# Supplementary material for: Spatial transcriptome analysis of the human eyelid depicts meibomian gland cell differentiation: A pilot study
Source: Physiol Rep. 2025 Sep 19;13(18):e70571. doi: 10.14814/phy2.70571 (PMC12446996; doi:10.14814/phy2.70571)
Supplement: Supplementary file 2 — Table S1. [file PHY2-13-e70571-s002.xlsx]

## Sheet: all-cluster-markers
Table S1: Differentially expressed transcripts in the eyelid clusters.
p_val	avg_log2FC	pct.1	pct.2	p_val_adj	cluster	gene
1,66602307792362e-236	2,85147867677334	0,98	0,298	2,63248306542711e-232	MEI-B	PKLR
1,57951119376121e-231	2,77612842488455	0,995	0,361	2,49578563726209e-227	MEI-B	ACSM6
1,55955195215776e-225	2,79930292899609	0,967	0,302	2,46424803960447e-221	MEI-B	HSD11B1
2,5299298526294e-223	2,81907582880366	0,98	0,344	3,99754216013972e-219	MEI-B	ELOVL6
1,01311330378808e-213	2,3143097102332	1	0,804	1,60082033131555e-209	MEI-B	MVD
3,21653020618862e-205	2,39888492716007	0,995	0,499	5,08243937879865e-201	MEI-B	APOC1
2,26373579770368e-202	2,31789549450242	1	1	3,57692893395159e-198	MEI-B	SCD
3,34541432521367e-201	2,18938214256912	1	0,748	5,28608917527012e-197	MEI-B	SOAT1
5,66593105238154e-201	2,47341470922747	0,992	0,446	8,95273765586807e-197	MEI-B	FAR2
6,24980128562534e-198	2,23425296291405	1	0,674	9,8753110114166e-194	MEI-B	FDPS
8,86163327522817e-193	2,19263669210635	0,997	0,607	1,4002266738188e-188	MEI-B	SDR16C5
1,9454726693298e-190	2,05629095397435	0,997	0,66	3,07404136480802e-186	MEI-B	MGLL
3,00397607947078e-190	2,26651506438453	0,997	0,541	4,74658260317178e-186	MEI-B	AXDND1
5,61647917338536e-190	2,40134888139375	0,962	0,379	8,87459874186621e-186	MEI-B	TMEM97
1,43977561572043e-189	2,29934653575572	0,987	0,489	2,27498945039985e-185	MEI-B	ACAT2
1,52312730062403e-186	1,85560992871067	1	0,825	2,40669344771603e-182	MEI-B	PITX1
4,35022597770396e-184	2,00231716193803	1	0,756	6,87379206737003e-180	MEI-B	ACSL3
8,43005749962582e-184	2,700425260369	0,864	0,235	1,33203338551588e-179	MEI-B	GPAM
1,25585565367263e-182	1,7777112946995	1	0,815	1,98437751836813e-178	MEI-B	MGST1
3,4725861007524e-181	1,76256037590135	1	0,968	5,48703329779887e-177	MEI-B	DHCR24
2,49237626147146e-180	2,42209362377006	0,908	0,277	3,93820373075105e-176	MEI-B	ACSL5
1,86688064391808e-179	2,26727633558062	0,977	0,561	2,94985810545496e-175	MEI-B	MYLK
2,96319542627712e-177	2,23899232779809	0,962	0,39	4,68214509306047e-173	MEI-B	ZNF43
1,19574546706414e-176	2,10996267225605	0,99	0,558	1,88939741250805e-172	MEI-B	ACLY
1,08305351570701e-175	1,85277735808822	1	0,656	1,71133286016865e-171	MEI-B	CLSTN3
2,64168935704683e-175	1,92682051133694	0,992	0,6	4,17413335306969e-171	MEI-B	DGAT2
3,46032240969656e-175	2,37369809004769	0,898	0,267	5,46765543956153e-171	MEI-B	FYB1
2,98019599347658e-174	2,09133365256946	0,964	0,365	4,70900768929234e-170	MEI-B	THRSP
5,28080216265719e-172	1,86948626236627	0,997	0,61	8,34419549721462e-168	MEI-B	ELOVL3
3,04371932668728e-171	2,37350420661625	0,936	0,352	4,80938090809857e-167	MEI-B	PAQR3
2,01014406110599e-170	1,53941325587524	1	0,866	3,17622863095357e-166	MEI-B	APOE
1,3602889267365e-169	2,65451563116239	0,711	0,14	2,14939253313635e-165	MEI-B	GLDC
2,55276126066825e-169	2,36823199518277	0,898	0,291	4,0336180679819e-165	MEI-B	ACSS2
4,54058167155354e-169	2,1977291613575	0,949	0,34	7,17457309922174e-165	MEI-B	FBP1
5,34508364629105e-169	2,59425704893172	0,714	0,14	8,44576666950449e-165	MEI-B	APMAP
1,03281928614223e-168	2,01304374173441	0,987	0,475	1,63195775403334e-164	MEI-B	MSMO1
1,42739695074624e-166	2,18533757728331	0,931	0,336	2,25542992187413e-162	MEI-B	MOSPD2
1,43171191637257e-166	2,04979694460495	0,972	0,448	2,2622479990603e-162	MEI-B	HACD2
7,87486727072119e-166	2,08710701018403	0,967	0,45	1,24430777744666e-161	MEI-B	ERG28
5,6748092382302e-165	1,75710225327921	1	0,726	8,96676607732754e-161	MEI-B	CRAT
3,8757188991861e-162	2,12702389615529	0,954	0,383	6,12402343260395e-158	MEI-B	RDH12
2,69501771977009e-161	1,79799156713365	1	0,669	4,25839749900871e-157	MEI-B	AWAT2
1,15087901292282e-160	1,75958699845358	0,99	0,677	1,81850392831935e-156	MEI-B	FASN
1,64646119432784e-160	2,65738864267691	0,637	0,11	2,60157333315743e-156	MEI-B	GABRA4
7,58366150593211e-159	2,23560480063318	0,849	0,249	1,19829435455233e-154	MEI-B	PEX11A
2,7362552121676e-158	1,93264675069096	0,974	0,414	4,32355686074603e-154	MEI-B	PNPLA3
3,93307454543768e-157	2,01311522084287	0,959	0,444	6,21465108924608e-153	MEI-B	EBP
8,77798502306108e-157	1,85742773520394	0,99	0,535	1,38700941349388e-152	MEI-B	ECHDC1
4,88375126231008e-156	2,19462292864265	0,898	0,321	7,71681536957616e-152	MEI-B	PPARG
1,72009605002365e-153	2,47401068864307	0,731	0,168	2,71792376864237e-149	MEI-B	ACSM3
7,18027216178429e-153	-1,31067057375372	0,997	1	1,13455480428354e-148	MEI-B	TMSB4X
6,64561035829601e-151	1,32398231107977	1	0,904	1,05007289271435e-146	MEI-B	PEBP1
1,0057049949026e-150	2,14936349214157	0,857	0,255	1,58911446244561e-146	MEI-B	TIMP4
9,28482822975445e-150	1,91300577574186	0,974	0,555	1,4670957085835e-145	MEI-B	AADACL4
1,39957620004933e-149	2,24152869520439	0,813	0,218	2,21147035369794e-145	MEI-B	CAP2
1,85569598488548e-149	1,48625941777356	1	0,877	2,93218522571754e-145	MEI-B	KRT79
1,89617548518067e-149	1,94179414790704	0,962	0,514	2,99614688413398e-145	MEI-B	ZNF117
3,68351215746182e-148	2,08135183443237	0,913	0,36	5,82031756000542e-144	MEI-B	BRI3BP
1,99821136532123e-147	1,94029104866827	0,957	0,441	3,15737377834408e-143	MEI-B	BCKDHB
2,98501710160735e-147	1,78475741712836	0,972	0,501	4,71662552224977e-143	MEI-B	RDH11
1,30830290518172e-146	2,27397552768472	0,788	0,207	2,06724942047763e-142	MEI-B	SGK2
1,41085214835263e-145	2,06209249098311	0,931	0,422	2,229287479612e-141	MEI-B	CLMP
5,40963483971314e-145	2,31819750696812	0,839	0,271	8,54776401023073e-141	MEI-B	PLEKHH1
5,9637539969468e-145	2,07566209036674	0,885	0,301	9,42332769057563e-141	MEI-B	HMGCR
8,53073041143047e-145	2,2899759251809	0,793	0,231	1,34794071231013e-140	MEI-B	ABHD6
2,8562935954609e-142	2,15977694227559	0,847	0,273	4,51322951018778e-138	MEI-B	SECISBP2L
4,9785165214846e-142	2,79496919708144	0,785	0,248	7,86655395559782e-138	MEI-B	FABP7
3,73690278489362e-141	1,87149551903958	0,951	0,49	5,90468009041042e-137	MEI-B	AGPAT1
9,97343530764448e-141	1,71316290799048	0,972	0,509	1,5759025129609e-136	MEI-B	IDI1
1,10671380008224e-140	2,02401418293749	0,887	0,314	1,74871847550995e-136	MEI-B	DHRS11
1,6814226368248e-140	2,06052029791173	0,885	0,317	2,65681590844686e-136	MEI-B	FPGS
5,62142976688224e-140	1,67216045831543	0,992	0,562	8,88242117465063e-136	MEI-B	PNPLA5
2,45531414194507e-138	1,77527122903583	0,972	0,506	3,87964187568741e-134	MEI-B	ERV3-1
6,68667146916109e-138	2,17464906217477	0,806	0,24	1,05656095884214e-133	MEI-B	CYFIP2
1,18568706234463e-137	-2,09879935665407	0,854	0,985	1,87350412721076e-133	MEI-B	FOS
1,53530682379951e-137	1,58655295722072	0,99	0,696	2,42593831228561e-133	MEI-B	TKT
4,08589367157518e-136	1,75294291250286	0,949	0,45	6,45612059045594e-132	MEI-B	MVK
3,99760898562598e-135	1,52491282330127	0,995	0,645	6,31662195818761e-131	MEI-B	CYP4F22
6,93210887595638e-135	1,74941177138089	0,962	0,511	1,09534252348987e-130	MEI-B	TM7SF2
2,57989497224758e-134	2,14543417070745	0,806	0,249	4,0764920456484e-130	MEI-B	DUSP16
1,28988901027486e-133	1,75917985523496	0,941	0,421	2,0381536251353e-129	MEI-B	ACSBG1
3,46989683173684e-132	1,40169011572258	1	0,705	5,48278398382738e-128	MEI-B	SC5D
1,11618644454196e-131	1,49585754692865	0,985	0,625	1,76368620102075e-127	MEI-B	CYB5A
1,07125045362415e-130	1,97548551125871	0,877	0,34	1,69268284177152e-126	MEI-B	TENT4A
1,3199485833565e-130	1,98429722287702	0,862	0,315	2,08565075656161e-126	MEI-B	MOCS1
1,66310815025063e-129	1,36827534474305	1	0,704	2,62787718821102e-125	MEI-B	ELOVL4
2,56404118384716e-129	-2,02725949304242	0,77	0,972	4,0514414745969e-125	MEI-B	GSN
3,99297844086061e-127	1,39199999408945	0,995	0,724	6,30930523440385e-123	MEI-B	PRXL2A
6,57035947626918e-127	2,60091520171516	0,563	0,109	1,03818250084529e-122	MEI-B	GAS2
4,26285261851273e-126	2,11836837289487	0,772	0,235	6,73573342251196e-122	MEI-B	RBM24
5,3421888483702e-126	1,45482936663553	0,99	0,693	8,44119259930975e-122	MEI-B	ELOVL1
9,22958415611529e-125	1,45232403077521	0,99	0,675	1,45836659250778e-120	MEI-B	BLOC1S2
5,37411440354756e-124	1,41592454250596	0,985	0,672	8,49163816904551e-120	MEI-B	CHCHD10
8,51797415018248e-124	-2,31642241137793	0,801	0,948	1,34592509547033e-119	MEI-B	COL3A1
1,66987079959869e-123	-2,23737894105754	0,959	0,972	2,63856285044589e-119	MEI-B	COL1A2
3,30447835935715e-123	1,96814051188871	0,737	0,194	5,22140625562023e-119	MEI-B	PACRG
7,35305371367595e-123	1,31281292108857	0,997	0,801	1,16185601729794e-118	MEI-B	GAL
8,61129932907752e-123	1,63334870991998	0,957	0,533	1,36067140698754e-118	MEI-B	MECR
1,3011309856156e-122	1,52066873308121	0,967	0,539	2,05591707037121e-118	MEI-B	TMEM91
1,69802071264095e-122	1,30497364788035	1	0,737	2,68304252804397e-118	MEI-B	DHCR7
3,91809003993194e-122	2,20863557223803	0,678	0,17	6,19097407209646e-118	MEI-B	ALDH1L1
1,138043294682e-121	1,83418752318244	0,898	0,388	1,79822220992703e-117	MEI-B	MTMR4
1,14133843493117e-121	1,42075879467114	0,99	0,698	1,80342886103474e-117	MEI-B	HSPD1
1,24790849320698e-121	1,21096590727874	0,997	0,858	1,97182021011635e-117	MEI-B	KIAA1522
3,44228646396064e-121	-1,32328987545608	0,977	0,998	5,43915684170421e-117	MEI-B	B2M
6,72808801825337e-121	1,71353909885503	0,931	0,43	1,06310518776422e-116	MEI-B	PANK3
7,84847201703406e-121	1,97399640563101	0,839	0,302	1,24013706341155e-116	MEI-B	ACACB
2,72005126367969e-120	1,57945842670986	0,957	0,543	4,29795300174027e-116	MEI-B	EI24
1,32840175279934e-119	1,92015338661949	0,785	0,235	2,09900760959824e-115	MEI-B	TLCD1
1,4044686966915e-119	1,94782371108678	0,834	0,307	2,21920098764224e-115	MEI-B	NUDT8
8,88442324933465e-119	2,0477251821867	0,739	0,211	1,40382771762737e-114	MEI-B	PCYT2
4,65959710276253e-118	1,71901456584873	0,908	0,402	7,36262938207507e-114	MEI-B	DTX4
1,40242744612112e-117	0,974835859694969	1	0,957	2,21597560761598e-113	MEI-B	POLR2L
1,31204444976278e-115	1,65795056258921	0,877	0,32	2,07316143507017e-111	MEI-B	TMPRSS11E
1,805855637403e-115	1,34473195581438	0,985	0,698	2,85343249266047e-111	MEI-B	ALDH2
1,91196014136561e-115	1,8187935108082	0,847	0,312	3,02108821937181e-111	MEI-B	ABHD12B
2,82740245218307e-114	1,6559352479548	0,9	0,381	4,46757861469447e-110	MEI-B	PCTP
3,71384059471073e-114	1,42672386695476	0,969	0,582	5,86823952370243e-110	MEI-B	INSIG1
6,13664626275533e-114	0,621012200970767	1	1	9,6965147597797e-110	MEI-B	PABPC1
1,71115707353774e-112	2,21348634703307	0,614	0,148	2,70379929189699e-108	MEI-B	PFKFB4
3,69341555870084e-112	1,62107780049896	0,926	0,468	5,8359659243032e-108	MEI-B	USP3
3,72653024908678e-111	1,33160582073969	0,985	0,55	5,88829044658201e-107	MEI-B	CIDEA
5,33557692703062e-111	1,86163287492255	0,742	0,229	8,43074510240108e-107	MEI-B	PECR
1,56209989057906e-110	1,81976703155581	0,836	0,323	2,46827403710397e-106	MEI-B	SQLE
7,13060929293783e-110	1,88734849287582	0,816	0,307	1,12670757437711e-105	MEI-B	ARHGEF35
9,28107659868833e-110	1,0828731258808	0,995	0,726	1,46650291335874e-105	MEI-B	PLIN5
1,3215135473049e-109	-2,13826979917317	0,89	0,956	2,08812355609648e-105	MEI-B	COL1A1
3,1981136960977e-109	1,90306966106702	0,816	0,322	5,05333945120397e-105	MEI-B	SLC7A5
5,03885912872126e-109	-2,94281826986047	0,598	0,896	7,96190130929247e-105	MEI-B	DCN
8,74054678840898e-109	1,36309978739937	0,977	0,623	1,3810937980365e-104	MEI-B	PMVK
1,43205565401111e-107	-2,33898033010619	0,565	0,888	2,26279113890296e-103	MEI-B	C1R
3,10899334348114e-107	1,81860878977196	0,775	0,261	4,91252038203455e-103	MEI-B	PXMP2
3,64621945978641e-107	2,7572505474357	0,422	0,068	5,76139136840851e-103	MEI-B	ALAS1
1,11395621907273e-106	1,94424906223696	0,696	0,202	1,76016222175682e-102	MEI-B	REEP6
9,76654076063889e-106	1,72769870209628	0,841	0,318	1,54321110558855e-101	MEI-B	TSPAN13
2,16412418061349e-105	1,34771225890016	0,974	0,598	3,41953261778738e-101	MEI-B	CERS4
2,88743878477969e-105	1,15580164793745	0,995	0,771	4,56244202383039e-101	MEI-B	FXYD3
3,82743607657493e-104	2,02245106469622	0,788	0,295	6,04773174459605e-100	MEI-B	HSD3B1
4,45796478314419e-104	1,90994860461344	0,706	0,213	7,04403015384614e-100	MEI-B	ANKDD1A
7,64358905472727e-104	2,4320141314764	0,509	0,106	1,20776350653746e-99	MEI-B	SLC29A2
9,60963707075163e-104	2,01626487850907	0,668	0,193	1,51841875354946e-99	MEI-B	SLC5A6
1,51637628868214e-103	2,31142692273721	0,568	0,136	2,39602617374665e-99	MEI-B	MOCOS
2,57359076045809e-103	1,80170370411629	0,803	0,312	4,06653076059983e-99	MEI-B	VKORC1L1
3,59317893715988e-103	1,6008458339168	0,898	0,466	5,67758203860633e-99	MEI-B	BSCL2
1,18495837217211e-102	1,67238480540041	0,872	0,385	1,87235272386915e-98	MEI-B	SCARB1
3,49764659939486e-102	1,76598256820061	0,808	0,311	5,52663139170383e-98	MEI-B	KYAT3
6,27335210512486e-102	1,47351067797891	0,928	0,486	9,91252366130779e-98	MEI-B	SRD5A1
6,52219852678643e-102	1,63149612899589	0,834	0,314	1,03057258921752e-97	MEI-B	ADTRP
1,32071527929747e-101	2,33822494598797	0,532	0,119	2,08686221281794e-97	MEI-B	TMEM229B
3,4921645308626e-101	0,83695827572256	1	0,977	5,517969175216e-97	MEI-B	COX6A1
4,51509662435103e-101	2,11426477924762	0,591	0,147	7,13430417613706e-97	MEI-B	RAB15
1,54764920921036e-100	1,54125600329511	0,785	0,262	2,44544051547329e-96	MEI-B	AWAT1
3,68046487054109e-99	0,679716530577066	1	0,997	5,81550254194197e-95	MEI-B	OAZ1
4,44438483288063e-99	1,54566118749479	0,913	0,494	7,02257247443469e-95	MEI-B	MPC1
5,0227633416548e-99	0,8545315616995	1	0,944	7,93646835614875e-95	MEI-B	RTN4
5,94771604327134e-99	1,79506590753005	0,742	0,246	9,39798611997304e-95	MEI-B	PEX16
4,44385345739945e-98	1,93119290941151	0,65	0,184	7,02173284803686e-94	MEI-B	ISOC1
4,45999701774989e-98	-1,86986749783779	0,708	0,919	7,04724128774661e-94	MEI-B	CST3
5,5665473604472e-98	-1,33486560731869	0,962	0,981	8,79570148424262e-94	MEI-B	FTH1
2,00901912902516e-97	-0,763740526684124	1	1	3,17445112577266e-93	MEI-B	ACTB
2,95985355835923e-97	1,83848815770706	0,696	0,215	4,67686460756341e-93	MEI-B	TTC38
6,10719655160158e-97	1,04015989632111	0,974	0,578	9,64998127118566e-93	MEI-B	HILPDA
3,18318580713341e-96	-2,14282390358109	0,496	0,879	5,0297518938515e-92	MEI-B	EGR1
8,90605063553636e-96	2,16914833918398	0,563	0,14	1,4072450609211e-91	MEI-B	SYT7
2,92409505290386e-95	1,7148241350198	0,808	0,342	4,62036259309339e-91	MEI-B	SLC25A1
2,98478657215554e-95	1,7425701724295	0,737	0,244	4,71626126266298e-91	MEI-B	PNPLA8
4,1590830120254e-95	1,37761593262427	0,931	0,519	6,57176706730133e-91	MEI-B	ME1
4,72986163395836e-95	1,7759333136563	0,783	0,296	7,47365436781761e-91	MEI-B	FNDC4
6,1932146917762e-95	2,02214355978522	0,614	0,17	9,78589853447557e-91	MEI-B	UBE2QL1
2,2894895141999e-94	1,46264713367553	0,852	0,338	3,61762238138726e-90	MEI-B	SORL1
2,34250847997106e-94	2,21005584395302	0,527	0,124	3,70139764920227e-90	MEI-B	HSD17B12
1,22928704318065e-93	1,52788616549154	0,882	0,449	1,94239645692975e-89	MEI-B	LSM6
4,89984253891964e-93	1,82342575168808	0,78	0,32	7,74224119574692e-89	MEI-B	AACS
4,96417546139983e-93	1,83616827955303	0,696	0,227	7,84389364655787e-89	MEI-B	PXMP4
7,9334194636196e-93	2,67404300100091	0,381	0,063	1,25355960944653e-88	MEI-B	WDR63
9,09451552010756e-93	0,85542361019114	1	0,926	1,4370243973322e-88	MEI-B	FABP5
9,32287430075311e-93	1,72378860642643	0,68	0,206	1,473107368262e-88	MEI-B	GPD1
1,01744962382093e-92	-2,44425308113354	0,893	0,973	1,60767215059945e-88	MEI-B	KRT10
1,28693675783461e-92	1,65684664966788	0,793	0,311	2,03348877105446e-88	MEI-B	MMAB
1,50883024329939e-92	-5,18392005330112	0,473	0,828	2,38410266743737e-88	MEI-B	HBA2
1,60134170076889e-92	1,3146655704585	0,939	0,532	2,53028002138492e-88	MEI-B	SAMM50
2,48381084198082e-91	3,06555535845909	0,292	0,034	3,92466951141389e-87	MEI-B	MRAP
3,90235313273731e-91	0,919575684843454	0,992	0,926	6,16610818503823e-87	MEI-B	GPX4
4,33868647595137e-91	1,67140036657621	0,806	0,347	6,85555850065076e-87	MEI-B	PLA2G12A
7,10830748452685e-91	1,50412583856708	0,864	0,388	1,12318366563009e-86	MEI-B	BCAP29
1,17374748034802e-90	0,978312961099603	0,997	0,848	1,85463839369791e-86	MEI-B	VDAC1
1,35519677976108e-90	1,63316088795918	0,788	0,301	2,14134643170049e-86	MEI-B	GPT
2,20550114866624e-90	1,72965501146091	0,739	0,261	3,48491236500753e-86	MEI-B	ENDOD1
3,17581752885789e-90	3,27814979879039	0,274	0,03	5,01810927734835e-86	MEI-B	MTNR1B
3,68054830067275e-90	0,933305684550373	0,995	0,868	5,81563436989301e-86	MEI-B	COX8A
4,22535969855849e-90	1,77000151656703	0,675	0,213	6,67649085969226e-86	MEI-B	MMD
5,73091033734192e-90	1,6696438930274	0,772	0,291	9,05541142403397e-86	MEI-B	TMEM164
8,41818669872847e-90	1,82453550674841	0,665	0,21	1,33015768026609e-85	MEI-B	NR1H3
1,60150111236056e-89	1,95718811794445	0,591	0,162	2,53053190764091e-85	MEI-B	C1orf210
1,73281755724711e-89	1,86575225253961	0,673	0,22	2,73802502220616e-85	MEI-B	OPLAH
2,11533525043073e-89	-1,43153330248496	0,77	0,949	3,3424412292056e-85	MEI-B	JUNB
7,67822222132552e-89	1,50250876941864	0,87	0,419	1,21323589319165e-84	MEI-B	CHP1
7,7156412040527e-89	1,43657961893359	0,918	0,59	1,21914846665237e-84	MEI-B	ZNF254
8,4638472502135e-89	1,77820464644521	0,693	0,232	1,33737250400623e-84	MEI-B	PLEKHG6
1,93247304836328e-88	1,50774110138201	0,877	0,437	3,05350066371881e-84	MEI-B	ENTPD1
5,76896863566874e-88	1,21353633298206	0,967	0,629	9,11554734122018e-84	MEI-B	ILRUN
2,14126735359407e-87	1,11099908055075	0,972	0,675	3,38341654541399e-83	MEI-B	ALDH3B2
3,52115607128798e-87	1,23892518389002	0,964	0,607	5,56377870824213e-83	MEI-B	TALDO1
4,75721360133975e-87	3,01463839012835	0,294	0,038	7,51687321147694e-83	MEI-B	SLC23A1
7,58700715549351e-87	-2,27669367646692	0,46	0,823	1,19882300063953e-82	MEI-B	SPARC
7,87992517803783e-87	2,06639617152275	0,55	0,145	1,24510697738176e-82	MEI-B	ALDOC
2,01019764466061e-86	-3,4861611541361	0,263	0,728	3,17631329832824e-82	MEI-B	IGFBP5
5,06797643584515e-86	1,03037579348232	0,99	0,788	8,00790956627893e-82	MEI-B	RAB5IF
6,64174167448735e-86	1,13281065304641	0,974	0,648	1,04946160198575e-81	MEI-B	TTC39B
2,15165112031479e-85	-2,16449663285493	0,535	0,845	3,3998239352094e-81	MEI-B	COL6A2
2,23990426786964e-85	1,10114818427538	0,972	0,741	3,53927273366082e-81	MEI-B	TXNL4A
3,28633331837965e-85	-1,51849549195658	0,859	0,947	5,19273527637169e-81	MEI-B	IFITM3
3,34148138868194e-85	-2,45896939927814	0,744	0,919	5,27987474225633e-81	MEI-B	KRTDAP
9,5062132335121e-85	1,45784563213763	0,887	0,457	1,50207675302725e-80	MEI-B	ITGA7
1,40010727581833e-84	-1,79072136633962	0,777	0,908	2,21230950652054e-80	MEI-B	VIM
1,71049204368665e-84	-3,23120337913593	0,412	0,8	2,70274847822928e-80	MEI-B	FLG
1,96772705574486e-83	-2,61483227248251	0,412	0,793	3,10920552078246e-79	MEI-B	CXCL12
3,37366566369072e-83	-3,07771057564636	0,215	0,705	5,33072911519771e-79	MEI-B	FSTL1
3,39645925536988e-83	1,64795689433644	0,724	0,271	5,36674526940994e-79	MEI-B	DUSP4
4,25851779437724e-83	1,53546442786942	0,803	0,342	6,72888396689548e-79	MEI-B	ACOX1
1,07668858193441e-82	1,73121803634582	0,652	0,207	1,70127562831456e-78	MEI-B	CYP51A1
1,14976768863436e-82	1,74690719759316	0,65	0,211	1,81674792481115e-78	MEI-B	ACO1
1,27926443898429e-82	1,70057677260366	0,721	0,27	2,02136574003908e-78	MEI-B	SLC50A1
1,64190208069187e-82	1,93890574116264	0,499	0,12	2,59436947770122e-78	MEI-B	TMEM155
3,78543879327892e-82	1,59895697428408	0,749	0,291	5,98137183726002e-78	MEI-B	G6PD
6,77825501053308e-82	1,91931197844548	0,55	0,15	1,07103207421433e-77	MEI-B	SLC44A3
7,9937998874233e-82	2,03787166816615	0,514	0,133	1,26310032021176e-77	MEI-B	LBHD1
1,27650621081212e-81	1,81516911307202	0,591	0,174	2,01700746370423e-77	MEI-B	NSDHL
1,85996978254052e-81	-1,99836273295706	0,509	0,847	2,93893825339227e-77	MEI-B	MT2A
2,09809739948863e-81	1,87534982588799	0,56	0,157	3,31520370093198e-77	MEI-B	TENM4
2,32970970527593e-81	1,2758325911657	0,918	0,537	3,68117430530649e-77	MEI-B	SREBF2
2,41762353599383e-81	1,00878359851289	0,982	0,764	3,82008694922385e-77	MEI-B	PGD
3,18484843426624e-81	1,92337033256104	0,581	0,173	5,03237901098409e-77	MEI-B	LDLR
7,06673765573205e-81	-2,8541331780107	0,583	0,855	1,11661521698222e-76	MEI-B	LOR
1,06962919003689e-80	1,36436130631639	0,877	0,483	1,69012108317729e-76	MEI-B	FBXO9
1,45848371131166e-80	-2,67906361147356	0,348	0,756	2,30455011224356e-76	MEI-B	MMP2
1,56565994567814e-80	1,78323699454154	0,619	0,195	2,47389928016602e-76	MEI-B	ACSF2
1,62393562922403e-80	1,51497406218536	0,813	0,368	2,56598068773689e-76	MEI-B	PLAAT3
1,73867797343028e-80	1,4875844674352	0,801	0,36	2,74728506581719e-76	MEI-B	ACACA
2,14657064149964e-80	1,87118560004723	0,586	0,176	3,39179627063359e-76	MEI-B	FITM2
2,44066510481763e-80	-2,93514664170889	0,302	0,739	3,85649493212233e-76	MEI-B	C3
3,81065455444624e-80	1,23327867660369	0,941	0,586	6,0212152614805e-76	MEI-B	MTCH2
4,76927616296477e-80	1,79204781000567	0,619	0,195	7,53593326510064e-76	MEI-B	BOLA3
4,88246411567836e-80	0,866917268410428	0,995	0,899	7,71478154918337e-76	MEI-B	UQCRQ
5,73420897370633e-80	-2,44375661510363	0,402	0,78	9,06062359935337e-76	MEI-B	SELENOP
1,01662643356756e-79	0,809399751757924	0,997	0,935	1,6063714276801e-75	MEI-B	ATP5MG
1,74111704132322e-79	-2,78798567496984	0,404	0,775	2,75113903699482e-75	MEI-B	CFD
2,69734050176748e-79	1,61374982376057	0,77	0,327	4,2620677268428e-75	MEI-B	ADIPOR2
6,11133543643863e-79	-1,22148548830439	0,872	0,972	9,65652112311668e-75	MEI-B	GLUL
6,1501387504293e-79	-1,83041123237626	0,445	0,831	9,71783423955334e-75	MEI-B	DUSP1
1,53929598541267e-78	-2,38334732351401	0,606	0,857	2,43224158655056e-74	MEI-B	CXCL14
1,77338454609801e-78	1,39331396531599	0,854	0,414	2,80212492128946e-74	MEI-B	UCP2
2,13550356704089e-78	1,73716024753124	0,627	0,203	3,37430918628131e-74	MEI-B	EFNB2
2,31584098034894e-78	1,63939448070853	0,66	0,219	3,65926033304936e-74	MEI-B	ENPP4
4,0761028403263e-78	2,15951704914002	0,453	0,107	6,44065009799958e-74	MEI-B	SUOX
5,92934517971197e-78	1,6389038515452	0,662	0,223	9,36895831846289e-74	MEI-B	HMGCS2
6,10264240053539e-78	2,36847573297046	0,396	0,082	9,64278525708597e-74	MEI-B	SLC16A13
3,85225030412235e-77	2,41513979624932	0,363	0,069	6,08694070554373e-73	MEI-B	FAM178B
5,09785889464773e-77	1,78661043412247	0,598	0,187	8,05512683943288e-73	MEI-B	SPHK2
9,87206031712717e-77	-3,07082318510098	0,399	0,773	1,55988425070926e-72	MEI-B	KRT1
2,0669052989811e-76	1,30645403615167	0,88	0,479	3,26591706292004e-72	MEI-B	FDFT1
3,0693273106951e-76	1,50346138400139	0,67	0,228	4,84984408362932e-72	MEI-B	ZNF714
3,08226372533875e-76	1,89680189983449	0,555	0,165	4,87028491240775e-72	MEI-B	GADD45G
6,75006143993685e-76	1,64747129663355	0,645	0,215	1,06657720812442e-71	MEI-B	ARHGEF5
6,90293836637783e-76	1,3576073818412	0,852	0,444	1,09073329127136e-71	MEI-B	AGPAT3
7,4482868039735e-76	1,9617364889658	0,519	0,145	1,17690379789585e-71	MEI-B	ELL3
7,75814756989564e-76	-2,31395403130575	0,399	0,782	1,22586489751921e-71	MEI-B	FBLN1
1,35470623573433e-75	1,44705354423261	0,803	0,388	2,14057132308381e-71	MEI-B	VPS13A
3,06212334452539e-75	1,51289500088035	0,754	0,33	4,83846109668457e-71	MEI-B	LETM1
4,15679385793153e-75	-2,1258270108403	0,366	0,778	6,56814997491761e-71	MEI-B	KLF4
4,9569830020337e-75	2,91641485404023	0,289	0,044	7,83252884151345e-71	MEI-B	TDRD5
2,12868032476834e-74	1,08773696189833	0,951	0,682	3,36352778116646e-70	MEI-B	TMED9
4,57740921931691e-74	-2,67323714434604	0,228	0,689	7,23276430744265e-70	MEI-B	FBLN2
1,49978892330115e-73	1,12630186452754	0,951	0,63	2,36981647770814e-69	MEI-B	TIMM8B
1,7043082903778e-73	1,99375102365453	0,468	0,119	2,69297752962596e-69	MEI-B	ACOT4
2,36416384066098e-73	1,80806779189899	0,524	0,148	3,73561528462842e-69	MEI-B	TLCD2
7,76439890024912e-73	1,61915368827091	0,606	0,193	1,22685267022836e-68	MEI-B	PPARA
9,2377749466276e-73	-1,5225233897911	0,737	0,91	1,45966081931663e-68	MEI-B	CD74
1,01292484732263e-72	1,6339089416248	0,66	0,238	1,60052255125449e-68	MEI-B	GLRX2
1,18834065366195e-72	1,76047122204878	0,586	0,19	1,87769706685125e-68	MEI-B	ENTPD2
1,29986225821842e-72	1,65250956936182	0,565	0,172	2,05391235421093e-68	MEI-B	PADI3
2,50434874955911e-72	0,940494804765056	0,974	0,776	3,95712145917836e-68	MEI-B	TCP1
4,74042788108676e-72	2,06618130179419	0,448	0,112	7,49035009490518e-68	MEI-B	MCOLN3
4,81009197810135e-72	-1,25397614278691	1	0,993	7,60042633459794e-68	MEI-B	FTL
5,43172317265625e-72	-2,53537864058639	0,371	0,763	8,58266578511413e-68	MEI-B	FOSB
7,55880408512739e-72	-1,40514970594642	0,762	0,932	1,19436663349098e-67	MEI-B	CTSB
1,41661123832168e-71	1,82996293732072	0,519	0,149	2,23838741767208e-67	MEI-B	LARGE2
1,71808550585866e-71	2,15432822213455	0,404	0,091	2,71474690780726e-67	MEI-B	CCDC126
2,46797370639322e-71	0,674727275519018	1	0,975	3,89964525347193e-67	MEI-B	ATP5F1E
3,27463838455947e-71	1,87503792554284	0,524	0,154	5,17425611144242e-67	MEI-B	DBT
3,40806660660979e-71	2,70929317943659	0,284	0,044	5,38508604510413e-67	MEI-B	UPB1
3,66612521727359e-71	1,76024887558292	0,529	0,154	5,792844455814e-67	MEI-B	SLC22A31
3,79776414283546e-71	2,07353207918192	0,414	0,096	6,00084712209431e-67	MEI-B	MOGAT2
6,20119190186822e-71	1,4334280242683	0,775	0,355	9,79850332414198e-67	MEI-B	DNAJA1
7,45342538017597e-71	1,53521967175959	0,558	0,168	1,17771574432161e-66	MEI-B	TLCD4
7,50061423798398e-71	0,856410415595056	0,99	0,836	1,18517205574385e-66	MEI-B	SNX3
1,19316877160051e-70	-1,94116180596111	0,693	0,87	1,88532597600597e-66	MEI-B	IGFBP4
1,26606077942754e-70	1,91972674310289	0,486	0,133	2,00050263757345e-66	MEI-B	SLC27A5
8,03264326708383e-70	1,44279138919745	0,744	0,314	1,26923796263192e-65	MEI-B	MREG
1,20553852833442e-69	-3,06937270832668	0,22	0,655	1,90487142862122e-65	MEI-B	FBN1
2,62879098927136e-69	1,2697884106767	0,852	0,453	4,15375264214768e-65	MEI-B	PGRMC1
2,73283753235833e-69	1,98606923793158	0,473	0,129	4,31815658487939e-65	MEI-B	BHLHE41
3,54084031514633e-69	1,60098450564904	0,639	0,234	5,59488178196271e-65	MEI-B	RBMXL1
4,16666744681179e-69	1,79102061992037	0,552	0,175	6,5837512327073e-65	MEI-B	SLC25A22
4,5440821583836e-69	1,75095309547644	0,558	0,177	7,18010421846192e-65	MEI-B	PANK1
6,15421962888635e-69	1,88239976487365	0,535	0,169	9,72428243560332e-65	MEI-B	SLC25A35
6,15486071822197e-69	2,01619385663039	0,473	0,131	9,72529542086254e-65	MEI-B	ZNF584
2,63917734899352e-68	1,74948393242019	0,529	0,158	4,17016412914466e-64	MEI-B	FGR
3,31874165781513e-68	1,5508267032545	0,601	0,201	5,24394369351369e-64	MEI-B	PLIN4
4,80941555147086e-68	0,540003855144992	1	0,995	7,59935751287911e-64	MEI-B	PPDPF
5,54704979652441e-68	1,7760570280191	0,524	0,158	8,76489338348821e-64	MEI-B	SRCIN1
5,96988329550908e-68	1,02697769731718	0,959	0,724	9,4330125952339e-64	MEI-B	HSPE1
6,73134823437722e-68	1,66932510493125	0,609	0,216	1,06362033451395e-63	MEI-B	NOP16
7,8195181831492e-68	-1,7642474533214	0,54	0,819	1,2355620681194e-63	MEI-B	IFITM2
8,61991278986105e-68	1,32402410184333	0,829	0,42	1,36203241992594e-63	MEI-B	CPEB2
8,71323032063552e-68	1,00822312345161	0,949	0,64	1,37677752296362e-63	MEI-B	MAST4
1,19553408684241e-67	2,70827655263046	0,281	0,046	1,88906341061969e-63	MEI-B	EPHA10
1,91534621603486e-67	1,71062684006963	0,563	0,184	3,02643855595668e-63	MEI-B	PINX1
2,60288571809729e-67	2,21049577316283	0,379	0,085	4,11281972316552e-63	MEI-B	B4GALT6
2,65847654367117e-67	-1,79172335302721	0,519	0,814	4,20065878665481e-63	MEI-B	COL6A1
2,67135611214289e-67	0,626163474301782	0,997	0,942	4,22100979279698e-63	MEI-B	TXN
2,904157672056e-67	1,04700583095145	0,959	0,596	4,58885953761568e-63	MEI-B	DHRS3
3,57804666655239e-67	1,58313698706011	0,637	0,234	5,65367153781943e-63	MEI-B	NNT
3,59130694774097e-67	-2,35872009231059	0,368	0,739	5,6746241081255e-63	MEI-B	CFH
6,97345857730149e-67	-2,02897593124615	0,486	0,797	1,10187618979941e-62	MEI-B	IGFBP7
7,51522093584263e-67	-2,36453885930304	0,552	0,829	1,18748006007249e-62	MEI-B	KRT15
1,01933283661589e-66	1,48931496470359	0,729	0,326	1,61064781513677e-62	MEI-B	KLHDC8B
1,0375016049363e-66	1,0992004202234	0,936	0,631	1,63935628595985e-62	MEI-B	ZBTB7B
1,08677820763541e-66	1,41456899701699	0,749	0,347	1,71721824588472e-62	MEI-B	ACAD8
1,2427193583898e-66	1,50169388006488	0,708	0,296	1,96362085819172e-62	MEI-B	TMEM41A
3,31644176211076e-66	1,31648684858253	0,811	0,403	5,24030962831121e-62	MEI-B	ATL2
1,06140603376328e-65	1,2243171944703	0,854	0,467	1,67712767394936e-61	MEI-B	MAP2K1
1,10753969092846e-65	1,57709171335659	0,601	0,209	1,75002346563606e-61	MEI-B	IZUMO4
1,12062879128483e-65	0,613829506455953	1	0,993	1,77070555310916e-61	MEI-B	RACK1
1,14038253810227e-65	2,95642377618306	0,233	0,031	1,8019184484554e-61	MEI-B	NPC1L1
1,73277612434729e-65	1,79571635479148	0,481	0,136	2,73795955408115e-61	MEI-B	PPP1R1B
2,42261042013703e-65	1,74012448740884	0,547	0,178	3,82796672485852e-61	MEI-B	EPB41
3,6964093921698e-65	1,16508936396066	0,859	0,463	5,8406964805675e-61	MEI-B	ARG1
5,74347242033392e-65	1,26177005560154	0,79	0,362	9,07526077136962e-61	MEI-B	MSRB1
6,61258771318984e-65	1,24832528116711	0,852	0,477	1,04485498456113e-60	MEI-B	AGPAT2
9,19348117185454e-65	1,0221175321457	0,936	0,631	1,45266195996474e-60	MEI-B	MYL12B
1,36138787254584e-64	1,09618125983487	0,918	0,571	2,15112897740969e-60	MEI-B	SELENOS
2,21258690916967e-64	0,746519865472365	0,995	0,862	3,496108575179e-60	MEI-B	SDC1
2,98650554508573e-64	1,38790723945557	0,696	0,282	4,71897741178996e-60	MEI-B	DHRS9
3,17561967671752e-64	1,13119485266336	0,872	0,549	5,01779665118135e-60	MEI-B	TMEM54
3,40591311642129e-64	-0,915129209247111	0,997	0,987	5,38168331525728e-60	MEI-B	S100A6
4,10615582167952e-64	2,63257988115228	0,281	0,049	6,4881368138358e-60	MEI-B	C11orf94
7,73776395448976e-64	-1,99936390929209	0,386	0,751	1,22264408244893e-59	MEI-B	LRP1
7,8929649152705e-64	1,81846928943551	0,432	0,114	1,24716738626189e-59	MEI-B	MOGAT1
1,04205033050066e-63	-1,91479613247262	0,437	0,788	1,6465437272241e-59	MEI-B	DBI
1,37664768554157e-63	1,18340550023517	0,67	0,251	2,17524100792424e-59	MEI-B	PADI4
1,38526732509421e-63	1,20316735959852	0,877	0,486	2,18886090038136e-59	MEI-B	FAM83H
1,4780154941672e-63	1,38498707184715	0,685	0,27	2,3354122823336e-59	MEI-B	CD200
1,6044189787004e-63	1,2685830490705	0,793	0,386	2,5351424282445e-59	MEI-B	ASS1
1,91254181205798e-63	1,35551677875707	0,772	0,381	3,02200731723281e-59	MEI-B	ERMP1
2,45676358704403e-63	1,85205536402721	0,44	0,118	3,88193214388827e-59	MEI-B	RAB17
3,024661855132e-63	1,10544766724596	0,885	0,544	4,77926819729408e-59	MEI-B	ADAM15
3,09948794570333e-63	-3,11372584834403	0,205	0,624	4,89750090300584e-59	MEI-B	TNXB
3,35056621257659e-63	0,678468501354043	0,995	0,928	5,29422967249227e-59	MEI-B	TMED2
4,35604911615768e-63	1,23043149583937	0,775	0,354	6,88299320844076e-59	MEI-B	SVIP
5,24896303548544e-63	0,939893753145438	0,962	0,708	8,29388649237054e-59	MEI-B	DDR1
6,18848485146718e-63	-2,41781999438151	0,256	0,666	9,77842491380329e-59	MEI-B	TIMP1
8,39385357079398e-63	1,13106706510496	0,875	0,511	1,32631280272116e-58	MEI-B	ECH1
1,13356429198331e-62	-1,94316626514861	0,435	0,758	1,79114493776283e-58	MEI-B	C1S
1,47316908929713e-62	2,26973497653751	0,335	0,071	2,3277544779984e-58	MEI-B	SYNE4
1,53417099589607e-62	1,56484454398899	0,586	0,206	2,42414359061538e-58	MEI-B	HLCS
2,29181094827113e-62	-1,22786545136021	0,777	0,915	3,62129047936321e-58	MEI-B	CD44
2,56567404689673e-62	1,48053225939535	0,645	0,248	4,05402156150152e-58	MEI-B	DACH1
6,55267385317307e-62	1,40716629513536	0,701	0,298	1,03538799553988e-57	MEI-B	DESI1
7,11815940545936e-62	1,52105854907921	0,637	0,246	1,12474036765663e-57	MEI-B	SCAP
1,29727304927466e-61	1,52367337941668	0,575	0,198	2,04982114515889e-57	MEI-B	MFSD3
1,37491621046981e-61	1,72606889218742	0,496	0,152	2,17250510416334e-57	MEI-B	MED31
1,44062713477715e-61	1,11363423391024	0,89	0,572	2,27633493566137e-57	MEI-B	TMEM147
1,926626394385e-61	3,06510345711134	0,215	0,028	3,04426236576775e-57	MEI-B	CYP11A1
2,36271060758746e-61	1,57006769248196	0,614	0,236	3,73331903104895e-57	MEI-B	PER3
2,54584607078378e-61	1,94181207679112	0,399	0,101	4,02269137644545e-57	MEI-B	DSG2
4,09479723364522e-61	1,42474359386497	0,716	0,32	6,47018910888282e-57	MEI-B	PGP
4,73116077521732e-61	0,242112113586634	0,967	0,619	7,47570714092089e-57	MEI-B	MUCL1
5,23566435916903e-61	2,32289718154461	0,322	0,068	8,27287325392298e-57	MEI-B	AQP7
6,39971837864432e-61	1,69556994938023	0,458	0,129	1,01121950100959e-56	MEI-B	HSD17B2
7,32362532757319e-61	2,78916739725104	0,246	0,039	1,15720603800984e-56	MEI-B	EFR3B
7,77999948280548e-61	1,05889348401009	0,903	0,581	1,22931771827809e-56	MEI-B	GLRX5
1,14128167677484e-60	1,05870778682187	0,839	0,432	1,80333917747193e-56	MEI-B	ABHD5
1,8861576291759e-60	1,76703402486416	0,491	0,154	2,98031766986085e-56	MEI-B	SCAMP5
1,94068018850589e-60	0,70986523444844	0,995	0,873	3,06646876585816e-56	MEI-B	COX5A
2,39256647898417e-60	-1,76757180192804	0,537	0,807	3,78049429344289e-56	MEI-B	COL6A3
2,81920235121563e-60	1,49384880995361	0,606	0,224	4,45462163515582e-56	MEI-B	STEAP2
3,23081397233858e-60	1,48004941192232	0,598	0,219	5,10500915769219e-56	MEI-B	NIPAL4
4,26208868207832e-60	-5,21148221721727	0,169	0,585	6,73452632655195e-56	MEI-B	HBA1
4,85590846195117e-60	1,65357190133403	0,517	0,166	7,67282096072904e-56	MEI-B	ATP10A
7,61156227497441e-60	1,72677213131462	0,476	0,143	1,20270295506871e-55	MEI-B	TMEM125
8,02454384205111e-60	-1,78980215043986	0,509	0,779	1,2679581724825e-55	MEI-B	FCGRT
1,16185449876094e-59	1,70995628693607	0,506	0,163	1,83584629349216e-55	MEI-B	TRAPPC6A
1,33394490543477e-59	0,650929597077634	0,995	0,946	2,10776634507749e-55	MEI-B	SLC25A3
1,61976223144263e-59	1,21347320451075	0,813	0,463	2,5593863019025e-55	MEI-B	PSMB5
1,71119133916928e-59	1,35755567343668	0,688	0,285	2,70385343502139e-55	MEI-B	PALMD
2,45265327486653e-59	1,29217236565726	0,772	0,38	3,8754374396166e-55	MEI-B	SRSF8
2,54561504531114e-59	0,864328682372949	0,969	0,732	4,02232633309614e-55	MEI-B	BCAP31
2,61443653378974e-59	0,980275828127288	0,939	0,626	4,13107116704117e-55	MEI-B	SCP2
2,68747341737728e-59	0,581678982852246	1	0,971	4,24647674679785e-55	MEI-B	COX7C
2,94308982593869e-59	2,2201708799902	0,335	0,075	4,65037623396572e-55	MEI-B	RNF128
2,97586273209638e-59	1,53817734421566	0,586	0,216	4,70216070298549e-55	MEI-B	CYP2R1
3,06133402795391e-59	0,870113605362716	0,964	0,765	4,83721389756997e-55	MEI-B	NDUFS6
4,32730618764042e-59	0,767984275625646	0,99	0,849	6,83757650709063e-55	MEI-B	MICOS10
8,89727087511465e-59	1,30209115993426	0,772	0,403	1,40585777097687e-54	MEI-B	LSS
9,96370086262791e-59	-1,88345227621868	0,412	0,75	1,57436437330384e-54	MEI-B	S100A4
1,26111376600304e-58	1,38508256239314	0,691	0,3	1,99268586166141e-54	MEI-B	CCNG1
1,37972476080296e-58	0,866225967211479	0,731	0,3	2,18010309454476e-54	MEI-B	CYP4F2
1,63651921417985e-58	1,32728150612127	0,675	0,283	2,58586401032559e-54	MEI-B	ACTR3C
2,05127716372143e-58	0,996981464231365	0,803	0,382	3,24122304639623e-54	MEI-B	UBIAD1
2,14672323115906e-58	1,21859816071399	0,78	0,396	3,39203737755443e-54	MEI-B	DCXR
3,52015053528952e-58	-2,65520180708738	0,32	0,68	5,56218986081097e-54	MEI-B	CALML5
5,13679703208878e-58	-1,77918575580667	0,455	0,772	8,11665299040349e-54	MEI-B	AEBP1
5,36018563863137e-58	0,880523464626568	0,954	0,726	8,46962932760143e-54	MEI-B	HSPA1B
5,94282260890361e-58	1,33797605527039	0,665	0,273	9,39025400432859e-54	MEI-B	IRX6
6,95688352301739e-58	1,75451557971446	0,432	0,121	1,09925716547198e-53	MEI-B	CLSTN2
7,08355566350924e-58	0,866033112281629	0,969	0,719	1,1192726303911e-53	MEI-B	PTPRF
8,87092613016012e-58	0,814621832596399	0,974	0,762	1,4016950378266e-53	MEI-B	SPINT2
1,15807490963389e-57	1,39287166786975	0,604	0,223	1,82987416471252e-53	MEI-B	WNK2
2,19115663193788e-57	1,22701410155288	0,711	0,311	3,46224659412504e-53	MEI-B	CHI3L2
5,94831282797072e-57	0,907681436482806	0,944	0,663	9,39892909947653e-53	MEI-B	PGRMC2
6,70207997934555e-57	1,78750653127956	0,417	0,115	1,05899565753639e-52	MEI-B	KLHL25
1,3686310396946e-56	1,47844536118706	0,627	0,256	2,16257390582145e-52	MEI-B	HADH
1,43400295741332e-56	-1,74089016738487	0,491	0,782	2,26586807300878e-52	MEI-B	SERPINF1
1,78101985914581e-56	0,996716482131091	0,905	0,623	2,81418947943629e-52	MEI-B	NDUFS8
1,84519503224015e-56	0,437584358005102	1	0,981	2,91559267044266e-52	MEI-B	CSTB
1,9239388388101e-56	1,03271468036849	0,872	0,528	3,04001575920384e-52	MEI-B	C1orf122
2,71301588966428e-56	1,78036297727598	0,379	0,096	4,28683640725853e-52	MEI-B	PLIN1
3,07098042748441e-56	1,22973831889844	0,742	0,35	4,85245617346812e-52	MEI-B	PPARD
5,83311782674084e-56	1,69378934917378	0,471	0,148	9,2169094780332e-52	MEI-B	ARHGAP8
6,81871912358392e-56	0,746983977013094	0,98	0,837	1,0774258087175e-51	MEI-B	TTC3
7,38110096394069e-56	1,96565442584023	0,402	0,112	1,16628776331227e-51	MEI-B	ETV4
1,1191441412647e-55	1,65906603686846	0,481	0,154	1,76835965761236e-51	MEI-B	L2HGDH
1,37360452841748e-55	1,5312967936542	0,558	0,204	2,17043251535246e-51	MEI-B	CPT2
1,78308026475305e-55	1,55553884538846	0,512	0,172	2,81744512633629e-51	MEI-B	ACOT2
2,03604297290201e-55	1,27818813622156	0,711	0,321	3,21715150148247e-51	MEI-B	PGM1
2,20156716445531e-55	1,34483004192336	0,68	0,298	3,47869627655584e-51	MEI-B	ST6GALNAC4
2,63145872064665e-55	1,23910891392615	0,757	0,384	4,15796792449378e-51	MEI-B	HOOK2
2,81248727266575e-55	2,31326639729189	0,281	0,056	4,44401113953916e-51	MEI-B	SLC22A18AS
3,23683818123869e-55	1,23530258925313	0,757	0,38	5,11452801017525e-51	MEI-B	BDH1
4,0508103828136e-55	1,37609484920235	0,558	0,197	6,40068548588377e-51	MEI-B	PNLIPRP3
4,18772477675398e-55	1,85228660839084	0,419	0,122	6,61702391974897e-51	MEI-B	ARHGAP39
4,58882241870186e-55	-2,97845365272799	0,153	0,559	7,25079830379081e-51	MEI-B	CCDC80
5,44081824928423e-55	1,6489048899688	0,473	0,151	8,59703691569402e-51	MEI-B	FRY
6,14710893555906e-55	2,1258718777711	0,345	0,085	9,71304682907686e-51	MEI-B	NDRG4
6,19595699989559e-55	1,24081907195451	0,731	0,343	9,79023165553503e-51	MEI-B	MIGA2
6,36886719076283e-55	1,5796931669284	0,517	0,177	1,00634470481244e-50	MEI-B	GPHN
8,64360911993186e-55	-2,67492286415717	0,22	0,597	1,36577667704043e-50	MEI-B	MFAP4
1,95530077960456e-54	1,31115837394469	0,619	0,239	3,08957076185316e-50	MEI-B	TSTD1
2,29318013924213e-54	2,19443993591698	0,302	0,066	3,62345393801649e-50	MEI-B	SLC3A1
2,44017966659587e-54	1,3963833606454	0,588	0,221	3,85572789118814e-50	MEI-B	TSPAN33
2,75395761554042e-54	-2,05413988785706	0,509	0,795	4,35152842831542e-50	MEI-B	SBSN
3,84549902489938e-54	1,41625537364487	0,614	0,248	6,07627300924351e-50	MEI-B	KLHL2
4,46798122515394e-54	0,542339300799525	0,997	0,992	7,05985713386574e-50	MEI-B	EEF1B2
5,24071049193499e-54	2,39881492570244	0,263	0,05	8,28084664830648e-50	MEI-B	PRADC1
9,95958003644903e-54	-2,17615266530795	0,307	0,659	1,57371324155931e-49	MEI-B	TIMP2
1,14474694195715e-53	1,15845327755832	0,79	0,421	1,80881464298649e-49	MEI-B	CDH1
1,32290678827948e-53	1,96625437032022	0,327	0,076	2,0903250161604e-49	MEI-B	MYBPC3
1,54897500070227e-53	1,3592865615158	0,619	0,251	2,44753539860966e-49	MEI-B	GPR87
2,09607644249959e-53	1,32098851748675	0,614	0,242	3,3120103867936e-49	MEI-B	SUSD4
2,87263616370946e-53	1,24654534916562	0,678	0,29	4,53905240227732e-49	MEI-B	EIF4E3
5,46981313222273e-53	1,29537479769561	0,655	0,277	8,64285173022513e-49	MEI-B	SMPDL3A
8,23220708974139e-53	1,50228390796207	0,488	0,16	1,30077104225004e-48	MEI-B	UCHL1
8,44409883569155e-53	1,43068160226834	0,56	0,208	1,33425205702762e-48	MEI-B	TFAP2B
8,86353978594033e-53	0,38469288026825	1	1	1,40052792157643e-48	MEI-B	EEF2
9,75640253543134e-53	1,22350382052908	0,716	0,336	1,54160916462351e-48	MEI-B	ABHD14B
1,24894297583246e-52	1,31372069837917	0,611	0,242	1,97345479611287e-48	MEI-B	ACER1
1,48949855550928e-52	1,33359991785215	0,637	0,267	2,35355666756022e-48	MEI-B	HACL1
1,50244909993294e-52	1,37137203567337	0,581	0,22	2,37401982280403e-48	MEI-B	SLC22A18
1,70907197183184e-52	0,744194977786781	0,977	0,833	2,70050462269149e-48	MEI-B	ATP5ME
1,83506239512513e-52	2,19245066992301	0,312	0,073	2,89958209053721e-48	MEI-B	KLF15
2,21714514611844e-52	2,37264494437082	0,274	0,056	3,50331104538175e-48	MEI-B	FADS6
3,8069276548636e-52	1,33100501135101	0,578	0,217	6,01532638744997e-48	MEI-B	EFNA3
1,12467279686573e-51	-1,09659459256219	0,974	0,987	1,77709548632754e-47	MEI-B	KRT5
1,2786290379297e-51	1,8414750146195	0,394	0,113	2,02036174283271e-47	MEI-B	ADHFE1
1,36509996807631e-51	0,984759931107392	0,91	0,662	2,15699445955737e-47	MEI-B	FAM3C
1,82762242308723e-51	0,851952846647959	0,936	0,699	2,88782619072013e-47	MEI-B	PSMA7
2,28242993370683e-51	1,34381515275336	0,468	0,147	3,60646753825016e-47	MEI-B	SEC14L4
4,18580431859866e-51	1,55319042589255	0,499	0,173	6,61398940381775e-47	MEI-B	SAPCD2
9,19167703203007e-51	1,23718047638956	0,737	0,369	1,45237688783107e-46	MEI-B	ZBTB44
1,04640593005627e-50	1,56397698111879	0,478	0,161	1,65342601008191e-46	MEI-B	IFT52
1,48779357650624e-50	1,48782764219299	0,522	0,19	2,35086263023751e-46	MEI-B	FLAD1
2,52065534127474e-50	0,57331793342378	1	0,964	3,98288750474821e-46	MEI-B	ATP5F1B
3,63781444392332e-50	2,29647892121598	0,274	0,059	5,74811060284324e-46	MEI-B	ROS1
4,16536701558931e-50	2,06230482375867	0,322	0,08	6,58169642133267e-46	MEI-B	DDAH1
4,58763780415121e-50	1,08621905503074	0,816	0,46	7,24892649433933e-46	MEI-B	PSMA2
4,78215484577035e-50	0,806258351229	0,949	0,796	7,55628287180173e-46	MEI-B	BSG
8,77143007482498e-50	1,54363207870428	0,504	0,181	1,38597366612309e-45	MEI-B	RNF165
9,06259971870655e-50	2,05027672688162	0,297	0,068	1,43198138155282e-45	MEI-B	SULT4A1
9,29750559420678e-50	1,30390404275285	0,693	0,342	1,46909885894061e-45	MEI-B	LPCAT3
1,10631325836435e-49	1,25590882167049	0,683	0,314	1,7480855795415e-45	MEI-B	APTX
1,33714605620526e-49	0,5239007317966	1	0,975	2,11282448340994e-45	MEI-B	HSPA8
1,51933240095414e-49	1,77353462436406	0,399	0,12	2,40069712674764e-45	MEI-B	FLVCR1
1,69829158900548e-49	2,01463839012835	0,322	0,081	2,68347053978755e-45	MEI-B	FZD5
1,70968440032859e-49	0,724319973093605	0,985	0,826	2,7014723209592e-45	MEI-B	UQCR11
1,75768486820709e-49	1,2742356028158	0,627	0,268	2,77731786025402e-45	MEI-B	NTAN1
2,02304360796523e-49	1,41992791285563	0,527	0,193	3,19661120494586e-45	MEI-B	MANSC1
2,80063276548497e-49	1,56338783399476	0,473	0,162	4,4252798327428e-45	MEI-B	PTPMT1
3,46424549175414e-49	0,89323909676983	0,921	0,68	5,47385430152071e-45	MEI-B	ATP5PB
4,01259457804072e-49	1,08366645631563	0,803	0,485	6,34030069276214e-45	MEI-B	IRAK1
9,4409137421852e-49	1,40016758449794	0,555	0,218	1,49175878040268e-44	MEI-B	AGER
1,00541457654667e-48	1,12157493584534	0,772	0,412	1,58865557240139e-44	MEI-B	CCDC91
1,0256936267084e-48	0,843449806349176	0,908	0,611	1,62069849956194e-44	MEI-B	POR
1,06836456254001e-48	-1,11916570232053	0,765	0,895	1,68812284526948e-44	MEI-B	CD99
1,09891211789945e-48	1,18854393747246	0,724	0,376	1,73639103749292e-44	MEI-B	POLD2
2,12291696396017e-48	0,966455869178429	0,857	0,53	3,35442109475346e-44	MEI-B	THOC7
2,21994715017872e-48	1,91393343780948	0,404	0,128	3,5077384919974e-44	MEI-B	ZNF208
2,23808172824893e-48	0,91285539951898	0,91	0,609	3,53639293880613e-44	MEI-B	APRT
2,38350901138154e-48	1,13995428151948	0,767	0,422	3,76618258888397e-44	MEI-B	MPC2
2,95163344089711e-48	-2,92362076681204	0,21	0,575	4,66387599996153e-44	MEI-B	FLG2
4,25382521241014e-48	0,796588414033108	0,959	0,768	6,72146921812926e-44	MEI-B	ATP5F1A
5,47987927261928e-48	1,55705519588342	0,468	0,161	8,65875723866572e-44	MEI-B	ADGRG6
5,54367022382223e-48	1,32651282035179	0,588	0,24	8,75955332066151e-44	MEI-B	TP53I13
6,54763462026826e-48	1,54773165092891	0,442	0,145	1,03459174634859e-43	MEI-B	STK26
6,80906296240199e-48	-2,26511298490977	0,358	0,686	1,07590003868914e-43	MEI-B	CRYAB
6,82443589672581e-48	1,42495347916479	0,524	0,197	1,07832911604165e-43	MEI-B	FAH
7,39606843642322e-48	-2,71600156578844	0,21	0,568	1,16865277363923e-43	MEI-B	PI16
7,98792189022276e-48	-1,16278823324997	0,662	0,863	1,2621715378741e-43	MEI-B	HLA-E
8,27883329052988e-48	-1,69814171853327	0,379	0,702	1,30813844823663e-43	MEI-B	NDRG2
9,47837652174956e-48	1,0474641835821	0,818	0,503	1,49767827420165e-43	MEI-B	SYNGR1
1,18624332167276e-47	-2,16693697105289	0,246	0,6	1,87438307257513e-43	MEI-B	IFI27
1,20409296853393e-47	0,514619526802898	0,76	0,398	1,90258729958046e-43	MEI-B	FADS2
1,43430769325506e-47	1,96453607638194	0,312	0,078	2,26634958611232e-43	MEI-B	KCNJ15
1,51563111521978e-47	-1,22648872516538	0,586	0,82	2,39484872515878e-43	MEI-B	PLEC
1,52907984634696e-47	-1,37442115763205	0,501	0,782	2,41609906521283e-43	MEI-B	APP
1,61105667097035e-47	1,45392343565387	0,506	0,186	2,54563064580025e-43	MEI-B	C12orf29
1,81466748441146e-47	1,45698323540293	0,512	0,191	2,86735609211855e-43	MEI-B	SEC31B
2,21026270611758e-47	0,510620459079244	1	0,958	3,49243610193638e-43	MEI-B	TRIM29
2,99740986473062e-47	1,48772317477507	0,478	0,169	4,73620732726086e-43	MEI-B	MORN2
3,72839564020652e-47	1,40329374375489	0,496	0,177	5,89123795109032e-43	MEI-B	RETREG1
3,91665806272652e-47	1,15696109582716	0,754	0,435	6,18871140491417e-43	MEI-B	WSB2
4,73488663842746e-47	1,32051699135122	0,56	0,221	7,48159437737923e-43	MEI-B	SMIM27
4,76395788282505e-47	0,140448785663768	0,964	0,716	7,52752985065185e-43	MEI-B	SEC14L6
5,87976897754619e-47	0,521857090529294	1	0,964	9,29062296142073e-43	MEI-B	CHCHD2
8,06306629207306e-47	1,33334977233217	0,55	0,214	1,27404510481046e-42	MEI-B	AZI2
8,23229670513574e-47	1,02117667412079	0,798	0,44	1,3007852023785e-42	MEI-B	LGR4
8,68250704613297e-47	0,73984238637387	0,731	0,334	1,37192293835947e-42	MEI-B	TGM5
9,20138459498756e-47	0,785783060223678	0,949	0,703	1,45391077985398e-42	MEI-B	NAPA
9,84219903185546e-47	-1,0175897237246	0,747	0,893	1,55516586902348e-42	MEI-B	AHNAK
1,10983242507201e-46	1,52543487221263	0,478	0,172	1,75364621485629e-42	MEI-B	PEX3
1,18449083261721e-46	1,06977994432081	0,762	0,414	1,87161396461846e-42	MEI-B	TMED3
1,32113979415688e-46	-1,93879840718971	0,368	0,68	2,08753298874728e-42	MEI-B	CCN1
2,23422347532036e-46	1,69080070523236	0,366	0,105	3,5302965133537e-42	MEI-B	TRIB3
2,24381976616915e-46	1,35684476396665	0,545	0,213	3,54545961252388e-42	MEI-B	CASP6
2,32458452214616e-46	1,35180099871088	0,619	0,281	3,67307600344315e-42	MEI-B	ANO10
2,48182504525481e-46	-2,51518255640034	0,223	0,575	3,92153175400713e-42	MEI-B	PTGDS
3,20157614031418e-46	1,16357951912534	0,683	0,323	5,05881045931044e-42	MEI-B	PSMA3
3,89926119411185e-46	1,44251623518062	0,509	0,191	6,16122261281613e-42	MEI-B	FAHD2B
5,80206430194705e-46	1,16927654374137	0,693	0,336	9,16784180350654e-42	MEI-B	TUBGCP5
1,12778511076924e-45	0,551493055590482	0,997	0,966	1,78201325352647e-41	MEI-B	COX4I1
1,25095059007449e-45	1,75946610206753	0,396	0,127	1,9766270273767e-41	MEI-B	ZNF354A
1,83914363794224e-45	1,64503232009651	0,44	0,153	2,90603086231254e-41	MEI-B	IL1R2
1,86032370515226e-45	1,51106734275748	0,463	0,164	2,93949748651109e-41	MEI-B	DHFR
2,87275844928908e-45	1,6702156574539	0,391	0,122	4,53924562572168e-41	MEI-B	VRK1
3,14312204154857e-45	1,53192594765515	0,427	0,142	4,9664471378509e-41	MEI-B	NOTCH4
3,21144159436929e-45	-1,7590063582683	0,532	0,782	5,07439886326292e-41	MEI-B	APOD
3,25332922895432e-45	1,03616924961465	0,795	0,477	5,14058551467072e-41	MEI-B	SMIM4
3,27032492551373e-45	1,57199642945491	0,442	0,154	5,16744041480425e-41	MEI-B	RTL8B
3,82703728084392e-45	1,09241148413743	0,693	0,335	6,04710160746147e-41	MEI-B	SEPTIN11
4,06021497553133e-45	1,78303649213122	0,379	0,117	6,41554568283706e-41	MEI-B	STARD4
7,00522308674995e-45	-0,957093884848842	0,811	0,921	1,10689529993736e-40	MEI-B	ZFP36L1
8,97769172588615e-45	-1,56779718256376	0,402	0,704	1,41856506960727e-40	MEI-B	IER2
9,14198876609567e-45	1,23487621932586	0,586	0,246	1,44452564493078e-40	MEI-B	TTC7A
1,42579428174285e-44	0,881654967074177	0,857	0,511	2,25289754458187e-40	MEI-B	GFRA1
1,46474714061543e-44	-2,7901743373668	0,159	0,514	2,31444695688645e-40	MEI-B	RNASE1
2,34038099925394e-44	1,50767840140847	0,432	0,146	3,69803601692115e-40	MEI-B	CDC20
2,57553557139377e-44	1,1863238494351	0,655	0,306	4,06960375635929e-40	MEI-B	LLGL2
2,98375162927241e-44	1,26925655005629	0,621	0,287	4,71462594941334e-40	MEI-B	ZNF664
3,64539144844071e-44	1,32626781822148	0,542	0,22	5,76008302768117e-40	MEI-B	HINT2
4,90067195869911e-44	1,29931797234479	0,568	0,238	7,74355176194046e-40	MEI-B	RPIA
5,27378560574691e-44	1,31274397557877	0,532	0,209	8,33310863564069e-40	MEI-B	DAP3
5,56602136610797e-44	1,21301983761989	0,632	0,284	8,7948703605872e-40	MEI-B	PEX19
5,61165709982387e-44	1,03853665782572	0,772	0,435	8,8669793834317e-40	MEI-B	LSM4
7,40761052980846e-44	1,00821212096892	0,76	0,402	1,17047653981503e-39	MEI-B	EBNA1BP2
8,11254527921708e-44	1,45810429773371	0,506	0,201	1,28186327956909e-39	MEI-B	COMTD1
8,35563001802205e-44	1,37985676799855	0,494	0,186	1,32027309914766e-39	MEI-B	AIFM2
8,64463745679942e-44	2,9540968481933	0,153	0,02	1,36593916454888e-39	MEI-B	CNDP1
9,55625089246726e-44	0,639970168225774	0,977	0,855	1,50998320351875e-39	MEI-B	COX7A2
1,03672721185533e-43	0,953035781967622	0,841	0,527	1,6381326674526e-39	MEI-B	TOMM6
1,20153440258802e-43	0,818570973883809	0,913	0,659	1,89854450952933e-39	MEI-B	COPS9
1,38336514910917e-43	-2,17280821546823	0,358	0,661	2,1858552721074e-39	MEI-B	HOPX
1,44288487193094e-43	1,04572382286755	0,77	0,43	2,27990238613808e-39	MEI-B	FAM219B
1,70704449107351e-43	1,10738489801663	0,724	0,397	2,69730100034526e-39	MEI-B	REEP3
2,10962329510493e-43	0,908278517463507	0,721	0,354	3,33341576859531e-39	MEI-B	BCAT2
2,2384488097327e-43	-1,84598305529166	0,256	0,605	3,53697296425864e-39	MEI-B	JUN
2,78182522943948e-43	0,881342310676763	0,87	0,599	4,39556204503732e-39	MEI-B	TIMM13
3,41157700796069e-43	1,28567935295541	0,558	0,232	5,39063283027869e-39	MEI-B	GRPEL1
3,43923145557332e-43	0,970779692947464	0,829	0,489	5,4343296229514e-39	MEI-B	SLC25A11
3,6741723169413e-43	1,42652933409033	0,494	0,192	5,80555967799895e-39	MEI-B	PHB
5,31882743636597e-43	1,40549607691207	0,483	0,182	8,40427923220187e-39	MEI-B	ZNF827
6,04253762311891e-43	0,897608337118166	0,806	0,472	9,5478136982902e-39	MEI-B	IDH2
8,52538312805299e-43	1,03512484636358	0,719	0,363	1,34709578806365e-38	MEI-B	ST6GALNAC2
9,56952128009115e-43	1,08238463262215	0,716	0,374	1,5120800574672e-38	MEI-B	NDUFAF2
1,21146656384065e-42	1,11012946248275	0,68	0,343	1,91423831752461e-38	MEI-B	ECI1
1,77784354064592e-42	1,35635921176428	0,483	0,181	2,80917057857463e-38	MEI-B	CXorf56
1,8362325612333e-42	0,772614706280823	0,921	0,721	2,90143107000473e-38	MEI-B	TMEM134
1,85032676808685e-42	0,80806495882168	0,913	0,66	2,92370132625402e-38	MEI-B	SMDT1
1,8836448590192e-42	1,32470632980565	0,535	0,219	2,97634724173624e-38	MEI-B	MEGF9
2,6731356551613e-42	-2,36948725019942	0,187	0,528	4,22382164872038e-38	MEI-B	PCOLCE
4,4148247709122e-42	0,879488903778441	0,872	0,565	6,97586462051837e-38	MEI-B	RAP1A
4,57824405127107e-42	-3,17425584788055	0,125	0,469	7,23408342541341e-38	MEI-B	CLEC3B
5,54739456267342e-42	1,62521187740696	0,376	0,12	8,76543814848027e-38	MEI-B	LLGL1
5,80320868291278e-42	1,25613963441251	0,563	0,241	9,16965003987049e-38	MEI-B	NUDT16
5,90982394625869e-42	0,983277782665203	0,811	0,52	9,33811281748336e-38	MEI-B	GHITM
5,91217268863297e-42	2,62854558789022	0,176	0,029	9,34182406530896e-38	MEI-B	SLCO4C1
6,33221132004022e-42	0,774218535062899	0,821	0,466	1,00055271067956e-37	MEI-B	FAXDC2
6,49423144844706e-42	-2,2020774272536	0,248	0,572	1,02615351116912e-37	MEI-B	PLTP
8,31395105323534e-42	1,60115635735155	0,396	0,133	1,31368740592172e-37	MEI-B	ERCC8
1,03927238218401e-41	2,74692749708509	0,171	0,027	1,64215429108895e-37	MEI-B	SPAG17
1,19817579003781e-41	3,04325906806812	0,136	0,016	1,89323756583874e-37	MEI-B	PRSS45P
1,20776883855946e-41	1,78111322645728	0,335	0,099	1,90839554180781e-37	MEI-B	RNF43
1,26802485057819e-41	1,32050972923802	0,494	0,19	2,00360606639859e-37	MEI-B	SWI5
1,28962813851425e-41	0,734307160813526	0,944	0,77	2,03774142166636e-37	MEI-B	COMT
1,41601095174467e-41	1,28583083878343	0,512	0,202	2,23743890485176e-37	MEI-B	TXNDC17
1,78494794440091e-41	1,51456478699371	0,437	0,158	2,82039624694788e-37	MEI-B	ISOC2
2,11725271620796e-41	1,07476120102911	0,708	0,377	3,34547101688019e-37	MEI-B	FAM174C
2,73775956076187e-41	-2,2427494525643	0,233	0,56	4,32593388195983e-37	MEI-B	SERPING1
2,88165838107135e-41	1,35316045871896	0,504	0,201	4,55330840793085e-37	MEI-B	AMACR
3,59483788463088e-41	2,38295939050017	0,194	0,036	5,68020334150526e-37	MEI-B	DCST1
3,71451764871672e-41	1,11287022713242	0,621	0,284	5,86930933673729e-37	MEI-B	CMTM4
3,89560167349163e-41	1,32740783806815	0,465	0,172	6,15544020428413e-37	MEI-B	NIPAL1
3,95928975577677e-41	-1,34235734934072	0,514	0,775	6,25607374310287e-37	MEI-B	HLA-DRA
4,2373396489056e-41	2,51456478699371	0,187	0,033	6,69542037923574e-37	MEI-B	REELD1
4,95807416779743e-41	0,783226561013535	0,913	0,661	7,83425299253671e-37	MEI-B	COX7B
5,09088023331489e-41	1,79580378820509	0,327	0,096	8,04409985666086e-37	MEI-B	EVPLL
5,17396805126927e-41	1,27622452811731	0,491	0,189	8,17538691781058e-37	MEI-B	NXPH4
5,59306824523539e-41	1,8096309295306	0,307	0,085	8,83760713429644e-37	MEI-B	SOWAHB
6,90303533578915e-41	0,57087776958888	0,995	0,87	1,09074861340804e-36	MEI-B	ALDH3A2
9,4432530842285e-41	1,1666414835734	0,606	0,275	1,49212841983895e-36	MEI-B	MPHOSPH10
1,03730308428616e-40	1,88590507600615	0,309	0,088	1,63904260348056e-36	MEI-B	IKZF4
1,64205587777364e-40	1,62944540178297	0,384	0,128	2,59461249247013e-36	MEI-B	PNMA1
1,67178815504682e-40	0,578819328713006	0,995	0,907	2,64159246378947e-36	MEI-B	HINT1
1,79216926004013e-40	0,779593371159328	0,89	0,677	2,83180664778942e-36	MEI-B	ATP5PF
2,05441159192932e-40	0,974690175801091	0,795	0,494	3,24617575640752e-36	MEI-B	SUCLG1
2,0866407124277e-40	0,985994271315603	0,777	0,478	3,297100989707e-36	MEI-B	ATP9B
2,1019623773495e-40	1,77993270735305	0,312	0,089	3,32131075244994e-36	MEI-B	GPR180
2,33387519849401e-40	1,58688727385501	0,407	0,143	3,68775620114038e-36	MEI-B	ECHDC3
2,50925010723965e-40	2,07353207918192	0,271	0,07	3,96486609444937e-36	MEI-B	SLC16A7
2,57077983455695e-40	1,42447965776139	0,442	0,162	4,06208921658343e-36	MEI-B	FH
3,02819717686592e-40	0,960871283184368	0,45	0,163	4,78485435916584e-36	MEI-B	AADACL3
3,69876198536579e-40	1,06612471849138	0,657	0,318	5,84441381307649e-36	MEI-B	GALNT11
4,32290424955554e-40	-1,71314845991171	0,327	0,632	6,83062100472271e-36	MEI-B	LGALS1
4,46802519189398e-40	1,92703292666042	0,284	0,075	7,05992660571168e-36	MEI-B	SPTBN4
4,9463073325069e-40	0,814110254278887	0,877	0,543	7,81566021609416e-36	MEI-B	SLC31A1
6,23880070464499e-40	1,35829125617043	0,468	0,179	9,85792899340955e-36	MEI-B	PAQR6
6,31731265391637e-40	1,45672071242143	0,45	0,17	9,98198572445326e-36	MEI-B	GCAT
6,58969864571324e-40	0,533210273217771	0,941	0,702	1,04123828300915e-35	MEI-B	ACSL1
7,48262144381342e-40	1,44782323611746	0,478	0,194	1,18232901433696e-35	MEI-B	PCK2
7,53700179661318e-40	0,698076375729133	0,931	0,717	1,19092165388285e-35	MEI-B	ATP6V0B
7,71296830926491e-40	0,855251748479968	0,798	0,469	1,21872612254695e-35	MEI-B	CHI3L1
1,6102829176961e-39	1,07228435872183	0,624	0,293	2,54440803825161e-35	MEI-B	SNRNP25
1,63927164191893e-39	-1,97572969877933	0,243	0,565	2,5902131213961e-35	MEI-B	LSP1
2,01831015962398e-39	0,991475357509036	0,765	0,456	3,18913188322185e-35	MEI-B	CCDC47
2,10541761680536e-39	2,68404070048192	0,169	0,028	3,32677037631414e-35	MEI-B	NRG4
2,58220482538355e-39	1,702566490986	0,33	0,099	4,08014184458854e-35	MEI-B	TMEM53
2,76478058607492e-39	0,74689083067153	0,923	0,719	4,36862980405699e-35	MEI-B	PGAM1
2,86399351945795e-39	-1,20310284680063	0,545	0,778	4,52539616009551e-35	MEI-B	ANXA11
4,60105955128329e-39	1,08058903938611	0,621	0,289	7,27013419698273e-35	MEI-B	SLC48A1
4,85414195953827e-39	1,33256922314002	0,473	0,185	7,67002971026642e-35	MEI-B	AGPAT5
4,94598741731792e-39	1,07293898768708	0,678	0,346	7,81515471810404e-35	MEI-B	TMEM238
5,15416306884772e-39	1,22661714413072	0,545	0,235	8,14409306508628e-35	MEI-B	MOSPD1
5,83655462942512e-39	1,51741878404886	0,381	0,128	9,22233996995464e-35	MEI-B	PCCB
6,53959851390808e-39	0,784262297850761	0,9	0,684	1,03332196118262e-34	MEI-B	PSMA4
6,73212733041672e-39	1,2884826065082	0,483	0,191	1,06374343947915e-34	MEI-B	VDR
7,70777107482353e-39	1,54716945242564	0,399	0,142	1,21790490753287e-34	MEI-B	FN3K
8,15004238001348e-39	1,3956669972423	0,46	0,179	1,28778819646593e-34	MEI-B	UGT1A6
8,18884330641105e-39	1,02277877871729	0,629	0,293	1,29391913084601e-34	MEI-B	AQP9
8,2028400371887e-39	0,894824305513831	0,818	0,492	1,29613075427619e-34	MEI-B	PYURF
8,21178577091407e-39	1,00693632444897	0,714	0,379	1,29754426966213e-34	MEI-B	ACAD9
9,52305878162351e-39	1,06932704993917	0,703	0,396	1,50473851808433e-34	MEI-B	KIAA0100
1,02654622360804e-38	1,40732973050059	0,455	0,176	1,62204568792307e-34	MEI-B	NIPSNAP1
1,23626619471369e-38	1,03308514434013	0,657	0,323	1,9534242142671e-34	MEI-B	TMEM184A
2,05946140439089e-38	1,10488784201803	0,662	0,345	3,25415496507805e-34	MEI-B	PCBD1
2,29073667697439e-38	1,02956201166826	0,726	0,408	3,61959302328724e-34	MEI-B	CYB5B
2,32199195126333e-38	-1,64560001161607	0,396	0,665	3,66897948219119e-34	MEI-B	TIMP3
2,34284553204811e-38	1,42093466440093	0,422	0,154	3,70193022518922e-34	MEI-B	SLC9A6
2,34922802741197e-38	1,84244321506121	0,294	0,083	3,71201520611365e-34	MEI-B	ZNF682
2,57256027190781e-38	1,1750537233896	0,545	0,235	4,06490248564154e-34	MEI-B	DOP1B
2,61045895745502e-38	0,982216912435975	0,719	0,388	4,12478619867468e-34	MEI-B	GATM
2,84599478631771e-38	1,31757154235323	0,483	0,195	4,49695636186062e-34	MEI-B	CISH
3,58593834242161e-38	1,3349129661632	0,476	0,189	5,66614117486039e-34	MEI-B	RNF217
4,83607372951161e-38	0,885381711991425	0,816	0,503	7,6414801000013e-34	MEI-B	SLC29A1
6,18096937406032e-38	2,2646166431367	0,217	0,048	9,7665497079527e-34	MEI-B	FAM166B
6,67666260766623e-38	1,08034163717918	0,65	0,325	1,05497945863734e-33	MEI-B	TMED5
6,92969467173784e-38	1,28708797258553	0,471	0,185	1,0949610550813e-33	MEI-B	SMIM10L1
7,02317344678036e-38	1,39349355310055	0,427	0,159	1,10973163632576e-33	MEI-B	ICAM3
7,58491195811244e-38	1,86563922754059	0,292	0,083	1,19849193850135e-33	MEI-B	TRPM2
8,2834322374194e-38	1,80081695877324	0,292	0,082	1,30886512783464e-33	MEI-B	CCDC189
8,85196217304376e-38	0,911662549506689	0,79	0,501	1,39869854296264e-33	MEI-B	HIF1A
9,05008255096242e-38	-1,23360074805159	0,476	0,749	1,43000354387757e-33	MEI-B	ZFP36
9,12579460781803e-38	1,04149697901693	0,665	0,354	1,44196680598133e-33	MEI-B	VAV3
1,21765780676492e-37	2,1666414835734	0,21	0,045	1,92402110046926e-33	MEI-B	FAM227A
1,28032890846385e-37	1,0930603511923	0,606	0,286	2,02304770826372e-33	MEI-B	TBC1D16
1,60412873879276e-37	0,948645762372058	0,724	0,389	2,53468382016644e-33	MEI-B	OLFM2
1,89692198937308e-37	1,48856957846077	0,404	0,146	2,9973264354084e-33	MEI-B	ZNF681
1,96180795697896e-37	1,44012483863823	0,417	0,154	3,09985275282245e-33	MEI-B	KIAA1755
2,01752498880599e-37	-1,66834786892794	0,453	0,698	3,18789123481234e-33	MEI-B	MYL9
3,09613222479189e-37	1,11242536475279	0,632	0,32	4,89219852839367e-33	MEI-B	SH3BP5
3,55797958389253e-37	1,06496478310336	0,675	0,361	5,62196354050859e-33	MEI-B	HSD17B10
3,84512659690373e-37	0,836182315622305	0,785	0,455	6,07568453576759e-33	MEI-B	CLN8
4,09635839890869e-37	1,01136325809549	0,683	0,355	6,47265590611562e-33	MEI-B	IFRD1
4,58096512196473e-37	-0,962555476821036	0,716	0,859	7,23838298921648e-33	MEI-B	TAGLN2
4,72301461128243e-37	1,42723271347887	0,409	0,15	7,46283538728737e-33	MEI-B	CS
5,09821182531714e-37	0,950460891170218	0,772	0,457	8,05568450518362e-33	MEI-B	UBQLN1
5,15076819120853e-37	1,08595363800784	0,614	0,295	8,13872881892859e-33	MEI-B	TSPAN17
5,79658940667263e-37	1,10774779451983	0,598	0,285	9,15919092148342e-33	MEI-B	IMPAD1
5,96401791649486e-37	0,807786819687683	0,834	0,547	9,42374470985353e-33	MEI-B	PLA2R1
7,31239314870837e-37	0,660321329352486	0,954	0,789	1,15543124142741e-32	MEI-B	LAMTOR1
8,07172703286673e-37	0,770191445419729	0,887	0,633	1,27541358846327e-32	MEI-B	CEBPA
8,42757615745654e-37	1,05786513765607	0,637	0,318	1,33164130863971e-32	MEI-B	ZNF692
1,15278020303277e-36	-2,87380194564182	0,412	0,654	1,82150799881208e-32	MEI-B	TPM2
1,2748286092021e-36	2,06801345084569	0,24	0,06	2,01435668540024e-32	MEI-B	TMEM139
1,29905563940623e-36	0,649187259514306	0,954	0,751	2,05263781582578e-32	MEI-B	FKBP1A
1,36388569671417e-36	1,14166481804219	0,565	0,259	2,15507578937806e-32	MEI-B	ZCCHC17
1,57661664374688e-36	1,06163586966552	0,629	0,312	2,49121195878445e-32	MEI-B	GGT6
1,63252412455474e-36	0,745509407294511	0,908	0,672	2,57955136920894e-32	MEI-B	STRAP
1,89226436854571e-36	0,519018463875759	0,867	0,624	2,98996692873907e-32	MEI-B	CD36
1,92453116363192e-36	1,55942617600512	0,396	0,146	3,0409516916548e-32	MEI-B	ARHGAP22
1,94193459363138e-36	0,828186520747253	0,847	0,568	3,06845085139695e-32	MEI-B	CNDP2
2,10660624924197e-36	0,381904005583834	1	0,998	3,32864853442724e-32	MEI-B	EEF1G
2,44071956548723e-36	1,01093034135079	0,642	0,318	3,85658098542636e-32	MEI-B	STAP2
3,06707636957366e-36	1,11708565909917	0,573	0,263	4,84628737156334e-32	MEI-B	RBM47
3,63697521851365e-36	1,8248529663252	0,238	0,059	5,74678454277342e-32	MEI-B	ACOT1
3,67617602345414e-36	1,18690657693865	0,514	0,221	5,80872573465988e-32	MEI-B	RNF24
3,8271685341251e-36	1,42134752964805	0,414	0,156	6,04730900077108e-32	MEI-B	N4BP3
4,18152420900019e-36	1,41175398140993	0,399	0,145	6,6072264026412e-32	MEI-B	PGAM5
5,70152854660447e-36	1,30511142136476	0,471	0,193	9,00898525648972e-32	MEI-B	PCP4L1
6,51817023930303e-36	1,37159345696741	0,425	0,161	1,02993607951227e-31	MEI-B	ATP7A
7,87656829061843e-36	1,16805105382807	0,54	0,243	1,24457655560062e-31	MEI-B	SELENOI
8,29959446814731e-36	-1,17671446281276	0,494	0,738	1,31141892191196e-31	MEI-B	ITGB1
8,62827482708299e-36	1,58167898285225	0,355	0,121	1,36335370542738e-31	MEI-B	HPS5
9,80405276558412e-36	0,664417600847286	0,918	0,656	1,54913837748995e-31	MEI-B	DEFB1
9,97637668993161e-36	1,14327749050789	0,537	0,237	1,57636728077609e-31	MEI-B	EFNB1
1,12959661211288e-35	1,97681692469339	0,233	0,057	1,78487560679956e-31	MEI-B	KBTBD11
1,2422724117715e-35	-1,38003253242338	0,396	0,677	1,96291463784015e-31	MEI-B	LTBP4
1,26544109348485e-35	-2,16634179982296	0,179	0,493	1,99952347181541e-31	MEI-B	COL5A1
1,42420052411838e-35	1,00719540694279	0,55	0,239	2,25037924815945e-31	MEI-B	LPIN1
1,46149344149521e-35	0,779125047058464	0,598	0,27	2,30930578690658e-31	MEI-B	CDA
2,15346520200237e-35	1,21289707453428	0,478	0,197	3,40269036568395e-31	MEI-B	DPH2
2,31586487064371e-35	0,980277371421169	0,701	0,391	3,65929808210413e-31	MEI-B	KIFC2
2,39138761749317e-35	2,31864457701845	0,176	0,034	3,77863157440096e-31	MEI-B	BRINP2
2,68886409922347e-35	1,18097639964578	0,409	0,147	4,248674163183e-31	MEI-B	P2RY4
2,72763400706915e-35	-1,29179051954433	0,688	0,854	4,30993449456997e-31	MEI-B	GLTP
2,87265607271337e-35	0,707725297253446	0,928	0,747	4,5390838604944e-31	MEI-B	MLF2
3,4601632400262e-35	1,21817178421348	0,491	0,207	5,4674039355654e-31	MEI-B	RAB27B
4,13727141710827e-35	1,15180297459777	0,55	0,255	6,53730256617278e-31	MEI-B	MIER2
4,45859076661115e-35	0,975391437205512	0,739	0,43	7,04501927032228e-31	MEI-B	SNX13
4,5020401487457e-35	1,50510984905223	0,368	0,131	7,11367363903308e-31	MEI-B	UAP1
5,12684700101009e-35	0,791015251363248	0,852	0,612	8,10093094629604e-31	MEI-B	NAMPT
5,39901696964832e-35	0,956281617731852	0,685	0,372	8,53098671374132e-31	MEI-B	CACUL1
5,91127583023346e-35	1,13926009605061	0,563	0,263	9,34040693935189e-31	MEI-B	SLC25A43
8,43416314741816e-35	-0,992720229037446	0,66	0,816	1,33268211892354e-30	MEI-B	MCL1
9,08670128094931e-35	-0,74754254990235	0,903	0,95	1,4357896694028e-30	MEI-B	CD63
9,20882527495566e-35	1,5011643771623	0,355	0,122	1,45508648169574e-30	MEI-B	XYLB
1,17303871293583e-34	1,25517815817506	0,46	0,189	1,8535184703099e-30	MEI-B	CETN2
1,2591057822491e-34	0,745852818114637	0,885	0,662	1,9895130465318e-30	MEI-B	PHB2
1,39591957220903e-34	0,772708500669614	0,857	0,597	2,20569251604749e-30	MEI-B	NHP2
1,47496042755318e-34	-1,22222011355512	0,731	0,852	2,33058497157678e-30	MEI-B	CLU
1,51453248642476e-34	1,51190870454807	0,343	0,116	2,39311278179976e-30	MEI-B	MTHFS
1,52514216002392e-34	0,496646967856669	0,98	0,916	2,4098771270538e-30	MEI-B	HSP90AB1
1,69185417880945e-34	1,06473490555974	0,606	0,296	2,67329878793682e-30	MEI-B	DVL2
1,76596850682124e-34	0,884668539063825	0,734	0,416	2,79040683762825e-30	MEI-B	RBFOX2
1,9498246099193e-34	1,25517815817506	0,442	0,175	3,08091786613349e-30	MEI-B	OR2A7
2,12349928979623e-34	-1,22362032968035	0,542	0,752	3,35534122780702e-30	MEI-B	FLNA
2,19122642311134e-34	1,0797407678088	0,586	0,284	3,46235687115822e-30	MEI-B	ZDHHC13
2,66833808785105e-34	1,19728680101823	0,499	0,216	4,21624101261345e-30	MEI-B	PIR
2,9601460492461e-34	1,1251046336929	0,57	0,274	4,67732677241377e-30	MEI-B	LRRC14
3,24030641190216e-34	1,61562631477558	0,312	0,099	5,1200081614466e-30	MEI-B	ATG4A
3,33654298773032e-34	1,25930773175164	0,471	0,197	5,27207157491268e-30	MEI-B	CCNG2
3,33848925459807e-34	1,25053235793551	0,468	0,197	5,27514687119041e-30	MEI-B	SLC2A8
3,54877549894476e-34	0,957106032368436	0,711	0,418	5,60742016588261e-30	MEI-B	ACAA1
3,78658291482393e-34	1,42876308011329	0,373	0,134	5,98317966371329e-30	MEI-B	QPCTL
4,11671807788589e-34	1,01444023134212	0,652	0,347	6,5048262348675e-30	MEI-B	DNPH1
4,9452689071709e-34	1,07139009520323	0,616	0,315	7,81401940022074e-30	MEI-B	DCAF11
5,28944450674061e-34	1,16210232395824	0,519	0,232	8,35785126510083e-30	MEI-B	REPIN1
5,77840438258457e-34	1,33892884847281	0,425	0,167	9,13045676492188e-30	MEI-B	PRELID1
6,13243528286222e-34	0,616503991886161	0,951	0,839	9,6898609904506e-30	MEI-B	ERGIC3
6,30494502775512e-34	0,779323267103551	0,831	0,57	9,96244363835587e-30	MEI-B	PSMA5
7,20924589139056e-34	0,947219516341992	0,691	0,376	1,13913294329862e-29	MEI-B	COPS2
9,03338146897466e-34	1,07074605635108	0,586	0,288	1,42736460591269e-29	MEI-B	PYM1
9,76778252611655e-34	1,47135556794625	0,358	0,126	1,54340731695168e-29	MEI-B	PARVB
1,00450222112979e-33	1,16813264137116	0,512	0,23	1,58721395960718e-29	MEI-B	RAP2A
1,04546419047408e-33	0,612920001032028	0,839	0,538	1,6519379673681e-29	MEI-B	ULK1
1,0923792220857e-33	-1,39486204432376	0,425	0,672	1,72606840881762e-29	MEI-B	CAVIN1
1,29509860898701e-33	-1,86998031313529	0,269	0,556	2,04638531206038e-29	MEI-B	FN1
1,40156309046581e-33	-1,560123692625	0,335	0,611	2,21460983924503e-29	MEI-B	RHOB
1,48081091528332e-33	0,293625753602907	0,977	0,805	2,33982932723917e-29	MEI-B	CREG1
1,55367579748608e-33	0,918268258255342	0,719	0,406	2,45496312760776e-29	MEI-B	HOMER2
1,58998488295445e-33	-2,31224629973383	0,176	0,474	2,51233511355633e-29	MEI-B	THY1
1,6884887144102e-33	1,33361316762637	0,417	0,163	2,66798101763956e-29	MEI-B	DIPK2A
1,86070738013909e-33	1,17159069954514	0,483	0,208	2,94010373135777e-29	MEI-B	CCNH
1,95642609687859e-33	0,759959644506427	0,854	0,563	3,09134887567786e-29	MEI-B	ESRP1
2,29822394699504e-33	0,812715498597946	0,824	0,558	3,63142365864686e-29	MEI-B	CYCS
2,41994738867192e-33	0,98494315874792	0,634	0,332	3,82375886884049e-29	MEI-B	MRTFB
2,42225497058002e-33	3,05116426615347	0,113	0,014	3,82740507901349e-29	MEI-B	SLC6A4
2,87163194070075e-33	1,03480225858338	0,601	0,297	4,53746562950125e-29	MEI-B	SLC35B1
3,35038076177432e-33	0,749511605333319	0,854	0,604	5,2939366416796e-29	MEI-B	NDUFB9
3,47751685131787e-33	0,768030386188944	0,662	0,361	5,49482437676737e-29	MEI-B	ELOVL5
3,60011353325421e-33	0,830437015598539	0,798	0,492	5,68853939389498e-29	MEI-B	HRAS
3,61138896437731e-33	1,58502242592662	0,33	0,113	5,70635570261259e-29	MEI-B	TBC1D24
3,96383849562802e-33	-0,669623257371996	1	0,996	6,26326120694184e-29	MEI-B	HSPB1
4,27984104317696e-33	0,974916785273635	0,65	0,34	6,76257683232392e-29	MEI-B	TSKU
4,29777089997275e-33	-2,88182722606107	0,166	0,457	6,79090779904694e-29	MEI-B	PLA2G2A
4,75225324460662e-33	1,08210797336173	0,555	0,258	7,50903535180291e-29	MEI-B	MAB21L4
4,92205198020284e-33	1,01082965124405	0,632	0,329	7,77733433391851e-29	MEI-B	PGAP3
5,65370744033565e-33	1,2762659747479	0,453	0,191	8,93342312647437e-29	MEI-B	BCKDHA
5,88471920935265e-33	1,20708530928452	0,463	0,194	9,29844482269812e-29	MEI-B	DNAJA3
7,99748992232648e-33	0,808357604626982	0,831	0,6	1,26368338262681e-28	MEI-B	PBX1
9,11657458104662e-33	0,913811329016151	0,693	0,392	1,44050994955118e-28	MEI-B	CDK9
9,79397338188002e-33	0,868487739157124	0,719	0,398	1,54754573407086e-28	MEI-B	C1orf116
1,11658899012464e-32	1,31683441989153	0,412	0,162	1,76432226329594e-28	MEI-B	PPIL1
1,21291697142788e-32	1,38608662085951	0,381	0,144	1,9165301065532e-28	MEI-B	BCL7A
1,28232773406593e-32	0,991301138646007	0,624	0,312	2,02620605259758e-28	MEI-B	RAB38
1,39720531733875e-32	0,989763721489323	0,614	0,305	2,20772412192696e-28	MEI-B	RNFT1
1,57602401371192e-32	1,00640553829952	0,632	0,33	2,49027554406621e-28	MEI-B	NDUFA6
1,73136859615481e-32	0,709616671465635	0,885	0,638	2,73573551878421e-28	MEI-B	SUMO1
1,99427970486869e-32	0,882760292834005	0,719	0,412	3,15116136166302e-28	MEI-B	MCCC1
2,48203692731913e-32	1,04538577361825	0,621	0,329	3,92186654885695e-28	MEI-B	NDUFAF8
2,64284064588559e-32	1,04843511889196	0,588	0,294	4,17595250456383e-28	MEI-B	AC015802.6
2,97367724127002e-32	0,954948950894164	0,555	0,255	4,69870740893076e-28	MEI-B	SLC66A1
3,5213308431334e-32	1,22737488601022	0,44	0,181	5,56405486523508e-28	MEI-B	LARP1B
4,4789167284669e-32	1,55981954888851	0,312	0,104	7,07713632265055e-28	MEI-B	NXT2
4,59388778362198e-32	1,22804202823755	0,442	0,183	7,25880208690109e-28	MEI-B	DBP
4,91549298954135e-32	0,546076516110815	0,913	0,663	7,76697047277428e-28	MEI-B	RORA
4,96964254994614e-32	1,21126447499403	0,453	0,191	7,8525321931699e-28	MEI-B	ZFYVE26
5,14517630585316e-32	1,2330288809073	0,44	0,182	8,12989308087858e-28	MEI-B	NT5DC1
5,60535472959708e-32	2,43728907351707	0,164	0,033	8,85702100823635e-28	MEI-B	CFAP74
5,9082648342664e-32	2,53861026096036	0,151	0,028	9,33564926462434e-28	MEI-B	SLC22A11
6,07672524576548e-32	1,37309236104083	0,386	0,149	9,60183356083403e-28	MEI-B	AGBL5
6,14572479317955e-32	0,915277070924244	0,627	0,313	9,710859745703e-28	MEI-B	NPC1
7,28322312356618e-32	1,34735353201982	0,394	0,153	1,15082208575469e-27	MEI-B	MKKS
7,43315766982525e-32	0,916374373813487	0,711	0,413	1,17451324340909e-27	MEI-B	CBX4
7,49521828997034e-32	1,48282559592596	0,335	0,117	1,18431944199821e-27	MEI-B	ABHD15
7,82676142587539e-32	1,55864801419691	0,327	0,114	1,23670657290257e-27	MEI-B	CHADL
8,09134294053285e-32	1,31324581397402	0,394	0,153	1,2785130980336e-27	MEI-B	PPIP5K1
9,02407469285852e-32	1,03304117151366	0,57	0,279	1,42589404221857e-27	MEI-B	SFXN4
9,21297814049025e-32	2,54997012312491	0,138	0,023	1,45574267597886e-27	MEI-B	CCDC166
1,14809975364723e-31	1,5994354536564	0,271	0,081	1,81411242073798e-27	MEI-B	TBL1Y
1,17408112534559e-31	-2,02297055486123	0,21	0,495	1,85516558615856e-27	MEI-B	CRIP1
1,57690426687828e-31	-1,40102758880565	0,645	0,819	2,49166643209437e-27	MEI-B	SPINK5
1,67297287297812e-31	1,67743796565768	0,256	0,074	2,64346443659272e-27	MEI-B	TMEM52
1,85794255788134e-31	-0,752092926946387	0,893	0,945	2,93573503570831e-27	MEI-B	S100A10
1,89969780269715e-31	1,02219952990133	0,624	0,33	3,00171249804177e-27	MEI-B	UQCC2
1,93137700895622e-31	1,12224736421495	0,499	0,224	3,05176881185172e-27	MEI-B	VAMP7
2,07382083737155e-31	1,64750361881184	0,315	0,108	3,27684430513079e-27	MEI-B	EFNA4
2,33238610022295e-31	0,997700249670669	0,621	0,328	3,68540327696228e-27	MEI-B	TMEM63B
2,38551489822789e-31	1,10753796322852	0,54	0,259	3,76935209068989e-27	MEI-B	NQO1
2,45424871278083e-31	1,1744609880327	0,44	0,181	3,87795839106498e-27	MEI-B	C2orf69
2,48616804456617e-31	0,607829270500193	0,859	0,561	3,928394127219e-27	MEI-B	PLIN3
2,59290715933688e-31	0,983239347430199	0,645	0,355	4,09705260246821e-27	MEI-B	TFRC
2,63395626044996e-31	0,811599948996469	0,775	0,473	4,16191428713698e-27	MEI-B	TXN2
2,99221885563108e-31	1,13818503752417	0,506	0,234	4,72800501378267e-27	MEI-B	ZNF675
3,63348227621285e-31	1,10774779451983	0,486	0,215	5,74126534464393e-27	MEI-B	PPM1K
3,70330954757019e-31	1,20482467746129	0,448	0,19	5,85159941611565e-27	MEI-B	POLR1B
3,82023826824412e-31	1,05222663368372	0,488	0,211	6,03635848765254e-27	MEI-B	KRCC1
3,9129316882236e-31	1,18760110220905	0,463	0,201	6,1828233605621e-27	MEI-B	DCAKD
3,94134708143769e-31	0,815616031805316	0,79	0,526	6,22772252337969e-27	MEI-B	PRELID3B
4,12368070721051e-31	0,882646812568514	0,708	0,42	6,51582788546333e-27	MEI-B	AUTS2
4,28988338004775e-31	1,02205933024555	0,565	0,276	6,77844472881346e-27	MEI-B	YIPF6
4,59952901333402e-31	1,13882610570528	0,501	0,229	7,26771579396909e-27	MEI-B	SLC45A4
4,61895597351718e-31	0,886441921055822	0,729	0,437	7,2984123337545e-27	MEI-B	NSA2
4,98542880487765e-31	1,0761865326279	0,535	0,256	7,87747605458718e-27	MEI-B	HINT3
5,34255881454662e-31	1,20484980298556	0,465	0,206	8,44177718286512e-27	MEI-B	CISD1
5,67385617063499e-31	1,13246436825531	0,486	0,216	8,96526013522035e-27	MEI-B	SCAMP1
6,24893630274278e-31	1,17427077179657	0,488	0,223	9,87394425196386e-27	MEI-B	EIF2S3B
8,10060922818269e-31	1,16147361521446	0,458	0,197	1,27997726414515e-26	MEI-B	CMTM8
9,86101631454023e-31	1,65830026445516	0,279	0,088	1,5581391878605e-26	MEI-B	ARV1
1,02774321707148e-30	1,57110974114206	0,309	0,106	1,62393705729465e-26	MEI-B	TNFRSF11A
1,22175150600458e-30	1,28429307222768	0,389	0,152	1,93048955463783e-26	MEI-B	SULT1A1
1,30862384731157e-30	0,5978822076283	0,916	0,757	2,06775654113701e-26	MEI-B	MKNK2
1,34857655574155e-30	1,05561017118466	0,532	0,252	2,13088581572722e-26	MEI-B	ATMIN
1,41993527071236e-30	2,6277753974417	0,128	0,021	2,2436397212526e-26	MEI-B	NKX3-1
1,54082538689012e-30	1,17006424921419	0,468	0,207	2,43465819382508e-26	MEI-B	RAP2C
1,61972392181989e-30	1,07255232020308	0,514	0,239	2,55932576886761e-26	MEI-B	RRM1
1,64411312390431e-30	2,34067088334845	0,156	0,031	2,5978631470812e-26	MEI-B	C1orf158
1,71914143111513e-30	-1,29224355614435	0,45	0,684	2,71641537530502e-26	MEI-B	EMP1
1,86750769249902e-30	-2,02035703122785	0,235	0,506	2,9508489049177e-26	MEI-B	LGMN
2,09614763750035e-30	1,1075332833246	0,537	0,264	3,3121228820143e-26	MEI-B	ITPR2
2,099669706201e-30	1,11480255205378	0,512	0,243	3,3176881027682e-26	MEI-B	CLUH
3,39446398971796e-30	0,885685169742347	0,714	0,434	5,36359255015335e-26	MEI-B	FBXW2
3,67060451725969e-30	1,27834175005529	0,371	0,141	5,79992219772203e-26	MEI-B	ZNF720
3,72327632352749e-30	0,882379530295915	0,619	0,326	5,88314891880578e-26	MEI-B	KIAA0232
3,88451197279997e-30	0,674831191469899	0,89	0,666	6,13791736822124e-26	MEI-B	TUFM
3,9688784903914e-30	1,23778555646809	0,478	0,222	6,27122490266744e-26	MEI-B	ITPK1
4,06956533392952e-30	1,15661111843614	0,468	0,209	6,43032018414204e-26	MEI-B	DPM3
4,52019835036373e-30	1,31295987206338	0,422	0,182	7,14236541340973e-26	MEI-B	PSPH
4,64314043882753e-30	1,63014047180889	0,269	0,084	7,33662620739139e-26	MEI-B	TPMT
4,83826739446052e-30	0,998929205020203	0,575	0,29	7,64494630998707e-26	MEI-B	GSE1
5,11394503170912e-30	1,43695961586757	0,33	0,118	8,08054454460359e-26	MEI-B	LACC1
5,15643308735818e-30	-2,05942659590644	0,215	0,484	8,14767992133466e-26	MEI-B	PMP22
5,87252937406122e-30	2,13844459174275	0,182	0,042	9,27918366395414e-26	MEI-B	MARS2
5,96655251956438e-30	1,61151421239301	0,276	0,088	9,42774963616368e-26	MEI-B	CLBA1
6,44097345255903e-30	1,29054404151049	0,381	0,15	1,01773821523885e-25	MEI-B	CNIH4
6,53126933112457e-30	0,6760063654004	0,89	0,688	1,03200586701099e-25	MEI-B	C19orf53
7,0815938287141e-30	-1,44711828145519	0,458	0,68	1,11896264087511e-25	MEI-B	SAT1
7,14096714936847e-30	0,958874625997116	0,634	0,347	1,12834421927171e-25	MEI-B	ATP2C1
8,50320725283509e-30	1,0679844306592	0,494	0,226	1,34359177802047e-25	MEI-B	DHRS12
9,06796092145574e-30	1,02969380457736	0,522	0,246	1,43282850519922e-25	MEI-B	AMZ2
9,16484923401946e-30	0,958914449418706	0,621	0,33	1,44813782746742e-25	MEI-B	IL17RC
1,00658436648893e-29	1,07581789138748	0,501	0,233	1,59050395748915e-25	MEI-B	TADA2B
1,07525704404122e-29	1,16339582406975	0,478	0,219	1,69901365528954e-25	MEI-B	SMIM13
1,09191880051861e-29	1,25517815817506	0,391	0,156	1,72534089669945e-25	MEI-B	CYB5R2
1,09604956723993e-29	-1,78117937609	0,281	0,542	1,73186792119581e-25	MEI-B	SOD3
1,16999252061123e-29	0,891214299915086	0,701	0,421	1,8487051818178e-25	MEI-B	MGST3
1,27897386523588e-29	1,10939753173893	0,471	0,209	2,02090660445922e-25	MEI-B	ACP6
1,28251679583555e-29	1,03573422558386	0,555	0,282	2,02650478909975e-25	MEI-B	MDH1
1,29718303801329e-29	1,4742142854837	0,307	0,105	2,04967891836481e-25	MEI-B	PDIA3
1,34494588149894e-29	0,89124405994261	0,678	0,397	2,12514898735647e-25	MEI-B	GNL3
1,74864840852122e-29	-1,21556462323807	0,45	0,67	2,76303935030439e-25	MEI-B	GNAI2
1,75206803777877e-29	1,52921156295811	0,281	0,091	2,76844270649423e-25	MEI-B	SLC19A3
1,82543207420234e-29	-1,40053170370423	0,445	0,677	2,88436522044712e-25	MEI-B	NR4A1
2,06843482952002e-29	-1,07813071586766	0,494	0,719	3,26833387412458e-25	MEI-B	NBL1
2,13595203043905e-29	1,54691356469157	0,297	0,101	3,37501780329675e-25	MEI-B	PEX14
2,16571893128696e-29	3,80407140418869	0,066	0,005	3,42205248332652e-25	MEI-B	NR2E1
2,79188090192445e-29	1,00727662215247	0,55	0,273	4,41145101313082e-25	MEI-B	TCTA
2,89690974733506e-29	2,03278573683861	0,207	0,055	4,57740709176414e-25	MEI-B	PTPRT
2,91201609202662e-29	0,549865980513001	0,954	0,806	4,60127662701127e-25	MEI-B	ATP5MC2
3,40725754255046e-29	1,1940019469654	0,414	0,173	5,38380764298398e-25	MEI-B	IMPACT
3,50669244168836e-29	0,805719257070177	0,458	0,194	5,54092472711178e-25	MEI-B	CYP4F8
3,64547881390574e-29	1,03602940615592	0,532	0,257	5,76022107385246e-25	MEI-B	ATP9A
3,78722495590796e-29	1,00555113950585	0,565	0,284	5,98419415283017e-25	MEI-B	NDUFB5
3,86324081412839e-29	0,691739577149269	0,849	0,563	6,10430681040427e-25	MEI-B	MAPK13
4,28532593291134e-29	1,03008523171626	0,563	0,285	6,77124350659321e-25	MEI-B	DDX49
4,80128095105416e-29	1,1155026345816	0,448	0,193	7,58650403076068e-25	MEI-B	RALGPS1
4,81370395656896e-29	1,49335917986546	0,315	0,112	7,60613362177462e-25	MEI-B	ARMC10
4,84761486581523e-29	0,947665343825946	0,606	0,316	7,65971624947465e-25	MEI-B	PSMD14
5,1661787681567e-29	0,978887454640042	0,558	0,279	8,1630790715644e-25	MEI-B	RETSAT
5,1736711727914e-29	0,850001220045803	0,652	0,354	8,17491782012769e-25	MEI-B	LSM1
5,47712385766329e-29	1,20705575201931	0,417	0,176	8,65440340749376e-25	MEI-B	TMEM192
5,55316573157268e-29	0,914475594185086	0,621	0,329	8,77455717245799e-25	MEI-B	MED8
5,91468330692035e-29	1,03795026059622	0,465	0,203	9,34579109326484e-25	MEI-B	GLRX
6,18980904810377e-29	1,20358306196154	0,412	0,171	9,78051727690876e-25	MEI-B	CUL2
6,55811374745639e-29	0,678741110935003	0,849	0,588	1,03624755323558e-24	MEI-B	PROM2
6,7575561654101e-29	0,975285101599579	0,527	0,25	1,06776144969645e-24	MEI-B	FADS3
6,84655207995279e-29	0,816144236489269	0,752	0,487	1,08182369415334e-24	MEI-B	MFN1
7,05429360154707e-29	0,661328479491802	0,816	0,532	1,11464893198045e-24	MEI-B	EGR3
7,59856959313748e-29	1,03853665782572	0,522	0,252	1,20064998141165e-24	MEI-B	MOCS2
7,60091465878945e-29	1,15111921145935	0,455	0,205	1,20102052523532e-24	MEI-B	FAAH
7,98327084345459e-29	1,07464569949263	0,514	0,248	1,26143662597426e-24	MEI-B	AP5M1
8,13658953933874e-29	0,761657648958482	0,783	0,49	1,28566251311092e-24	MEI-B	PPIF
8,60954951037756e-29	-2,31544617005733	0,138	0,413	1,36039491813476e-24	MEI-B	DAB2
8,68869098582645e-29	1,26872569165676	0,396	0,163	1,37290006267044e-24	MEI-B	VBP1
8,81053034021252e-29	1,51918305711848	0,299	0,103	1,39215189905698e-24	MEI-B	TRMT9B
9,49084148493457e-29	1,05773692007695	0,491	0,227	1,49964786303451e-24	MEI-B	CISD2
9,55339639144106e-29	1,11361411993426	0,465	0,211	1,5095321638116e-24	MEI-B	AGTRAP
9,61195126093139e-29	-1,56149499180938	0,448	0,658	1,51878441873977e-24	MEI-B	CCN2
9,64134990585644e-29	1,05962323369128	0,519	0,253	1,52342969862438e-24	MEI-B	GSTZ1
9,93574653136883e-29	0,966640818225652	0,57	0,289	1,56994730942159e-24	MEI-B	COQ9
1,06148614389484e-28	1,01681276136269	0,522	0,254	1,67725425596823e-24	MEI-B	SRD5A3
1,21027710502583e-28	1,03010265062564	0,473	0,211	1,91235885365132e-24	MEI-B	NR2F6
1,22630133729134e-28	1,20216791720254	0,419	0,179	1,93767874305405e-24	MEI-B	BAHD1
1,35308902210112e-28	0,91322216661633	0,632	0,344	2,13801596382197e-24	MEI-B	GRHL2
1,37487538055815e-28	1,5884205607313	0,312	0,114	2,17244058881994e-24	MEI-B	IL20RA
1,37930057155463e-28	1,22100718668995	0,394	0,161	2,17943283311347e-24	MEI-B	SLC26A6
1,40180337787181e-28	-0,638355383352423	0,895	0,935	2,21498951737525e-24	MEI-B	SRSF5
1,44979850613142e-28	0,922249989157061	0,624	0,35	2,29082661953825e-24	MEI-B	NDUFAB1
1,4715532352596e-28	2,0570169923989	0,184	0,045	2,32520126703369e-24	MEI-B	NEK8
1,47308971278391e-28	1,0955917322139	0,471	0,214	2,32762905516985e-24	MEI-B	LYRM2
1,53920613592134e-28	0,637679721858683	0,872	0,691	2,43209961536931e-24	MEI-B	LY6E
1,561098241648e-28	0,681898776406918	0,859	0,624	2,466691331628e-24	MEI-B	PSMB7
1,8331831290281e-28	0,941895562463983	0,629	0,348	2,8966126621773e-24	MEI-B	TOMM22
1,8711745684583e-28	-2,93942103567747	0,194	0,458	2,95664293562095e-24	MEI-B	IL32
1,95078658392846e-28	-1,23510669211109	0,506	0,712	3,08243788126536e-24	MEI-B	AQP1
1,95733640350364e-28	0,978023618380049	0,478	0,215	3,0927872511761e-24	MEI-B	ANKRD22
1,9608412751308e-28	0,783554386848182	0,716	0,421	3,09832529883417e-24	MEI-B	NDFIP2
2,11716280917541e-28	0,824423714253836	0,729	0,448	3,34532895477807e-24	MEI-B	VMP1
2,16324041695262e-28	-1,16970427896584	0,44	0,667	3,41813618282683e-24	MEI-B	EID1
2,22983194001055e-28	-1,44906047178381	0,355	0,598	3,52335744841067e-24	MEI-B	TGFBI
2,5896281869544e-28	1,8981526476475	0,207	0,056	4,09187149820664e-24	MEI-B	GPR160
2,79091010352766e-28	1,00629583089438	0,596	0,319	4,40991705458405e-24	MEI-B	UQCC3
2,8510027663541e-28	1,84471338868604	0,225	0,065	4,50486947111612e-24	MEI-B	CBX2
2,99287879996983e-28	1,06961702917854	0,494	0,233	4,72904779183233e-24	MEI-B	HACD3
3,0157516704287e-28	0,536466405968643	0,941	0,694	4,76518921444439e-24	MEI-B	BNIP3L
3,14542093126199e-28	0,94957070250515	0,583	0,304	4,97007961348706e-24	MEI-B	PSMD6
3,51480136956311e-28	0,796488232769631	0,747	0,453	5,55373764404667e-24	MEI-B	DUOX1
3,59593432401473e-28	0,941434046629901	0,558	0,279	5,68193582537567e-24	MEI-B	OXLD1
3,69639137176759e-28	1,30629347390191	0,384	0,158	5,84066800652997e-24	MEI-B	MCAT
4,27643274870432e-28	1,05803098564173	0,509	0,246	6,7571913862277e-24	MEI-B	RTL8A
4,72141694114822e-28	1,08117214138405	0,463	0,21	7,4603109087083e-24	MEI-B	SLC46A3
4,96075351150084e-28	1,55913641420116	0,292	0,101	7,83848662352248e-24	MEI-B	SPATA18
5,25129086808433e-28	-1,29926342640317	0,624	0,808	8,29756470066005e-24	MEI-B	TPSB2
5,41152168611463e-28	0,72496740711224	0,67	0,362	8,55074541622973e-24	MEI-B	TRMT44
6,30387337232042e-28	1,00816383072973	0,519	0,253	9,96075031560349e-24	MEI-B	TIMM50
6,31705080523595e-28	1,01339522327772	0,509	0,243	9,98157197735333e-24	MEI-B	RAB40C
6,66468639428534e-28	0,873141797012558	0,601	0,314	1,05308709716103e-23	MEI-B	NSFL1C
7,13775152765008e-28	1,06710581002249	0,483	0,227	1,12783611888399e-23	MEI-B	DCAF10
8,10059281752226e-28	1,01839052498946	0,517	0,251	1,27997467109669e-23	MEI-B	ALKBH6
8,10540194087602e-28	1,26725742302345	0,384	0,158	1,28073456067782e-23	MEI-B	SETMAR
8,34283762369807e-28	0,946263155878175	0,542	0,267	1,31825177292053e-23	MEI-B	HTATIP2
8,41934770651135e-28	1,21084128748394	0,404	0,172	1,33034113110586e-23	MEI-B	TMEM135
8,4809961728589e-28	0,77031624455673	0,79	0,532	1,34008220527344e-23	MEI-B	DDT
8,50251628104959e-28	-1,47759937359219	0,317	0,569	1,34348259756865e-23	MEI-B	LAMB2
8,70374320459195e-28	1,00007393079763	0,517	0,25	1,37527846375757e-23	MEI-B	HYI
9,07339722285821e-28	1,23764225247454	0,402	0,171	1,43368749518383e-23	MEI-B	FAM76A
9,26842452748535e-28	1,16492501098438	0,45	0,207	1,46450375958796e-23	MEI-B	EIF4E
9,31727049067179e-28	1,1724705623756	0,422	0,184	1,47222191023105e-23	MEI-B	TMEM167A
9,44349114819948e-28	1,00193891332126	0,519	0,253	1,492166036327e-23	MEI-B	NADK
1,01317716620547e-27	1,78230078151748	0,223	0,064	1,60092124032127e-23	MEI-B	TESMIN
1,06903532198314e-27	1,31653691405646	0,361	0,144	1,68918271226556e-23	MEI-B	ATP6V1G1
1,14306253027047e-27	1,22685900640751	0,381	0,155	1,80615310408037e-23	MEI-B	EBAG9
1,17322780895246e-27	1,1812882595378	0,437	0,197	1,85381726092579e-23	MEI-B	PIGS
1,33494906361424e-27	1,18752021324932	0,407	0,172	2,10935301541687e-23	MEI-B	CAMKMT
1,39843333980567e-27	0,608961483954645	0,913	0,738	2,20966452022694e-23	MEI-B	RTRAF
1,52504490397645e-27	1,04430594064935	0,494	0,235	2,40972345277319e-23	MEI-B	MCEE
1,65771555220673e-27	1,00105541785543	0,535	0,269	2,61935634404185e-23	MEI-B	EIF3E
1,78603198746445e-27	0,920854467615781	0,578	0,3	2,82210914339258e-23	MEI-B	NT5DC2
1,83130095743799e-27	1,18401193471244	0,419	0,182	2,89363864284777e-23	MEI-B	SDR42E1
1,91973629921266e-27	1,3153989175148	0,35	0,138	3,03337532638593e-23	MEI-B	SLC2A11
1,98443667990182e-27	0,901002519532584	0,66	0,384	3,13560839791286e-23	MEI-B	EIF4EBP2
1,98713402852668e-27	1,2817180080201	0,358	0,142	3,139870478475e-23	MEI-B	FANCA
2,19309794838263e-27	2,25975088796488	0,153	0,033	3,46531406823939e-23	MEI-B	CHRNE
2,9250737291878e-27	1,04604419449466	0,501	0,243	4,62190899948965e-23	MEI-B	YWHAE
2,96632546834102e-27	0,9433209856267	0,611	0,336	4,68709087252565e-23	MEI-B	C7orf50
3,07578566123102e-27	0,566180350306167	0,905	0,757	4,86004892331114e-23	MEI-B	NDUFS5
3,25776312519328e-27	0,701746346171074	0,808	0,539	5,14759151411791e-23	MEI-B	PTPA
3,38662749177882e-27	0,461846177761051	0,982	0,914	5,35121009975972e-23	MEI-B	UQCRB
3,45231125905695e-27	0,85771417409072	0,665	0,38	5,45499702043588e-23	MEI-B	MIEN1
3,48412214101846e-27	1,15769728232235	0,437	0,197	5,50526139502327e-23	MEI-B	C11orf1
3,74874405068289e-27	1,53212315837801	0,289	0,102	5,92339047448404e-23	MEI-B	RNF180
3,81456893088933e-27	1,29927925215152	0,343	0,132	6,02740036769823e-23	MEI-B	GCNT4
3,85054038679362e-27	1,86407871355297	0,21	0,059	6,08423886517259e-23	MEI-B	PMFBP1
4,17244646428268e-27	0,870132373188521	0,642	0,37	6,59288265821307e-23	MEI-B	YIF1A
4,82674043005103e-27	0,748285807939021	0,78	0,543	7,62673255352364e-23	MEI-B	EIF3H
5,19656550828185e-27	0,730275474854047	0,721	0,43	8,21109315963615e-23	MEI-B	SLC30A1
5,80626093519636e-27	0,60267760657375	0,905	0,714	9,17447290370377e-23	MEI-B	SLC2A4RG
6,08488186882627e-27	-1,68658393778336	0,389	0,61	9,61472184093239e-23	MEI-B	CTSG
6,15851392514433e-27	1,41135228433345	0,289	0,101	9,73106785312056e-23	MEI-B	RERGL
6,63014221146691e-27	-1,79671846248675	0,192	0,457	1,04762877083389e-22	MEI-B	MAF
6,64403886551676e-27	-1,08080537184778	0,568	0,733	1,0498245811403e-22	MEI-B	TXNIP
7,53082715916866e-27	1,13764161185085	0,437	0,198	1,18994599942024e-22	MEI-B	PFKFB2
7,6885376714383e-27	0,989030288985958	0,478	0,222	1,21486583746397e-22	MEI-B	LSM10
7,96542032681095e-27	1,31103139290858	0,353	0,141	1,2586160658394e-22	MEI-B	PEX7
8,11755267717535e-27	1,31008256351503	0,338	0,131	1,28265449852048e-22	MEI-B	TLE1
9,14426695598083e-27	1,1391607471513	0,402	0,171	1,44488562171453e-22	MEI-B	PRKCZ
9,23419202446192e-27	0,987390689858997	0,535	0,27	1,45909468178523e-22	MEI-B	AFG3L2
9,44422787351185e-27	1,44417545910231	0,317	0,12	1,49228244629361e-22	MEI-B	TMEM220
1,07339473662922e-26	0,649797360273674	0,862	0,657	1,69607102334783e-22	MEI-B	NDUFB2
1,16887371149233e-26	0,896261060833969	0,593	0,317	1,84693735152904e-22	MEI-B	BOK
1,17185270354113e-26	0,90214166873511	0,581	0,304	1,85164445686534e-22	MEI-B	SHB
1,43980210665033e-26	1,35634528620368	0,33	0,127	2,27503130871818e-22	MEI-B	ZNF415
1,51465250764803e-26	1,21622351242396	0,407	0,177	2,39330242733465e-22	MEI-B	DNAJC19
1,64819414001703e-26	0,342976371920767	1	0,996	2,6043115606409e-22	MEI-B	RBM3
1,75275811182618e-26	1,25410432482374	0,358	0,144	2,76953309249654e-22	MEI-B	PDCD2
1,77833176583288e-26	0,869846671838934	0,645	0,373	2,80994202319254e-22	MEI-B	METTL9
1,79204146985227e-26	1,03053389127334	0,494	0,24	2,83160472651357e-22	MEI-B	BRMS1
1,86816275077324e-26	0,826294051093501	0,655	0,374	2,9518839624968e-22	MEI-B	SSNA1
1,9438349003779e-26	0,805515500973391	0,721	0,452	3,07145352608713e-22	MEI-B	RNF167
2,07392905440789e-26	1,43893881073616	0,299	0,109	3,2770152988699e-22	MEI-B	CCSER1
2,22392429324501e-26	1,09545815729053	0,412	0,179	3,51402277575645e-22	MEI-B	WHAMM
2,53436806615219e-26	1,35254498363674	0,286	0,1	4,00455498132708e-22	MEI-B	LPL
2,61394076680829e-26	1,50625271268001	0,281	0,099	4,13028780563378e-22	MEI-B	ARHGAP11A
2,67485678325473e-26	0,955081993423127	0,575	0,313	4,2265412032208e-22	MEI-B	DFFA
2,67611089760233e-26	0,430179360025075	0,985	0,896	4,22852282930144e-22	MEI-B	TMBIM6
2,83033277479262e-26	-0,839901362293369	0,655	0,793	4,47220881744982e-22	MEI-B	WSB1
2,87180232475885e-26	0,666664072933854	0,834	0,584	4,53773485335147e-22	MEI-B	C1orf43
3,00404799230575e-26	0,486727033608289	0,985	0,873	4,74669623264232e-22	MEI-B	PCBP2
3,13480372659989e-26	1,1004429938966	0,44	0,201	4,95330336840048e-22	MEI-B	PHKA2
3,25254579071679e-26	-1,77410452035201	0,373	0,601	5,1393476039116e-22	MEI-B	SFRP2
3,5355333452962e-26	1,27834175005529	0,355	0,144	5,58649623890253e-22	MEI-B	UBE2Q2
3,73161248194838e-26	0,959161813125374	0,532	0,271	5,89632088272663e-22	MEI-B	TRMU
3,83081857590228e-26	2,20032460982969	0,153	0,035	6,0530764317832e-22	MEI-B	C1orf53
3,84227825730002e-26	0,753351646580826	0,675	0,398	6,07118387435977e-22	MEI-B	ODC1
3,84435319229075e-26	0,87527085566201	0,624	0,348	6,07446247913861e-22	MEI-B	CTDSPL
3,90695533894747e-26	2,08175258598689	0,161	0,038	6,17338013107089e-22	MEI-B	MESP1
4,02475693770179e-26	1,33054666607474	0,33	0,128	6,35951843726259e-22	MEI-B	PJA1
4,56749320676989e-26	1,13011560754829	0,432	0,197	7,2170960160171e-22	MEI-B	JARID2
5,132341221213e-26	1,57254797110012	0,253	0,083	8,10961236363866e-22	MEI-B	ZFP28
5,51542154078868e-26	1,00451907032728	0,473	0,225	8,71491757660019e-22	MEI-B	NCAPD3
5,70728237046913e-26	1,4998848916886	0,281	0,1	9,01807687357827e-22	MEI-B	ZNF761
5,88715567992981e-26	0,956504214143597	0,499	0,241	9,3022946898571e-22	MEI-B	CXADR
6,04543046784607e-26	0,930187261461871	0,586	0,321	9,55238468224358e-22	MEI-B	NIPA2
6,0725747275705e-26	0,879719838513954	0,593	0,321	9,59527532703415e-22	MEI-B	LSM12
6,15031465388679e-26	-1,50669609051251	0,271	0,525	9,71811218460651e-22	MEI-B	PPP1R15A
6,4905802657921e-26	1,17500495650803	0,394	0,17	1,02557658779781e-21	MEI-B	CCSAP
6,96954254818273e-26	1,52173644239596	0,263	0,089	1,10125741803835e-21	MEI-B	KIF7
7,04501152017498e-26	0,201169166701674	0,931	0,739	1,11318227030285e-21	MEI-B	PSAPL1
7,1901861375782e-26	0,819878369231213	0,611	0,333	1,13612131159873e-21	MEI-B	GPT2
7,38461764479612e-26	1,56036847660683	0,261	0,088	1,16684343405423e-21	MEI-B	CIB2
7,53927656371004e-26	1,6624102549651	0,235	0,074	1,19128108983182e-21	MEI-B	TRHDE
8,69817707086663e-26	0,905717824335416	0,573	0,306	1,37439895896764e-21	MEI-B	COMMD7
9,06321239416696e-26	2,23819474459844	0,146	0,032	1,43207819040232e-21	MEI-B	VASH2
1,06015246123749e-25	1,07871497687125	0,43	0,195	1,67514690400136e-21	MEI-B	TMED1
1,12550206359696e-25	0,586938540412447	0,872	0,631	1,77840581068955e-21	MEI-B	ATP5MC3
1,15105626013212e-25	0,763379576196348	0,719	0,453	1,81878399663477e-21	MEI-B	ACOX3
1,16170908237517e-25	1,12669615549921	0,414	0,183	1,83561652106101e-21	MEI-B	CYP4X1
1,23254351217079e-25	-1,2552403967475	0,373	0,605	1,94754200358107e-21	MEI-B	EHBP1L1
1,27277616759135e-25	0,843925246060108	0,655	0,389	2,01111362241109e-21	MEI-B	ALKBH7
1,28183545284231e-25	0,710814673267507	0,752	0,466	2,02542819903613e-21	MEI-B	PPP1R14C
1,51450212285178e-25	2,8130045289587	0,09	0,012	2,3930648043181e-21	MEI-B	PKD2L1
1,54441529309747e-25	1,04041502506177	0,465	0,22	2,44033060462331e-21	MEI-B	VIPR1
1,56506080527441e-25	1,08544540072542	0,435	0,2	2,4729525784141e-21	MEI-B	MLST8
1,57104387774138e-25	0,954636330755582	0,506	0,251	2,48240643121915e-21	MEI-B	RUSC1
1,82270301901096e-25	2,93217622993638	0,084	0,011	2,88005304033922e-21	MEI-B	ACOT6
1,88167072703222e-25	1,31088973695669	0,322	0,125	2,97322791578361e-21	MEI-B	CDK3
1,9234139849266e-25	1,51128965496085	0,279	0,1	3,03918643758252e-21	MEI-B	ALG14
2,0689686913481e-25	1,96083194643256	0,179	0,047	3,26917742919913e-21	MEI-B	TIMM8A
2,13339646048123e-25	0,967791256104299	0,478	0,228	3,3709797472064e-21	MEI-B	CMAS
2,22577429800863e-25	0,55477017707822	0,91	0,723	3,51694596828344e-21	MEI-B	PSMD8
2,29630034674465e-25	1,12906402575693	0,404	0,179	3,62838417789122e-21	MEI-B	NPL
2,35558332673246e-25	1,02784637957526	0,463	0,22	3,72205721456996e-21	MEI-B	NCS1
2,37547099665133e-25	0,807560390268574	0,606	0,329	3,75348172180877e-21	MEI-B	LAPTM4A
2,46698459583927e-25	1,12089589335182	0,425	0,195	3,89808235988563e-21	MEI-B	C22orf39
2,87673186655313e-25	0,753818405360001	0,737	0,473	4,5455240223406e-21	MEI-B	PDHA1
2,99981211367378e-25	1,30467163446585	0,322	0,126	4,74000312081594e-21	MEI-B	ANKS1B
3,078273216875e-25	1,05412668000933	0,471	0,23	4,86397950998419e-21	MEI-B	PGAP2
3,18946670705792e-25	1,0062572493407	0,494	0,248	5,03967634382221e-21	MEI-B	PEMT
3,39929357541893e-25	0,958533288243203	0,527	0,275	5,37122377851945e-21	MEI-B	TFAP2C
3,94612751609337e-25	1,06462054663289	0,414	0,185	6,23527608817913e-21	MEI-B	TOM1L1
4,2040756523142e-25	1,25379343266848	0,34	0,137	6,64285993822167e-21	MEI-B	SARM1
4,26537762264626e-25	1,05586105285487	0,46	0,221	6,73972318154336e-21	MEI-B	ACSF3
4,53738438770317e-25	0,828207299695008	0,642	0,364	7,16952107100978e-21	MEI-B	PINK1
5,06021577272456e-25	0,650841007359642	0,849	0,63	7,99564694248208e-21	MEI-B	SHISA5
5,1400493870886e-25	0,686898294906744	0,706	0,418	8,1217920365387e-21	MEI-B	ZNF493
5,26360035580397e-25	0,673123898981922	0,795	0,583	8,31701492220585e-21	MEI-B	VDAC2
6,12281674680886e-25	0,850337937879919	0,558	0,29	9,67466274163268e-21	MEI-B	NDUFA8
6,44470008089173e-25	-1,49930346551031	0,312	0,538	1,0183270597817e-20	MEI-B	MT1E
6,58762006531866e-25	1,81221074899871	0,194	0,055	1,040909846521e-20	MEI-B	PDP2
6,84974902776326e-25	1,02632019517599	0,435	0,2	1,08232884387687e-20	MEI-B	BORCS7
6,89672166548729e-25	1,07628373944941	0,45	0,215	1,08975099036365e-20	MEI-B	TOMM40
7,23642271551749e-25	1,36219229269121	0,325	0,13	1,14342715327892e-20	MEI-B	RXYLT1
7,68931032332456e-25	0,998031010733096	0,509	0,258	1,21498792418851e-20	MEI-B	MFSD14A
8,24665405049546e-25	0,822606720565691	0,583	0,31	1,30305380651879e-20	MEI-B	TMEM101
8,31449869041737e-25	1,01882066883795	0,437	0,202	1,31377393807285e-20	MEI-B	FMC1
9,00361138685314e-25	1,35442627042526	0,304	0,116	1,42266063523667e-20	MEI-B	RIDA
9,03796609118113e-25	0,628258523541284	0,849	0,62	1,42808902206753e-20	MEI-B	UBE2V1
9,16513038529868e-25	-1,73388360200058	0,251	0,487	1,44818225218104e-20	MEI-B	CTSK
9,28644943561265e-25	3,32418276055988	0,069	0,007	1,46735187532115e-20	MEI-B	IGFBPL1
9,45220764494511e-25	1,05240476067606	0,422	0,191	1,49354332997778e-20	MEI-B	SURF2
9,62320063630452e-25	1,11854719537236	0,407	0,182	1,52056193254248e-20	MEI-B	DLAT
9,8260383548863e-25	0,820397728134169	0,652	0,386	1,55261232045558e-20	MEI-B	SZT2
9,99798429489509e-25	1,38810939668155	0,302	0,115	1,57978149843637e-20	MEI-B	ZNF296
1,00327360838729e-24	0,860572465742179	0,614	0,342	1,58527262861275e-20	MEI-B	EIF2AK1
1,01059691112054e-24	1,3592865615158	0,32	0,127	1,59684417926156e-20	MEI-B	RAD51D
1,03021102101377e-24	-1,75119941159566	0,24	0,48	1,62783643430386e-20	MEI-B	TYROBP
1,05681704625591e-24	0,951435602830224	0,501	0,251	1,66987661478897e-20	MEI-B	LRPPRC
1,07874015716614e-24	1,14721822031001	0,389	0,17	1,70451732233822e-20	MEI-B	MALSU1
1,11383569701208e-24	-1,12108703792816	0,491	0,696	1,75997178484879e-20	MEI-B	LGALS3
1,18963602212433e-24	2,09737882113629	0,148	0,034	1,87974387855866e-20	MEI-B	HEATR4
1,22232858117533e-24	-1,17605422678149	0,703	0,829	1,93140139111515e-20	MEI-B	CSTA
1,25759361561895e-24	0,984891046734301	0,478	0,234	1,98712367203951e-20	MEI-B	SUMF1
1,28030677678588e-24	1,10866408228699	0,422	0,194	2,02301273799936e-20	MEI-B	CHCHD7
1,28979942205835e-24	1,14611267020873	0,338	0,136	2,0380120667944e-20	MEI-B	FAM3B
1,3405451390849e-24	1,40602462134255	0,286	0,106	2,11819537426805e-20	MEI-B	MSH3
1,43116314724795e-24	1,36985580322599	0,315	0,124	2,26138088896648e-20	MEI-B	SPRYD7
1,44056992234867e-24	1,3217305568922	0,312	0,121	2,27624453430313e-20	MEI-B	PDF
1,48952678267046e-24	1,26370890153357	0,345	0,143	2,35360126929759e-20	MEI-B	RCL1
1,59576265356446e-24	1,24478031106974	0,343	0,141	2,5214645688972e-20	MEI-B	WDR7
1,678951125114e-24	0,797895070885593	0,67	0,402	2,65291067279263e-20	MEI-B	HTT
1,728518061036e-24	0,897759623047675	0,568	0,307	2,73123138824298e-20	MEI-B	TATDN1
1,87583676091959e-24	1,07498353892835	0,44	0,208	2,96400966592905e-20	MEI-B	C15orf61
2,00027088975494e-24	0,812798208609278	0,606	0,33	3,16062803290178e-20	MEI-B	NUBP2
2,02725271212416e-24	0,902865141471836	0,593	0,335	3,20326201042739e-20	MEI-B	ECHS1
2,2285724144441e-24	0,540409769562975	0,918	0,752	3,52136727206312e-20	MEI-B	PSMB1
2,23213828698701e-24	0,748415706663511	0,714	0,459	3,52700170726817e-20	MEI-B	CCNC
2,27138117262235e-24	1,12940857737443	0,348	0,144	3,58900939086057e-20	MEI-B	PDZRN3
2,37139331476257e-24	0,600467242518799	0,857	0,676	3,74703857665634e-20	MEI-B	CDKN1A
2,44557262836393e-24	0,813895796696253	0,634	0,371	3,86424931007785e-20	MEI-B	FNDC3A
2,51059954542254e-24	-0,969516773390999	0,547	0,734	3,96699834172215e-20	MEI-B	METRNL
2,58188436751493e-24	1,1666414835734	0,361	0,152	4,07963548911035e-20	MEI-B	HSDL2
2,89449995631253e-24	0,705393031865873	0,762	0,507	4,57359938096943e-20	MEI-B	RWDD1
2,91834209402172e-24	0,390494080859557	0,992	0,978	4,61127234276371e-20	MEI-B	EIF4B
3,0863425427187e-24	1,38353410776248	0,286	0,107	4,87672985174982e-20	MEI-B	TSEN2
3,1494889674959e-24	0,752182102932184	0,726	0,463	4,97650751754027e-20	MEI-B	GID8
3,19694048860772e-24	1,10018320727192	0,404	0,181	5,05148566604906e-20	MEI-B	SCO1
3,23845835191024e-24	0,905254930621091	0,616	0,361	5,11708804185336e-20	MEI-B	TBC1D4
3,41616923087757e-24	-1,36292277848866	0,315	0,547	5,39788900170966e-20	MEI-B	MMP14
3,44311098264539e-24	1,36374161922242	0,312	0,124	5,44045966367797e-20	MEI-B	MFSD9
3,52660828265159e-24	1,06804445354349	0,445	0,215	5,57239374741777e-20	MEI-B	ABCB6
3,66811624126704e-24	-1,19754488433243	0,463	0,653	5,79599047282605e-20	MEI-B	ADIRF
3,75488568723787e-24	0,864356261657115	0,57	0,309	5,93309487440456e-20	MEI-B	ATP5MPL
3,77654760994778e-24	0,984891046734301	0,481	0,239	5,96732287847849e-20	MEI-B	PNKD
4,06980433121937e-24	0,963320917175512	0,486	0,241	6,43069782375973e-20	MEI-B	ATPAF1
4,07534587298084e-24	0,974851336050626	0,468	0,226	6,43945401389703e-20	MEI-B	TESK1
4,23270872223464e-24	0,749540534539855	0,655	0,384	6,68810305200295e-20	MEI-B	TOMM5
4,30872599981269e-24	1,75363166564154	0,21	0,064	6,80821795230403e-20	MEI-B	PKP2
4,31985009509575e-24	1,10973909233893	0,396	0,178	6,82579513526079e-20	MEI-B	LYRM4
4,63082414253954e-24	0,862002277881896	0,601	0,34	7,31716522762672e-20	MEI-B	TMEM265
4,79137001224066e-24	0,734238779001827	0,737	0,482	7,57084375634146e-20	MEI-B	GRSF1
4,85548370600769e-24	2,10154645535152	0,153	0,037	7,67214980386275e-20	MEI-B	FOXP3
5,07722022459657e-24	0,972630863606778	0,455	0,218	8,02251567688504e-20	MEI-B	C11orf80
5,2315316312564e-24	0,827629234060492	0,586	0,324	8,26634313054824e-20	MEI-B	TMEM79
5,48474046082049e-24	0,766527035328559	0,673	0,415	8,66643840214246e-20	MEI-B	FAM210B
5,74713368614582e-24	0,914858212714318	0,512	0,263	9,08104593747901e-20	MEI-B	VEZT
5,76285552927842e-24	0,790007496595905	0,675	0,415	9,10588802181283e-20	MEI-B	MPST
5,79360700976956e-24	-1,33107453245717	0,376	0,588	9,15447843613688e-20	MEI-B	LAMA4
6,56968275849501e-24	1,23893034438028	0,322	0,128	1,0380755726698e-19	MEI-B	NAF1
6,80732864733794e-24	1,52509545448588	0,246	0,084	1,07562599956587e-19	MEI-B	ROM1
7,24427774724257e-24	0,680275040309686	0,79	0,567	1,1446683268418e-19	MEI-B	SH3GLB1
7,37966811514657e-24	0,777679167053023	0,596	0,33	1,16606135887431e-19	MEI-B	CRYBG2
7,44430888866791e-24	1,17397102537189	0,355	0,15	1,17627524749842e-19	MEI-B	NECAB3
8,2608060145655e-24	0,531628812963807	0,908	0,747	1,30528995836149e-19	MEI-B	RER1
8,26143684846205e-24	1,70573697553723	0,21	0,065	1,30538963642549e-19	MEI-B	NUS1
8,80691305815012e-24	1,34583476204719	0,294	0,112	1,3915803323183e-19	MEI-B	ZNF551
8,88208439603228e-24	0,688501010481654	0,683	0,404	1,40345815541706e-19	MEI-B	RHOD
9,00240743735958e-24	0,963614387103886	0,491	0,248	1,42247039917719e-19	MEI-B	EIF2D
9,26006981518493e-24	1,00002541716167	0,442	0,211	1,46318363149737e-19	MEI-B	BOP1
9,58189287330439e-24	0,852428353814046	0,596	0,335	1,51403489291083e-19	MEI-B	SLC25A23
9,72878210131803e-24	-1,12184012822082	0,453	0,666	1,53724485982926e-19	MEI-B	HLA-DPB1
1,03310666637321e-23	1,07054489398926	0,43	0,204	1,63241184353631e-19	MEI-B	ZNF138
1,05785557830184e-23	0,591589212326647	0,803	0,538	1,67151759927474e-19	MEI-B	GRHL1
1,14028050956794e-23	1,93491119765762	0,161	0,041	1,8017572331683e-19	MEI-B	PCSK9
1,15373379893611e-23	0,954072144722597	0,46	0,222	1,82301477569895e-19	MEI-B	CEP250
1,22034616546666e-23	1,9945807377871	0,169	0,045	1,92826897605387e-19	MEI-B	ZNF98
1,231808410333e-23	0,957545884850413	0,478	0,238	1,94638046916717e-19	MEI-B	RMDN3
1,25217438114708e-23	0,931582650400794	0,517	0,273	1,9785607396505e-19	MEI-B	POLR3H
1,2946117290592e-23	0,533810978272018	0,583	0,3	2,04561599308644e-19	MEI-B	ENDOU
1,40099984943452e-23	1,01980009524413	0,422	0,196	2,21371986209148e-19	MEI-B	OGFOD2
1,44342576902517e-23	0,903057374916845	0,593	0,347	2,28075705763668e-19	MEI-B	CYHR1
1,56573871076085e-23	0,404658950165923	0,99	0,919	2,47402373687322e-19	MEI-B	ACADVL
1,62278287169439e-23	1,28503618437563	0,355	0,155	2,56415921556431e-19	MEI-B	MAGOHB
1,73613819110649e-23	-1,0020026023618	0,537	0,708	2,74327195576737e-19	MEI-B	HSPG2
1,81716074699076e-23	1,03735846662844	0,419	0,196	2,8712956963201e-19	MEI-B	GRK3
1,84076391543097e-23	-1,46309857705089	0,302	0,531	2,90859106277248e-19	MEI-B	PRRX1
1,91126067083752e-23	-1,8127898190888	0,261	0,483	3,01998298599037e-19	MEI-B	C1QB
2,40141767335461e-23	-0,552193410972044	0,936	0,969	3,79448006566762e-19	MEI-B	ANXA2
2,47865576039524e-23	0,822393308293064	0,637	0,384	3,91652396700051e-19	MEI-B	ANKRD9
2,5125015375402e-23	0,540786552205346	0,918	0,721	3,97000367946727e-19	MEI-B	SOD1
2,52665129992665e-23	0,904337371372459	0,517	0,268	3,9923617190141e-19	MEI-B	PPP1R37
2,58015695425525e-23	0,460577663715535	0,908	0,726	4,07690600341872e-19	MEI-B	H2AFJ
2,63350590692583e-23	0,995205015213491	0,458	0,225	4,16120268353351e-19	MEI-B	COA8
2,67796610000171e-23	-1,39710853071976	0,45	0,656	4,23145423461271e-19	MEI-B	CPA3
2,71861545924476e-23	-2,19695165016873	0,194	0,432	4,29568428715265e-19	MEI-B	ASPRV1
2,78316681508338e-23	0,83529796194218	0,604	0,356	4,39768188451324e-19	MEI-B	ALDH9A1
2,7868541487596e-23	1,02397009146453	0,432	0,206	4,40350824045505e-19	MEI-B	ATG3
2,83704061208867e-23	1,19088902982008	0,348	0,148	4,48280787116131e-19	MEI-B	INPP1
2,84585405405311e-23	0,879964235869092	0,568	0,316	4,49673399080933e-19	MEI-B	GLRX3
3,05914968388736e-23	0,226730367959097	1	1	4,83376241551041e-19	MEI-B	UBA52
3,07834122688614e-23	1,43245297407777	0,251	0,088	4,86408697260279e-19	MEI-B	CTXN1
3,13583197556203e-23	0,605966681477571	0,826	0,594	4,95492810458556e-19	MEI-B	SURF4
3,40813033948969e-23	1,50292487143784	0,243	0,084	5,38518674942766e-19	MEI-B	TMEM177
3,48561054828834e-23	1,95251667822056	0,174	0,048	5,5076132273504e-19	MEI-B	SLC25A33
3,59584400822082e-23	2,08210797336173	0,136	0,03	5,68179311738972e-19	MEI-B	SCN5A
3,66255127083698e-23	1,04972373179425	0,453	0,22	5,78719726304952e-19	MEI-B	HIST1H2AI
3,70903256386037e-23	0,941259019631143	0,504	0,263	5,86064235415576e-19	MEI-B	ECD
3,88015720244408e-23	0,946625434114867	0,478	0,24	6,1310363955819e-19	MEI-B	ZPR1
3,92450574250394e-23	1,4296758894072	0,269	0,099	6,20111152373048e-19	MEI-B	MPV17
4,11552897711637e-23	1,09215093946882	0,412	0,194	6,50294733674158e-19	MEI-B	PLPBP
4,32754108775294e-23	1,0457167013138	0,419	0,199	6,83794767275842e-19	MEI-B	TIMM44
4,37033159857727e-23	1,0297906153609	0,442	0,214	6,90556095891194e-19	MEI-B	IMMP1L
4,40647720216088e-23	-1,35847803813114	0,307	0,541	6,96267462713441e-19	MEI-B	LAPTM5
4,47007884346595e-23	1,32336698726086	0,289	0,111	7,06317158056055e-19	MEI-B	CCNF
4,51354595537284e-23	2,03128963067852	0,148	0,036	7,13185396408463e-19	MEI-B	SOGA3
5,11051037102128e-23	1,05325968415566	0,384	0,171	8,07511743725073e-19	MEI-B	KDM1B
5,11470121555146e-23	1,36111160292413	0,274	0,102	8,08173939069287e-19	MEI-B	ECI2
5,27161766321706e-23	0,676169617642089	0,706	0,429	8,32968306964927e-19	MEI-B	ETFRF1
5,86997746169655e-23	0,715054379927722	0,586	0,312	9,27515138722673e-19	MEI-B	SMIM20
6,08139543198811e-23	1,56177942541454	0,233	0,079	9,60921292208442e-19	MEI-B	PDSS1
6,3560540319341e-23	1,18402356180164	0,371	0,167	1,00432009758591e-18	MEI-B	PHLPP1
6,36738856106452e-23	0,797407673907684	0,652	0,401	1,0061110665338e-18	MEI-B	LARP4
6,37005119374376e-23	0,591365599458202	0,88	0,704	1,00653178912345e-18	MEI-B	TFDP1
6,38617631361007e-23	0,715760168300034	0,68	0,419	1,00907971931353e-18	MEI-B	CASK
6,38796445145049e-23	1,79467270618645	0,199	0,062	1,00936226297369e-18	MEI-B	CIART
6,65598153369423e-23	0,530835305437775	0,893	0,711	1,05171164213902e-18	MEI-B	HADHA
6,67648825734278e-23	0,836425417360454	0,532	0,279	1,05495190954273e-18	MEI-B	RETREG2
6,73019036694555e-23	1,00720885594873	0,419	0,196	1,06343737988107e-18	MEI-B	VTI1B
6,94380808268141e-23	0,820135365965375	0,575	0,322	1,09719111514449e-18	MEI-B	EGFR
7,04641633749596e-23	2,1666414835734	0,13	0,029	1,11340424548774e-18	MEI-B	CSRP2
7,16962323392379e-23	0,80735997420367	0,532	0,277	1,1328721671923e-18	MEI-B	MAP7
7,26332892131564e-23	1,12662580472552	0,376	0,168	1,14767860285708e-18	MEI-B	TRIP11
7,44988793772098e-23	0,922222755906956	0,453	0,219	1,17715679303929e-18	MEI-B	TMEM120A
7,52459036707284e-23	-1,26722109998639	0,386	0,598	1,18896052390118e-18	MEI-B	HLA-DPA1
8,07694274043895e-23	0,902921549078153	0,527	0,282	1,27623772241676e-18	MEI-B	MTURN
8,38044979953341e-23	1,22900736453378	0,317	0,129	1,32419487282427e-18	MEI-B	AGAP2
8,51317948102736e-23	0,8605079606041	0,619	0,37	1,34516748979713e-18	MEI-B	NIT2
8,80401415989362e-23	0,875087037729559	0,563	0,312	1,39112227740479e-18	MEI-B	PAWR
8,97890220015314e-23	1,02182493072162	0,391	0,175	1,4187563366462e-18	MEI-B	QDPR
9,18724586904454e-23	0,872194125108147	0,455	0,222	1,45167671976773e-18	MEI-B	C2CD2
9,57117079653485e-23	-1,45546302071293	0,286	0,521	1,51234069756047e-18	MEI-B	CTSH
9,86835586249661e-23	2,4296758894072	0,113	0,022	1,55929890983309e-18	MEI-B	KIAA0408
1,04338755796078e-22	0,800535558487394	0,583	0,328	1,64865668033383e-18	MEI-B	CENPX
1,06930233314276e-22	1,12278719398398	0,373	0,166	1,68960461659888e-18	MEI-B	LMBRD2
1,12355291396495e-22	0,947154793412366	0,476	0,241	1,77532595935602e-18	MEI-B	ATG4D
1,163546018326e-22	1,37609484920235	0,263	0,096	1,83851906355691e-18	MEI-B	FAM107A
1,2075620173269e-22	0,850999651533472	0,517	0,269	1,90806874357823e-18	MEI-B	COA1
1,25463106096955e-22	0,732013255936678	0,724	0,476	1,98244253943798e-18	MEI-B	NDUFS4
1,28959848434097e-22	1,12054506898395	0,366	0,161	2,03769456510717e-18	MEI-B	PDHX
1,32532868509867e-22	0,809706938858127	0,583	0,325	2,09415185532441e-18	MEI-B	BAG5
1,32580689638456e-22	0,826150937659613	0,563	0,31	2,09490747697724e-18	MEI-B	IGF1R
1,34535698365789e-22	0,896857007649429	0,504	0,261	2,12579856987783e-18	MEI-B	CPD
1,3673131034358e-22	0,887109682208312	0,488	0,247	2,16049143473891e-18	MEI-B	ORMDL2
1,43257819223187e-22	-1,35220095883822	0,417	0,603	2,26361680154557e-18	MEI-B	PLPP3
1,43262950895119e-22	0,925755610107796	0,488	0,25	2,26369788709378e-18	MEI-B	NOL10
1,53208605491594e-22	1,00173455689771	0,432	0,208	2,42084917537267e-18	MEI-B	NOL7
1,56217458323488e-22	1,05179855723464	0,409	0,193	2,46839205896943e-18	MEI-B	INTS14
1,56430898708942e-22	1,52529651295473	0,223	0,074	2,4717646305e-18	MEI-B	CGREF1
1,5938112305137e-22	1,26123133451951	0,312	0,127	2,5183811253347e-18	MEI-B	TMEM60
1,62189182916546e-22	0,936443659748154	0,504	0,268	2,56275127926434e-18	MEI-B	FARSA
1,65759701185133e-22	1,15909467452005	0,345	0,148	2,61916903842628e-18	MEI-B	C3orf14
1,69026982776653e-22	0,863108656641227	0,481	0,241	2,67079535485389e-18	MEI-B	MEIS1
1,69433066393941e-22	0,945681017730086	0,463	0,231	2,67721188209066e-18	MEI-B	G6PC3
1,7290002353896e-22	1,08506174424744	0,376	0,168	2,7319932719391e-18	MEI-B	DPH3
1,81019349105008e-22	0,875740284306665	0,509	0,266	2,86028673520823e-18	MEI-B	ABCA2
1,81843950762563e-22	0,99671648213109	0,448	0,222	2,87331626599926e-18	MEI-B	IARS
1,89048974897248e-22	1,0271420705853	0,432	0,212	2,98716285235142e-18	MEI-B	NCLN
1,95524884227995e-22	1,16901629076131	0,35	0,153	3,08948869568655e-18	MEI-B	MTRF1L
2,09596367629485e-22	1,02290600611195	0,445	0,222	3,31183220491349e-18	MEI-B	PLAA
2,14084270629944e-22	0,968911116471224	0,414	0,193	3,38274556022375e-18	MEI-B	ABCE1
2,17784135213608e-22	0,897420439016885	0,494	0,255	3,44120712051023e-18	MEI-B	ERI3
2,20708910114214e-22	1,2508876121402	0,292	0,114	3,48742148871469e-18	MEI-B	POMT2
2,22873089789314e-22	1,26729769701823	0,281	0,107	3,52161769176095e-18	MEI-B	DLG2
2,25669075842953e-22	0,812711447181993	0,609	0,355	3,5657970673945e-18	MEI-B	PPP2R5A
2,30870996960495e-22	0,896271594722517	0,366	0,16	3,64799262297277e-18	MEI-B	COCH
2,36633858850335e-22	1,05723026685282	0,389	0,178	3,73905160369414e-18	MEI-B	VANGL1
2,72416788698311e-22	1,06230482375867	0,396	0,185	4,30445767822201e-18	MEI-B	HDAC8
2,8484546250294e-22	1,06263379310017	0,425	0,207	4,50084315300895e-18	MEI-B	NPM3
2,91548684189753e-22	0,850593947266327	0,575	0,328	4,60676075888229e-18	MEI-B	VPS25
2,9239866236412e-22	1,2604429940184	0,322	0,135	4,62019126401546e-18	MEI-B	ANKRD54
2,961111348299e-22	1,30825608899234	0,292	0,115	4,67885204144726e-18	MEI-B	DENND1B
2,9908094148559e-22	1,35743100493732	0,266	0,099	4,7257779564138e-18	MEI-B	ZSCAN31
3,16239467327663e-22	0,834941831943396	0,481	0,241	4,9968998232444e-18	MEI-B	GOT1
3,16255785454278e-22	-1,52995161538235	0,279	0,499	4,99715766596305e-18	MEI-B	GAS1
3,62524093295408e-22	0,691388754307721	0,66	0,397	5,72824319816074e-18	MEI-B	ST14
3,64918023140686e-22	1,03735846662844	0,335	0,139	5,76606968364599e-18	MEI-B	RORC
3,67377370492434e-22	0,795853238754068	0,652	0,42	5,80492983115095e-18	MEI-B	POLDIP2
3,75559219024092e-22	1,10665937874517	0,363	0,161	5,93421121979967e-18	MEI-B	RHPN1
3,80405866037845e-22	1,12254889939023	0,348	0,151	6,01079308926399e-18	MEI-B	LRP3
3,92216741950265e-22	1,85695698444079	0,169	0,047	6,19741673955613e-18	MEI-B	EPCAM
4,1561691993019e-22	0,600641671253591	0,864	0,657	6,56716295181693e-18	MEI-B	CDV3
4,19694347619565e-22	1,94108178315827	0,156	0,041	6,63159038673675e-18	MEI-B	RIMS4
4,2433462753726e-22	0,755255118292017	0,586	0,326	6,70491144971625e-18	MEI-B	STARD7
4,28603755751371e-22	1,49133248075599	0,228	0,077	6,77236794462741e-18	MEI-B	ASRGL1
4,56879045389182e-22	0,921582152070311	0,476	0,243	7,21914579619447e-18	MEI-B	CDC27
4,63045335651201e-22	0,564941349497536	0,844	0,595	7,31657934862463e-18	MEI-B	RAPGEFL1
4,89061205550655e-22	2,24064206501718	0,133	0,031	7,7276561089059e-18	MEI-B	EMILIN3
4,97369147631989e-22	-1,48612776204314	0,317	0,523	7,85892990173306e-18	MEI-B	PDGFRB
5,20629697589036e-22	0,892279071938096	0,486	0,253	8,22646985160436e-18	MEI-B	MPDU1
5,29494180066052e-22	-1,25816379195426	0,338	0,555	8,36653753922368e-18	MEI-B	IFI16
5,38336058741514e-22	0,879146885749914	0,483	0,246	8,50624806417467e-18	MEI-B	VWA8
5,66903897962677e-22	1,1786340301097	0,348	0,153	8,95764849170827e-18	MEI-B	PER1
5,77116838865907e-22	0,897486173178816	0,514	0,277	9,11902317092019e-18	MEI-B	NAA50
5,83892706290244e-22	1,00885023776695	0,427	0,209	9,22608865209214e-18	MEI-B	NDUFS7
5,92706992348434e-22	0,812734184154971	0,504	0,259	9,3653631860976e-18	MEI-B	TP53AIP1
6,1339231050791e-22	0,802616905206946	0,634	0,384	9,69221189833548e-18	MEI-B	XPOT
6,42809145309696e-22	1,59132915288597	0,23	0,08	1,01570273050385e-17	MEI-B	SLC25A15
6,61547983725481e-22	0,543477478908948	0,898	0,748	1,04531196908463e-17	MEI-B	EIF3M
6,70141599102633e-22	1,0464352217476	0,389	0,18	1,05889074074207e-17	MEI-B	PRR14L
6,70357182464739e-22	0,870291598444099	0,514	0,274	1,05923138401253e-17	MEI-B	FAM136A
6,84434406388459e-22	0,8987947872588	0,478	0,243	1,0814748055344e-17	MEI-B	ATP13A3
6,94309414113383e-22	0,872020734681776	0,501	0,263	1,09707830524056e-17	MEI-B	FAM207A
7,18200523788427e-22	0,915170133808736	0,476	0,243	1,13482864763809e-17	MEI-B	TRPT1
7,52977672556445e-22	0,919138229812595	0,43	0,205	1,18978002040644e-17	MEI-B	EMC9
7,74166866459372e-22	1,06599433458932	0,391	0,183	1,22326106569245e-17	MEI-B	MTERF2
8,34182392008756e-22	0,834694632861049	0,565	0,321	1,31809159761304e-17	MEI-B	HSD17B4
8,36847319613413e-22	0,873982931052936	0,512	0,271	1,32230244972115e-17	MEI-B	PITHD1
8,53841705721446e-22	0,854283540136812	0,514	0,273	1,34915527921046e-17	MEI-B	SH3BP1
8,80632041420484e-22	-1,76912118437491	0,407	0,606	1,39148668864851e-17	MEI-B	KRT6B
8,83029179914898e-22	1,41802552966827	0,263	0,1	1,39527440718353e-17	MEI-B	ARL6
8,87702109381289e-22	0,933232246848887	0,46	0,232	1,40265810303338e-17	MEI-B	SNRPF
9,21731906804649e-22	2,68664854245379	0,09	0,015	1,45642858594203e-17	MEI-B	TDRD15
9,30105243176978e-22	0,737691677439305	0,67	0,417	1,46965929474394e-17	MEI-B	EIF2A
9,40290510243259e-22	1,1616058936761	0,338	0,146	1,48575303523537e-17	MEI-B	CDS1
9,45839067190801e-22	-0,478271238684198	0,974	0,984	1,49452031006818e-17	MEI-B	CTSD
9,69227305141077e-22	0,513212387081325	0,893	0,686	1,53147606485342e-17	MEI-B	RNASEK
1,03064356090313e-21	0,659220937773507	0,783	0,552	1,62851989058304e-17	MEI-B	NDUFA10
1,07399512154672e-21	0,37413514752706	0,995	0,953	1,69701969155597e-17	MEI-B	EIF4A1
1,08352804987335e-21	1,26514702852583	0,299	0,121	1,71208267160488e-17	MEI-B	MARVELD2
1,09528793594981e-21	2,04588932411279	0,146	0,037	1,7306644675943e-17	MEI-B	KLB
1,1045136957453e-21	0,995708661593502	0,384	0,173	1,74524209064715e-17	MEI-B	MNAT1
1,13151626726548e-21	0,794145501707386	0,619	0,371	1,78790885390619e-17	MEI-B	TMEM129
1,20221153263981e-21	0,441357694454832	0,463	0,228	1,89961444272417e-17	MEI-B	FA2H
1,24056112960929e-21	0,728520371181518	0,642	0,39	1,96021064089564e-17	MEI-B	SEC11C
1,26665636305414e-21	2,09209453020835	0,148	0,038	2,00144371926184e-17	MEI-B	SLC2A6
1,28255468167866e-21	0,614188133057846	0,788	0,554	2,02656465252045e-17	MEI-B	CYC1
1,29778192479208e-21	1,06001906403961	0,399	0,189	2,05062521936396e-17	MEI-B	TSR1
1,36921648754745e-21	0,532114278642672	0,923	0,741	2,16349897197372e-17	MEI-B	ATP5MF
1,39993738348687e-21	1,01715159773988	0,381	0,173	2,2120410596476e-17	MEI-B	LUZP1
1,49020873039987e-21	1,04934612471449	0,407	0,195	2,35467881490484e-17	MEI-B	GSAP
1,5017402955245e-21	1,24006255304277	0,309	0,129	2,37289984095827e-17	MEI-B	HSPA4L
1,52691114238577e-21	1,42168309865367	0,253	0,094	2,41267229608375e-17	MEI-B	MFSD2A
1,53351856301979e-21	0,831657235860594	0,545	0,301	2,42311268142757e-17	MEI-B	ARMC8
1,55029528356675e-21	0,840692870410358	0,491	0,253	2,44962157756382e-17	MEI-B	UBAP1
1,55988521667824e-21	0,495640536383556	0,934	0,781	2,46477463087329e-17	MEI-B	PILRB
1,72871557015951e-21	0,821158660707144	0,529	0,28	2,73154347240904e-17	MEI-B	SHMT2
1,84209802880031e-21	0,827136251879543	0,578	0,337	2,91069909530737e-17	MEI-B	ETV6
1,88676180207713e-21	1,01608180699802	0,368	0,165	2,98127232346207e-17	MEI-B	IFT57
1,88865876489973e-21	-1,45065699926744	0,263	0,488	2,98426971441807e-17	MEI-B	DIO2
2,10503593578424e-21	0,943746468592823	0,453	0,23	3,32616728213268e-17	MEI-B	MTPAP
2,11401677159633e-21	-1,04942376538531	0,478	0,661	3,34035790079937e-17	MEI-B	SLC40A1
2,18562508882407e-21	1,3000829820001	0,304	0,126	3,45350620285091e-17	MEI-B	IFT22
2,21953867007444e-21	0,653880362529979	0,734	0,495	3,50709305258462e-17	MEI-B	COX14
2,28943614921691e-21	1,07425942733995	0,371	0,169	3,61753805937764e-17	MEI-B	CNKSR3
2,31904078904242e-21	-1,66793490721923	0,309	0,516	3,66431635076593e-17	MEI-B	SCEL
2,34274947648524e-21	0,866552141221974	0,488	0,253	3,70177844779432e-17	MEI-B	PFDN6
2,3605528320314e-21	-0,867829988243398	0,568	0,735	3,72990952989282e-17	MEI-B	SH3BGRL3
2,38553259699779e-21	0,808260377886876	0,581	0,336	3,7693800565162e-17	MEI-B	SURF1
2,47757572062312e-21	-2,48239262128267	0,194	0,414	3,91481739615659e-17	MEI-B	LCE1C
2,69580266172504e-21	1,36117862085701	0,263	0,101	4,25963778579174e-17	MEI-B	FDXR
2,72346611274134e-21	0,737720413548201	0,578	0,32	4,30334880474259e-17	MEI-B	SMIM26
2,96467464703796e-21	0,65860295950279	0,757	0,53	4,68448240978468e-17	MEI-B	CNOT7
3,06149150709342e-21	1,35340999517913	0,258	0,097	4,83746273035831e-17	MEI-B	BPHL
3,10121130936638e-21	0,637996754227669	0,777	0,561	4,90022398992982e-17	MEI-B	OSTF1
3,30797080527886e-21	0,265310413306785	0,448	0,202	5,22692466942113e-17	MEI-B	SEC14L3
3,37613233651211e-21	-1,68451576387488	0,225	0,445	5,33462670492278e-17	MEI-B	SLIT3
3,82949954779745e-21	0,874685468437099	0,476	0,244	6,05099223547475e-17	MEI-B	CISD3
4,05086904833398e-21	1,08267044323916	0,35	0,155	6,40077818327252e-17	MEI-B	ARHGEF3
4,09629910661209e-21	1,24843557473705	0,299	0,123	6,47256221835776e-17	MEI-B	COX10
4,21238880210558e-21	0,899487611230205	0,45	0,227	6,65599554620702e-17	MEI-B	SRPK1
4,26353824423783e-21	0,860695687227896	0,509	0,273	6,73681677972019e-17	MEI-B	RAB4B
4,31947661558606e-21	0,895971508391273	0,468	0,24	6,82520500028753e-17	MEI-B	EPHX2
4,53886730272796e-21	1,08554305827916	0,355	0,159	7,17186422504045e-17	MEI-B	RBBP9
4,97186883433758e-21	1,07976403289344	0,353	0,158	7,85604994513681e-17	MEI-B	RBM7
5,31451273711694e-21	0,2353727666156	0,982	0,82	8,39746157591847e-17	MEI-B	DSG1
5,54324821742819e-21	-1,92710944713566	0,225	0,437	8,75888650835828e-17	MEI-B	MGP
5,65146766781019e-21	0,895215807480468	0,504	0,273	8,92988406190689e-17	MEI-B	PCBP4
5,8113474731581e-21	1,20290502756017	0,327	0,143	9,18251014233711e-17	MEI-B	FOXRED2
5,83193973313072e-21	0,841018905128299	0,506	0,271	9,21504797231985e-17	MEI-B	FAM234A
5,88958318683535e-21	0,91176120948805	0,463	0,238	9,30613039351854e-17	MEI-B	EMC6
6,11156183958416e-21	0,957188117944453	0,43	0,211	9,65687886272692e-17	MEI-B	ALG8
6,20302709118576e-21	1,7986660211666	0,176	0,053	9,80140310678262e-17	MEI-B	RTN4RL1
6,25946131150553e-21	0,981935438424568	0,442	0,227	9,89057481830988e-17	MEI-B	POP4
6,57970219564567e-21	0,776182007015225	0,581	0,333	1,03965874393397e-16	MEI-B	BET1
6,78278044467578e-21	-2,40116046598957	0,092	0,311	1,07174713806322e-16	MEI-B	EFEMP1
7,04022025845638e-21	0,813512520175531	0,529	0,289	1,11242520303869e-16	MEI-B	ACTR10
7,50330494738903e-21	1,06338752177638	0,355	0,16	1,18559721473694e-16	MEI-B	PCDH7
7,5249804320418e-21	1,84930065818169	0,153	0,042	1,18902215806692e-16	MEI-B	DBNDD1
7,92072098397467e-21	-1,03028025024693	0,483	0,654	1,25155312267784e-16	MEI-B	BTG2
8,12716950011707e-21	0,796300038505185	0,527	0,283	1,2841740527135e-16	MEI-B	SH3KBP1
8,20627187637391e-21	0,931996801412936	0,448	0,226	1,29667301918584e-16	MEI-B	ABHD4
8,38378596475988e-21	0,884087627020185	0,468	0,242	1,32472202029171e-16	MEI-B	HDHD2
9,12810661882147e-21	1,10514398685513	0,358	0,164	1,44233212683998e-16	MEI-B	TOMM20
9,24899079469171e-21	0,868848255193457	0,488	0,259	1,46143303546924e-16	MEI-B	RHOT1
1,04168907647572e-20	0,942532589647933	0,419	0,205	1,64597290973929e-16	MEI-B	SNN
1,04553566833149e-20	1,01099061311321	0,379	0,176	1,65205090953059e-16	MEI-B	FAHD1
1,05103834565286e-20	0,87040003234969	0,465	0,239	1,66074568996609e-16	MEI-B	UCK1
1,07429890454921e-20	0,71488889858607	0,563	0,311	1,6974996990782e-16	MEI-B	GBA
1,08348245106973e-20	-1,3794218965656	0,284	0,501	1,71201062093528e-16	MEI-B	PAM
1,08983782862786e-20	0,954766934150954	0,407	0,197	1,72205275301488e-16	MEI-B	SIPA1
1,11133601953219e-20	0,716321269737015	0,642	0,401	1,75602204446281e-16	MEI-B	ETFA
1,11850252116788e-20	0,916997089002656	0,476	0,252	1,76734583369737e-16	MEI-B	RHBDD3
1,12746722604123e-20	0,743430052848859	0,573	0,319	1,78151096386775e-16	MEI-B	IDH3B
1,19920718763854e-20	0,917282014636685	0,465	0,244	1,89486727718766e-16	MEI-B	COPS3
1,26543540430328e-20	0,781479413544858	0,591	0,349	1,99951448233962e-16	MEI-B	MBOAT7
1,30189122933662e-20	-1,78601977253754	0,202	0,424	2,0571183314748e-16	MEI-B	ATP1B1
1,3828877769807e-20	1,08153791519699	0,34	0,15	2,18510097640721e-16	MEI-B	CASKIN2
1,39888656427349e-20	0,611390288151227	0,726	0,452	2,21038066020854e-16	MEI-B	SMAD2
1,42348036715298e-20	1,13997353311132	0,32	0,137	2,24924132813842e-16	MEI-B	KLHDC10
1,47904501698052e-20	0,848193957421002	0,524	0,292	2,33703903133092e-16	MEI-B	RNPEPL1
1,48678404507762e-20	1,12796101540934	0,327	0,142	2,34926746962714e-16	MEI-B	GET1
1,6180712567236e-20	0,514305953448018	0,885	0,71	2,55671439274895e-16	MEI-B	NEDD8
1,64754588233717e-20	1,27601401228924	0,276	0,11	2,60328724868097e-16	MEI-B	BTD
1,68009592200578e-20	0,683750892112117	0,696	0,457	2,65471956636133e-16	MEI-B	PDHB
1,77319807200481e-20	0,958242334316454	0,412	0,201	2,8018302735748e-16	MEI-B	IRX2
1,80617742051042e-20	0,46484489249816	0,844	0,576	2,85394094214851e-16	MEI-B	SERINC2
1,94845175773276e-20	0,71146650249664	0,693	0,45	3,07874862239354e-16	MEI-B	KCMF1
2,04066492812931e-20	0,852706179439571	0,44	0,218	3,22445465293712e-16	MEI-B	FAN1
2,14409650620133e-20	-3,92717218982933	0,141	0,352	3,38788688944873e-16	MEI-B	DES
2,16288327776775e-20	0,868606594997033	0,465	0,241	3,41757186720083e-16	MEI-B	ARHGAP5
2,36604496906616e-20	1,35340999517913	0,248	0,093	3,73858765562144e-16	MEI-B	RBPMS2
2,51082300327438e-20	0,770923127971682	0,616	0,38	3,96735142747384e-16	MEI-B	NAA38
2,64523469298037e-20	0,704272183121046	0,691	0,455	4,17973533837828e-16	MEI-B	ERCC1
2,67640608386419e-20	0,757128445532121	0,583	0,339	4,2289892531138e-16	MEI-B	PRKAR2A
2,68611232808794e-20	0,804697709838161	0,537	0,302	4,24432608961175e-16	MEI-B	TEX261
2,7272376654598e-20	0,83953314958036	0,54	0,309	4,30930823519302e-16	MEI-B	BAIAP2
2,85103413307995e-20	0,804617983108242	0,499	0,264	4,50491903367963e-16	MEI-B	TMEM141
2,96009708274433e-20	0,616012714881369	0,752	0,512	4,67724940044432e-16	MEI-B	EBPL
2,96326441202221e-20	0,960737185025524	0,407	0,199	4,6822540974363e-16	MEI-B	RILP
2,97273588005486e-20	0,907907215173234	0,471	0,248	4,69721996407468e-16	MEI-B	TLE3
3,12982464496921e-20	1,20953944201112	0,302	0,128	4,94543592151585e-16	MEI-B	FAM98A
3,24032861537128e-20	0,698962504553329	0,629	0,374	5,12004324514815e-16	MEI-B	LAMTOR3
3,27274619843469e-20	0,912126310095057	0,427	0,213	5,17126626814666e-16	MEI-B	MAN1A2
3,27435727885037e-20	1,23654349680356	0,276	0,111	5,17381193631148e-16	MEI-B	ABCB9
3,32943110426961e-20	1,12877329798296	0,332	0,147	5,26083408785641e-16	MEI-B	TBCE.1
3,50153338192748e-20	1,1315132601698	0,335	0,15	5,53277289678361e-16	MEI-B	INAFM2
3,57120504457681e-20	0,850638222643146	0,506	0,275	5,64286109093581e-16	MEI-B	CCNB1IP1
3,85652169032786e-20	0,784511456234653	0,568	0,334	6,09368992288706e-16	MEI-B	CLN3
3,93567502491354e-20	0,864838493281348	0,486	0,263	6,21876010686589e-16	MEI-B	PTRHD1
3,94276389865877e-20	0,751903578323439	0,588	0,344	6,22996123627073e-16	MEI-B	SDHB
3,9635456387998e-20	0,59586059839318	0,731	0,461	6,26279846386757e-16	MEI-B	EMP2
4,02903969942838e-20	1,45104954019976	0,235	0,087	6,36628562906679e-16	MEI-B	ACOX2
4,11088480053491e-20	0,987426720213832	0,399	0,194	6,4956090733252e-16	MEI-B	PIGP
4,17147093393723e-20	0,860493971376619	0,504	0,273	6,59134122271421e-16	MEI-B	NQO2
4,3533400683398e-20	1,13561458795278	0,327	0,145	6,87871264198372e-16	MEI-B	PNPLA4
4,39729686146814e-20	0,877823865408128	0,481	0,258	6,94816877080581e-16	MEI-B	CYP27A1
4,80124807516519e-20	1,79160205222648	0,151	0,042	7,58645208356851e-16	MEI-B	HPN
5,01158982520923e-20	1,15069993970438	0,32	0,14	7,9188130828131e-16	MEI-B	TSTD3
5,20407235153415e-20	0,972630863606777	0,391	0,189	8,22295472265912e-16	MEI-B	YES1
5,26633453709431e-20	0,761814681263286	0,542	0,304	8,32133520206272e-16	MEI-B	RTCA
5,43185282467701e-20	0,639145589990951	0,701	0,449	8,58287064827215e-16	MEI-B	LYPLAL1
5,6157120323468e-20	0,945967579463254	0,419	0,209	8,87338658231118e-16	MEI-B	RPRD1A
5,91576647111443e-20	0,860611015566249	0,473	0,25	9,34750260100791e-16	MEI-B	WDR3
6,04411948414877e-20	0,960666821670917	0,437	0,227	9,55031319690347e-16	MEI-B	SLC30A6
7,02951259873253e-20	1,13281660592514	0,325	0,144	1,11073328572573e-15	MEI-B	ZDHHC24
7,64106477636445e-20	0,750076514547965	0,583	0,346	1,20736464531335e-15	MEI-B	TXNL1
7,73007335590238e-20	0,718560789272634	0,637	0,398	1,22142889096613e-15	MEI-B	STOML2
8,04826431786423e-20	0,692606133294381	0,591	0,337	1,27170624486573e-15	MEI-B	SLC35E1
8,30989001797786e-20	0,274662054681029	1	0,994	1,31304572174068e-15	MEI-B	SERF2
8,33003492552251e-20	0,932953009313705	0,448	0,231	1,31622881858181e-15	MEI-B	NT5C3B
8,64387174523736e-20	1,80164466679415	0,159	0,046	1,36581817446495e-15	MEI-B	QPRT
8,74203229941642e-20	1,31621783962391	0,246	0,093	1,38132852363079e-15	MEI-B	POMGNT2
9,32778378456279e-20	0,953942458440799	0,427	0,218	1,47388311579877e-15	MEI-B	COA5
9,35176890613491e-20	1,92659039574045	0,141	0,037	1,47767300485838e-15	MEI-B	RADX
9,54789500865919e-20	-0,661541371997019	0,928	0,951	1,50866289031824e-15	MEI-B	S100A11
9,83819622131134e-20	0,593015216680148	0,675	0,397	1,55453338492941e-15	MEI-B	CYP1B1
1,00751312734123e-19	0,647932895417022	0,731	0,503	1,59197149251188e-15	MEI-B	GPAA1
1,05958593982677e-19	0,829685179453709	0,455	0,234	1,67425174352028e-15	MEI-B	PAK4
1,08087878088343e-19	0,788860153952523	0,499	0,268	1,70789656167391e-15	MEI-B	USP6NL
1,09720409997027e-19	0,953647760239205	0,391	0,189	1,73369219836302e-15	MEI-B	ARHGEF9
1,09860141529318e-19	1,03515755843517	0,33	0,146	1,73590009630476e-15	MEI-B	EXOSC4
1,10572485494086e-19	0,775432547242483	0,529	0,295	1,74715584329205e-15	MEI-B	ZNF680
1,10707292242888e-19	0,976047145195769	0,373	0,176	1,74928592472988e-15	MEI-B	RIOK1
1,11073746922595e-19	-1,79835206659868	0,174	0,39	1,75507627512392e-15	MEI-B	CD14
1,11640421028051e-19	1,09300649617835	0,345	0,159	1,76403029266423e-15	MEI-B	RAP1GDS1
1,11993477893722e-19	0,753112606246198	0,57	0,332	1,7696089441987e-15	MEI-B	NIPSNAP2
1,13808741378769e-19	1,06274061746109	0,355	0,165	1,79829192252592e-15	MEI-B	ADCK2
1,17468416086701e-19	0,871506234572585	0,509	0,286	1,85611844258596e-15	MEI-B	PEX13
1,25014763748269e-19	0,927781850648185	0,402	0,195	1,97535828198641e-15	MEI-B	TOP1MT
1,27129673571329e-19	0,893861038015128	0,453	0,236	2,00877597210057e-15	MEI-B	FOPNL
1,27452144872101e-19	0,66552546591476	0,76	0,542	2,01387134112406e-15	MEI-B	EIF3L
1,27916325730645e-19	0,663760635316605	0,693	0,456	2,02120586286992e-15	MEI-B	SGPL1
1,29209047033177e-19	1,4751586592012	0,212	0,075	2,04163215217123e-15	MEI-B	RRP9
1,32132822993501e-19	0,940874335456298	0,414	0,207	2,08783073612031e-15	MEI-B	FAM107B
1,33111953149881e-19	1,40690458174854	0,217	0,077	2,10330197172128e-15	MEI-B	RASEF
1,48127991102471e-19	0,990092091819838	0,389	0,189	2,34057038741014e-15	MEI-B	AARS2
1,5144917147061e-19	0,732686770951929	0,609	0,371	2,39304835840711e-15	MEI-B	DENND10
1,53993988873479e-19	1,01592708609693	0,381	0,183	2,43325901818984e-15	MEI-B	ZXDC
1,55378703310256e-19	0,789039790996882	0,417	0,203	2,45513889100536e-15	MEI-B	OTUB2
1,55961794934226e-19	0,715648153467035	0,565	0,323	2,46435232175571e-15	MEI-B	STX6
1,56022099326984e-19	0,567888708781116	0,795	0,57	2,46530519146568e-15	MEI-B	MGAT1
1,58055775203728e-19	0,883489161736194	0,419	0,209	2,49743930399411e-15	MEI-B	MARCKSL1
1,70167913449639e-19	0,713539934633347	0,629	0,394	2,68882320041775e-15	MEI-B	STK40
1,7166950447075e-19	0,884062056161866	0,468	0,253	2,71254984014232e-15	MEI-B	SFXN1
1,76425998512606e-19	1,42502952455083	0,225	0,082	2,78770720249769e-15	MEI-B	TIFA
1,80014225588853e-19	0,899665699743071	0,442	0,23	2,84440477852947e-15	MEI-B	NAXE
1,81259019699407e-19	0,387419413114138	0,985	0,893	2,86407377027033e-15	MEI-B	GUK1
1,96536683477818e-19	0,677413086243305	0,662	0,426	3,10547613563301e-15	MEI-B	BABAM1
1,97978300077796e-19	1,07249432901785	0,35	0,163	3,12825511952925e-15	MEI-B	ZNRD1
2,03745333391769e-19	-3,82740332240592	0,136	0,34	3,21938001292334e-15	MEI-B	TCAP
2,16005699533605e-19	0,57061727396767	0,783	0,535	3,4131060583305e-15	MEI-B	CASZ1
2,18713350576852e-19	1,1187070065097	0,34	0,157	3,45588965246484e-15	MEI-B	DCBLD1
2,18770969673304e-19	0,844713388686041	0,509	0,283	3,45680009180788e-15	MEI-B	BTF3
2,29474010847148e-19	0,929602286272553	0,414	0,208	3,62591884539578e-15	MEI-B	C11orf54
2,30629497980758e-19	1,04465095919479	0,358	0,168	3,64417669759396e-15	MEI-B	ADCK5
2,47178152493617e-19	1,09289314359209	0,332	0,15	3,90566198755164e-15	MEI-B	MFSD8
2,50115233439051e-19	0,982797980460568	0,361	0,168	3,95207080357044e-15	MEI-B	PRDM4
2,56399831701542e-19	0,961136502761996	0,407	0,203	4,05137374071607e-15	MEI-B	ZNF700
2,60367550817227e-19	1,07078146816589	0,325	0,144	4,11406767046301e-15	MEI-B	PSMG4
2,76559864570749e-19	0,770774993713571	0,514	0,283	4,36992242008241e-15	MEI-B	TRAPPC10
2,92369230739624e-19	0,691371271439332	0,545	0,306	4,6197262149168e-15	MEI-B	FOXC1
2,9717364168823e-19	-1,81455880929786	0,164	0,376	4,69564071231572e-15	MEI-B	GPX3
3,12059464622008e-19	0,601995100313471	0,703	0,453	4,93085160049235e-15	MEI-B	NAA20
3,12675402154764e-19	0,747948645370345	0,56	0,325	4,94058402944742e-15	MEI-B	MOB4
3,13220851866341e-19	0,848635534393676	0,483	0,261	4,94920268034006e-15	MEI-B	ERAL1
3,13959323461905e-19	1,8761263413175	0,148	0,042	4,96087127002157e-15	MEI-B	CCDC96
3,16975173942797e-19	-1,32587249001972	0,35	0,549	5,00852472347013e-15	MEI-B	C19orf33
3,28568543979931e-19	0,831102957167387	0,471	0,251	5,19171156342689e-15	MEI-B	CEP68
3,30486585220426e-19	1,77028854755949	0,164	0,05	5,22201853306796e-15	MEI-B	TMEM187
3,4575606337222e-19	0,536851625160243	0,821	0,638	5,46329155734445e-15	MEI-B	RAB1A
3,60345696374481e-19	0,806652787511972	0,463	0,241	5,69382234841317e-15	MEI-B	MFSD6
4,06923495600091e-19	0,980228359342521	0,353	0,163	6,42979815397704e-15	MEI-B	HMGCL
4,13589288473188e-19	1,13206833502598	0,317	0,141	6,53512434716484e-15	MEI-B	XPNPEP3
4,18818233348181e-19	1,56760379764052	0,217	0,079	6,6177469051346e-15	MEI-B	LY6K
4,37567101874861e-19	0,895045064236185	0,414	0,208	6,91399777672468e-15	MEI-B	GDAP2
4,46380175447699e-19	1,42815806176494	0,228	0,085	7,0532531522491e-15	MEI-B	E2F3
4,51856889587693e-19	0,632729875067125	0,721	0,493	7,13979071237514e-15	MEI-B	PSMA1
4,59557200836114e-19	1,13281660592514	0,325	0,147	7,26146333041143e-15	MEI-B	TRAPPC2L
4,63487474979692e-19	1,20663955150532	0,297	0,128	7,32356559215411e-15	MEI-B	UPRT
4,6812617185678e-19	0,768697074086809	0,596	0,367	7,39686164150899e-15	MEI-B	PSMC4
4,80484534483036e-19	1,20511563138804	0,284	0,12	7,59213612936644e-15	MEI-B	C12orf76
4,85055506724002e-19	1,13353317176146	0,325	0,147	7,66436206174596e-15	MEI-B	PDK3
4,90269942369093e-19	0,670645414692974	0,642	0,401	7,74675535937403e-15	MEI-B	BTBD6
5,21327012934184e-19	1,23242490261875	0,297	0,129	8,23748813137304e-15	MEI-B	PAIP1
5,35807494678014e-19	1,38776893767327	0,23	0,087	8,46629422340729e-15	MEI-B	MARK4
5,49419329139061e-19	1,05044846606888	0,358	0,17	8,68137481972631e-15	MEI-B	LTO1
5,9730611965991e-19	1,17199471806761	0,309	0,138	9,43803399674624e-15	MEI-B	MAP3K13
6,11161209773297e-19	0,649984996243155	0,614	0,371	9,65695827562787e-15	MEI-B	NADSYN1
6,34570743149783e-19	1,02583929260613	0,335	0,153	1,00268523125097e-14	MEI-B	JAZF1
6,62677468337326e-19	0,974567204863335	0,376	0,182	1,04709666771981e-14	MEI-B	YTHDF3
6,79139192873931e-19	0,807611761893943	0,504	0,28	1,0731078386601e-14	MEI-B	DOCK1
6,91118187874406e-19	0,911538351375828	0,43	0,222	1,09203584866035e-14	MEI-B	USP5
7,03552814856816e-19	0,67603155409436	0,65	0,424	1,11168380275526e-14	MEI-B	TNK2
7,0423735333162e-19	0,898606396681242	0,417	0,211	1,11276544199929e-14	MEI-B	JOSD2
7,09682615464712e-19	0,726919120111581	0,655	0,431	1,12136950069579e-14	MEI-B	FAM3A
7,24295332190423e-19	0,81214552622961	0,488	0,265	1,14445905439409e-14	MEI-B	POMGNT1
7,26943767361901e-19	0,358610984336097	0,997	0,934	1,14864384680854e-14	MEI-B	HSP90AA1
7,37368178303458e-19	1,08034163717918	0,34	0,158	1,16511545853729e-14	MEI-B	LTV1
7,65896775605315e-19	0,640527339063476	0,445	0,222	1,21019349513396e-14	MEI-B	ADGRB1
7,72393023678069e-19	1,24607595106781	0,269	0,11	1,22045821671372e-14	MEI-B	GYG1
7,82681605345702e-19	0,479927868078365	0,88	0,698	1,23671520460674e-14	MEI-B	PRDX5
8,13328376506163e-19	0,907368996535808	0,384	0,185	1,28514016771739e-14	MEI-B	SEPTIN6
8,41499190231488e-19	0,697290385738576	0,685	0,467	1,32965287048477e-14	MEI-B	ATP6V0A1
8,5256562593595e-19	1,2713388622401	0,243	0,094	1,34713894554139e-14	MEI-B	PC
8,74620960600145e-19	0,7623876600078	0,504	0,277	1,38198857984429e-14	MEI-B	THOP1
8,98132085515662e-19	0,421659724383097	0,939	0,823	1,4191385083233e-14	MEI-B	COX5B
9,06142752264172e-19	0,847753843006091	0,427	0,217	1,43179616285262e-14	MEI-B	SH3TC1
9,8779548045215e-19	0,648272819808519	0,719	0,499	1,56081563866244e-14	MEI-B	ANAPC16
9,98072314154329e-19	1,03847294720985	0,35	0,165	1,57705406359526e-14	MEI-B	SMYD2
1,02104508029865e-18	1,00331921695534	0,353	0,166	1,6133533313799e-14	MEI-B	LIG3
1,17648646537746e-18	1,37693442733522	0,225	0,084	1,85896626394292e-14	MEI-B	ALKAL2
1,19960658791054e-18	0,79010705803557	0,586	0,371	1,89549836955745e-14	MEI-B	ACP1
1,3012141706242e-18	0,9436980998316	0,417	0,216	2,0560485110033e-14	MEI-B	HMOX2
1,30697232287494e-18	1,07629498147715	0,34	0,159	2,0651469673747e-14	MEI-B	IQANK1
1,41758214186445e-18	1,01689436406872	0,366	0,178	2,23992154236002e-14	MEI-B	SAE1
1,50722581082902e-18	0,896552320205658	0,402	0,201	2,38156750369093e-14	MEI-B	TARBP1
1,50997052748175e-18	1,4570913469876	0,202	0,071	2,38590443047392e-14	MEI-B	TMEM144
1,51840734224509e-18	0,88629249243744	0,404	0,202	2,39923544148147e-14	MEI-B	EFNA5
1,59242584533852e-18	0,53349820029076	0,598	0,351	2,5161920782194e-14	MEI-B	MCAM
1,61842166614504e-18	0,822780102443174	0,499	0,28	2,55726807467578e-14	MEI-B	MAN1B1
1,71333646509566e-18	1,07726567624271	0,322	0,147	2,70724294849765e-14	MEI-B	METTL2A
1,7301921797433e-18	1,73982681651821	0,151	0,044	2,73387666321238e-14	MEI-B	MAPK8IP2
1,7849551647946e-18	-1,4529246333134	0,238	0,451	2,82040765589195e-14	MEI-B	CRABP2
1,79376702594574e-18	0,99779271869043	0,35	0,165	2,83433127769686e-14	MEI-B	MOB3C
1,92572947503006e-18	0,950116069268951	0,396	0,2	3,04284514349501e-14	MEI-B	CMC1
1,97721345651182e-18	0,867674537129351	0,44	0,231	3,12419498263433e-14	MEI-B	DGUOK
1,99940512125433e-18	1,01854284458427	0,353	0,168	3,15926003209397e-14	MEI-B	CHAF1A
2,05702602609195e-18	1,16064274295196	0,286	0,123	3,2503068238279e-14	MEI-B	LAGE3
2,08595950908213e-18	1,12433067871544	0,302	0,133	3,29602462030067e-14	MEI-B	GCC2
2,26404439920154e-18	1,55078497490646	0,187	0,063	3,57741655517836e-14	MEI-B	IQCH
2,28539901055078e-18	0,818579679213049	0,435	0,225	3,61115897657129e-14	MEI-B	MSRA
2,4404989191317e-18	1,17576287354195	0,286	0,124	3,85623234211999e-14	MEI-B	DNAJC25
2,55691560849873e-18	1,19819621744825	0,258	0,105	4,04018235298884e-14	MEI-B	HSD17B1
2,64290056659858e-18	0,910301730313617	0,396	0,199	4,17604718528242e-14	MEI-B	PHKB
2,69727153719883e-18	-1,0327199691077	0,427	0,602	4,26195875592788e-14	MEI-B	IL6ST
2,71664101338976e-18	0,867553365044152	0,43	0,223	4,29256446525716e-14	MEI-B	ZFYVE21
2,72144541456401e-18	0,804617983108242	0,471	0,256	4,3001558995526e-14	MEI-B	MID1IP1
2,78022511052081e-18	1,12648435710142	0,299	0,132	4,39303369713393e-14	MEI-B	GK
2,99829825415881e-18	0,78787059263259	0,478	0,262	4,73761107139633e-14	MEI-B	JAGN1
3,04230727213563e-18	0,845979466030033	0,483	0,268	4,80714972070151e-14	MEI-B	TPRKB
3,13205764275509e-18	2,21786680692858	0,102	0,023	4,94896428131731e-14	MEI-B	PRCD
3,14963397766729e-18	0,726651305114022	0,598	0,373	4,97673664811208e-14	MEI-B	NDUFA7
3,20035192418838e-18	0,856301362961252	0,412	0,208	5,05687607541006e-14	MEI-B	ETFDH
3,20769036621035e-18	0,569986658279287	0,767	0,547	5,06847154764897e-14	MEI-B	SDHA
3,26256899506384e-18	1,88522854842475	0,146	0,042	5,15518526910038e-14	MEI-B	SLC8A2
3,34040775165517e-18	0,846186278084916	0,44	0,232	5,27817828839034e-14	MEI-B	UTP4
3,38578619321053e-18	0,869287004555733	0,468	0,259	5,34988076389196e-14	MEI-B	ZNF544
3,5089496900305e-18	0,775032479684835	0,435	0,222	5,54449140521719e-14	MEI-B	IL22RA1
3,66392514351764e-18	1,20530310394251	0,261	0,107	5,78936811927223e-14	MEI-B	TOR2A
3,79632619655014e-18	1,08891018034084	0,325	0,151	5,99857502316888e-14	MEI-B	HSPA14.1
3,81305653959574e-18	-1,47899838049515	0,23	0,433	6,02501063821523e-14	MEI-B	PROS1
3,90134951265272e-18	1,36567488947835	0,233	0,091	6,16452236494256e-14	MEI-B	PIGZ
3,9122962848327e-18	0,951628592602552	0,381	0,188	6,18181935966414e-14	MEI-B	WWC1
3,97345273332015e-18	0,676055747904448	0,609	0,375	6,27845266391918e-14	MEI-B	PARD6G
3,97661205814059e-18	0,82944663203273	0,445	0,234	6,28344471306794e-14	MEI-B	DMAC2
4,02710049496299e-18	0,920935894242027	0,394	0,199	6,36322149209102e-14	MEI-B	MOB1B
4,04177278579736e-18	0,838554595807265	0,437	0,229	6,3864051788384e-14	MEI-B	TRIAP1
4,27477456722134e-18	-0,676752346391752	0,767	0,838	6,75457129366643e-14	MEI-B	CD81
4,40105641946196e-18	0,820617713068577	0,448	0,237	6,95410924839184e-14	MEI-B	TBL3
4,43367424370544e-18	0,836391268134269	0,499	0,285	7,00564867247896e-14	MEI-B	SNAP29
4,4944204906912e-18	0,756136927124992	0,532	0,309	7,10163381734116e-14	MEI-B	TIMM10
4,6437596645653e-18	2,10251114615369	0,107	0,025	7,33760464597963e-14	MEI-B	MFSD6L
4,68379826916331e-18	0,97716368470969	0,389	0,198	7,40086964510495e-14	MEI-B	ELOA
4,78967839813246e-18	0,866132372320946	0,437	0,231	7,5681708368891e-14	MEI-B	PWP1
5,10531741345345e-18	0,57934263409729	0,801	0,631	8,0669120449978e-14	MEI-B	STUB1
5,11124590048846e-18	1,0674398058663	0,332	0,156	8,07627964736181e-14	MEI-B	TMEM161A
5,24751922136912e-18	0,726383994305282	0,527	0,3	8,29160512168535e-14	MEI-B	RNF14
5,30967724297772e-18	1,02368352973136	0,34	0,16	8,38982101162909e-14	MEI-B	SIPA1L1
5,4099022000915e-18	0,953454018878424	0,353	0,168	8,54818646636458e-14	MEI-B	EIF3F
5,44768445233643e-18	-0,698279097319874	0,724	0,812	8,60788620313679e-14	MEI-B	LMNA
5,53502260581845e-18	0,678736980883772	0,642	0,416	8,74588921945374e-14	MEI-B	UQCRC2
5,59060733710539e-18	1,08678817588419	0,297	0,13	8,83371865336022e-14	MEI-B	GCDH
5,63201535834841e-18	-1,83124364425571	0,156	0,358	8,89914746772632e-14	MEI-B	CTHRC1
5,73018268864175e-18	0,480671038819381	0,875	0,709	9,05426166632282e-14	MEI-B	SEC11A
5,79019202830862e-18	0,99671648213109	0,338	0,158	9,14908242393045e-14	MEI-B	DNAJB12
6,08527909716068e-18	0,871513448029756	0,396	0,198	9,61534950142359e-14	MEI-B	DNAJC1
6,1132457577328e-18	1,17881619751951	0,284	0,124	9,65953962179359e-14	MEI-B	MOK
6,16843333807257e-18	1,25025091622416	0,261	0,109	9,74674151748847e-14	MEI-B	TMEM268
6,18040948840441e-18	1,11037326392666	0,304	0,137	9,7656650326278e-14	MEI-B	KCND3
6,28025333012674e-18	0,413945528300887	0,941	0,819	9,92342828693327e-14	MEI-B	UBXN6
6,40448593887725e-18	0,871919758650876	0,417	0,216	1,01197282320199e-13	MEI-B	IQSEC2
6,65625040341373e-18	3,1666414835734	0,051	0,005	1,0517541262434e-13	MEI-B	TECTB
6,69714808196635e-18	0,990143828207604	0,345	0,164	1,0582163684315e-13	MEI-B	PLA2G15
6,73285247448719e-18	1,20806141095338	0,258	0,107	1,06385801949372e-13	MEI-B	EXOSC5
6,81035562837822e-18	-1,86622142929669	0,235	0,434	1,07610429284004e-13	MEI-B	CDSN
6,97237132941901e-18	0,742514520998811	0,542	0,318	1,1017043937615e-13	MEI-B	LSM5
7,27598537287586e-18	1,00331921695534	0,345	0,165	1,14967844876812e-13	MEI-B	ACOT13
7,33832501324522e-18	0,724803924950844	0,519	0,293	1,15952873534288e-13	MEI-B	TBC1D7
7,61937257737305e-18	1,17651172759746	0,263	0,11	1,20393706095072e-13	MEI-B	STX11
7,74154354948373e-18	0,884377606259556	0,407	0,208	1,22324129625392e-13	MEI-B	PRPSAP2
8,27447102122403e-18	1,60942397333515	0,169	0,055	1,30744916606361e-13	MEI-B	DGCR6L
8,53786720217009e-18	1,32500707924199	0,238	0,095	1,3490683966149e-13	MEI-B	HHAT
9,00643980684456e-18	2,98976372148932	0,056	0,007	1,42310755387951e-13	MEI-B	TOX3
9,05383661107732e-18	1,06230482375867	0,33	0,155	1,43059672291633e-13	MEI-B	FBXO46
9,1174893941798e-18	0,736957208330157	0,563	0,334	1,44065449917435e-13	MEI-B	PMM1
9,13850225968298e-18	0,75407646997408	0,491	0,272	1,44397474205251e-13	MEI-B	GTF2H1
9,49974754798679e-18	1,18026476743738	0,299	0,136	1,50105511005739e-13	MEI-B	ERLIN1
9,70216860188799e-18	0,572132994419044	0,734	0,498	1,53303966078432e-13	MEI-B	UQCRC1
9,99178508049708e-18	1,22929709142317	0,243	0,097	1,57880196056934e-13	MEI-B	PPARGC1A
1,00310789848171e-17	1,39664708901973	0,22	0,084	1,58501079039095e-13	MEI-B	ZNF649
1,03242601179366e-17	-1,83117537092921	0,258	0,45	1,63133634123516e-13	MEI-B	ACTA2
1,03912212539785e-17	1,29837218199219	0,251	0,103	1,64191687034114e-13	MEI-B	STYX
1,04007559181469e-17	0,814125068852617	0,448	0,239	1,64342344262638e-13	MEI-B	IGSF8
1,07024789428427e-17	0,744174450114939	0,496	0,275	1,69109869775858e-13	MEI-B	CREM
1,12104129045133e-17	0,8791625477254	0,407	0,21	1,77135734304215e-13	MEI-B	C1orf35
1,12473760320714e-17	0,834749002467697	0,448	0,24	1,7771978868276e-13	MEI-B	NUDCD2
1,12496125105205e-17	0,456674727910898	0,877	0,694	1,77755127278734e-13	MEI-B	TRAPPC5
1,16712258347951e-17	0,941466621565628	0,358	0,174	1,84417039415597e-13	MEI-B	GRK6
1,16894005205677e-17	0,946232148516057	0,368	0,181	1,8470421762549e-13	MEI-B	DHX34
1,20108816109847e-17	0,78228616521284	0,455	0,245	1,89783940335169e-13	MEI-B	VRK3
1,21401144041012e-17	0,331276915005404	0,987	0,947	1,91825947699204e-13	MEI-B	TOMM7
1,275653499314e-17	1,24789180409657	0,251	0,103	2,01566009426605e-13	MEI-B	KIAA0040
1,29360901093176e-17	0,909202115137754	0,412	0,216	2,04403159817327e-13	MEI-B	UTP3
1,30440378359916e-17	1,1666414835734	0,269	0,114	2,06108841846503e-13	MEI-B	PIGV
1,35245641187965e-17	0,664141143044219	0,621	0,398	2,13701637641104e-13	MEI-B	PSMD1
1,3689839850693e-17	1,19243016500831	0,292	0,131	2,16313159480801e-13	MEI-B	COA7
1,3844376929816e-17	-1,40616399150346	0,302	0,49	2,18754999868023e-13	MEI-B	KLF5
1,40521015246525e-17	0,756259345032651	0,55	0,332	2,22037256191035e-13	MEI-B	DENND2D
1,40697175789397e-17	1,39814938385325	0,212	0,08	2,22315607464826e-13	MEI-B	CFAP70
1,46572655964107e-17	0,76296121622537	0,542	0,325	2,31599453688885e-13	MEI-B	SAR1B
1,50799611827073e-17	-0,7476838465119	0,652	0,759	2,38278466647957e-13	MEI-B	PNRC1
1,51124790794397e-17	0,484669921227129	0,877	0,693	2,38792281934227e-13	MEI-B	PNPLA2
1,53232495677443e-17	0,965007622403752	0,348	0,167	2,42122666419928e-13	MEI-B	CCT4
1,55616586008676e-17	1,05811702679523	0,302	0,135	2,45889767552308e-13	MEI-B	OSGIN2
1,56083765562847e-17	1,25883518178315	0,251	0,103	2,46627957965854e-13	MEI-B	MTX1
1,5899481720319e-17	-0,958161110388895	0,486	0,639	2,5122771066276e-13	MEI-B	ARPC1B
1,61744494282905e-17	1,09135335626917	0,307	0,14	2,55572475416417e-13	MEI-B	TMTC3
1,64379116563763e-17	1,19701513261692	0,256	0,106	2,59735442082402e-13	MEI-B	PLA2G7
1,65410946632812e-17	0,788930393979845	0,458	0,25	2,61365836774507e-13	MEI-B	TUSC3
1,67514950391977e-17	0,910301730313617	0,425	0,227	2,64690373114364e-13	MEI-B	RGMB
1,68147602280755e-17	0,909309437103792	0,396	0,203	2,65690026363821e-13	MEI-B	RNF121
1,76053458808977e-17	1,2181104985551	0,256	0,107	2,78182070264065e-13	MEI-B	RIOX1
1,76757521302825e-17	0,838057344395727	0,412	0,212	2,79294559410594e-13	MEI-B	COQ7
1,79093938553073e-17	0,916907213424186	0,386	0,197	2,82986332307711e-13	MEI-B	OXR1
1,79670566591966e-17	0,925096500713828	0,371	0,184	2,83897462271966e-13	MEI-B	SCAMP3
1,89567264435642e-17	1,15456865127283	0,284	0,125	2,99535234534757e-13	MEI-B	C17orf75
1,89823954185063e-17	0,612466379078299	0,66	0,424	2,99940830007818e-13	MEI-B	ETFB
1,95467472506805e-17	0,775339685645379	0,45	0,242	3,08858153308003e-13	MEI-B	UNG
1,96839982056986e-17	1,03610992043118	0,32	0,148	3,11026855648244e-13	MEI-B	PIP4K2C
1,98803874380919e-17	1,02141692275941	0,34	0,164	3,1413000190929e-13	MEI-B	TUSC2
2,03784562587596e-17	-1,38991730214409	0,256	0,451	3,2199998734466e-13	MEI-B	CTSC
2,05364468869018e-17	0,727658288669527	0,514	0,297	3,24496397259936e-13	MEI-B	TIMM9
2,05488627030389e-17	0,918242424108006	0,376	0,188	3,24692579570718e-13	MEI-B	NOA1
2,07393611310087e-17	0,932539370024941	0,358	0,175	3,27702645231069e-13	MEI-B	DHDDS
2,09465087914458e-17	0,834548409254817	0,44	0,236	3,30975785413635e-13	MEI-B	RALGAPB
2,32439877322352e-17	-3,91347809369917	0,102	0,291	3,67278250157049e-13	MEI-B	ATP2A1
2,39812331419986e-17	0,338301536386463	0,785	0,547	3,7892746487672e-13	MEI-B	TM4SF1
2,46668315278596e-17	0,877134866378418	0,412	0,216	3,89760604971709e-13	MEI-B	PSMG1
2,69337936889645e-17	0,690203439630416	0,578	0,353	4,25580874079329e-13	MEI-B	CHID1
2,71082818893587e-17	0,797634709086512	0,458	0,249	4,28337962133756e-13	MEI-B	ZDHHC12
2,80422811315e-17	0,6260731022107	0,655	0,428	4,43096084158831e-13	MEI-B	AHSA1
2,97043396117755e-17	0,742315629660178	0,586	0,374	4,69358270205664e-13	MEI-B	DLD
2,97388933372945e-17	0,884606115809553	0,407	0,211	4,69904253622591e-13	MEI-B	NDUFAF5
3,03319684808982e-17	0,708350786340675	0,501	0,282	4,79275433966673e-13	MEI-B	AP3S2
3,09312642452414e-17	1,1334746196382	0,302	0,139	4,88744906339059e-13	MEI-B	WDR20
3,09675719642703e-17	0,718552253196444	0,545	0,323	4,89318604607435e-13	MEI-B	SMG5
3,13885630189677e-17	0,381394696187829	0,962	0,879	4,95970684262709e-13	MEI-B	COX6C
3,1975143701448e-17	0,762005579755029	0,529	0,314	5,05239245626579e-13	MEI-B	NDUFA9
3,23664295380879e-17	1,31037696103485	0,21	0,079	5,11421953131327e-13	MEI-B	NANOS1
3,27794778836016e-17	-1,70059606511166	0,179	0,377	5,17948530038789e-13	MEI-B	ADAMTS1
3,29783986875762e-17	0,775799058408954	0,491	0,279	5,21091677662392e-13	MEI-B	PCCA
3,32051807124412e-17	1,03880044080234	0,33	0,158	5,24675060437283e-13	MEI-B	PARP3
3,32216826700544e-17	-1,70292231718585	0,189	0,382	5,2493580786953e-13	MEI-B	PODN
3,45338830574377e-17	0,390755817088159	0,949	0,822	5,45669886190574e-13	MEI-B	LAMP1
3,56795462541466e-17	0,690203439630416	0,578	0,36	5,6377251036177e-13	MEI-B	RAB1B
3,71907317437946e-17	0,986069237931582	0,325	0,152	5,87650752283698e-13	MEI-B	QSER1
3,81713272736977e-17	-0,603817892990187	0,767	0,843	6,03145142251697e-13	MEI-B	FKBP8
3,86244202156869e-17	0,638027372265948	0,67	0,448	6,10304463828069e-13	MEI-B	HADHB
3,98202803482912e-17	0,516491663494142	0,793	0,585	6,2920024978335e-13	MEI-B	HMGA1
4,05391660737938e-17	3,24064206501718	0,049	0,005	6,40559363132016e-13	MEI-B	MUC2
4,42878179987785e-17	-3,73307507914738	0,184	0,37	6,99791812198698e-13	MEI-B	CKM
4,45186339852148e-17	1,95805486176198	0,11	0,027	7,0343893560038e-13	MEI-B	CDKL2
4,56632972768657e-17	0,927275983633241	0,384	0,197	7,21525760271755e-13	MEI-B	ZNF606
4,59028621289548e-17	1,09900276669804	0,302	0,139	7,25311124499615e-13	MEI-B	KIAA0753
4,62649096677516e-17	0,74935153256318	0,512	0,295	7,31031837660144e-13	MEI-B	POLR3E
4,8363923276738e-17	0,634560672682004	0,601	0,369	7,64198351695737e-13	MEI-B	TEN1
4,89039252900412e-17	1,5100179977248	0,174	0,059	7,72730923507941e-13	MEI-B	ZNF888
5,192078486657e-17	1,05289931752421	0,312	0,145	8,20400321676673e-13	MEI-B	STK16
5,2595853359842e-17	0,865704285602013	0,407	0,212	8,31067078938863e-13	MEI-B	PUM3
5,43786524715675e-17	1,54911112039582	0,174	0,059	8,59237087703238e-13	MEI-B	SPRY3
5,60866672003815e-17	0,707708635914587	0,547	0,328	8,86225428433228e-13	MEI-B	NOC2L
6,03058829171856e-17	0,912001518481841	0,373	0,189	9,52893255974449e-13	MEI-B	SMCO4
6,07141583525082e-17	0,773669925648143	0,463	0,255	9,59344416127983e-13	MEI-B	GARS
6,13987090525344e-17	0,85185545793006	0,389	0,198	9,70161001739096e-13	MEI-B	RPUSD1
6,22954059730177e-17	0,846411676158066	0,402	0,208	9,84329709779653e-13	MEI-B	MTOR
6,42652814350483e-17	0,862367253249915	0,353	0,171	1,0154557119552e-12	MEI-B	PHLDA2
6,48086478879556e-17	1,04154626359187	0,322	0,153	1,02404144527759e-12	MEI-B	RRN3
6,5465335444577e-17	1,02327730840223	0,322	0,153	1,03441776535976e-12	MEI-B	EXOSC9
6,57349800436997e-17	0,773644025410433	0,463	0,256	1,0386784196705e-12	MEI-B	WDR77
6,57847846371476e-17	2,4387210290102	0,077	0,014	1,03946538205157e-12	MEI-B	PTPRQ
6,60381162192411e-17	0,653068004975575	0,665	0,448	1,04346827438023e-12	MEI-B	PPM1G
6,90034336358396e-17	0,959355954627163	0,343	0,167	1,0903232548799e-12	MEI-B	MMGT1
7,16261032811453e-17	0,941110720688553	0,373	0,19	1,13176405794538e-12	MEI-B	MAPRE3
7,27925781447466e-17	0,853758528289047	0,427	0,229	1,15019552726514e-12	MEI-B	TMEM18
7,4630832452482e-17	1,09625215568201	0,289	0,13	1,17924178358167e-12	MEI-B	R3HDM1
7,54814407307982e-17	1,21817178421349	0,263	0,114	1,19268224498734e-12	MEI-B	DNAJC11
7,75750270550097e-17	0,683793200504937	0,575	0,351	1,22576300249621e-12	MEI-B	RALB
7,8807079133628e-17	0,914475594185086	0,376	0,191	1,24523065739046e-12	MEI-B	OARD1
8,22433918032062e-17	0,805216854856957	0,499	0,293	1,29952783388246e-12	MEI-B	NSMCE4A
8,51987499185136e-17	0,91288489132762	0,389	0,203	1,34622544746243e-12	MEI-B	MRTO4
8,68761545857841e-17	0,974285435991763	0,363	0,183	1,37273011860997e-12	MEI-B	CMC4
8,87966674847389e-17	1,7272198256676	0,151	0,048	1,40307614292636e-12	MEI-B	MAB21L3
8,8960893026109e-17	2,20616984776004	0,092	0,02	1,40567107070555e-12	MEI-B	PANO1
9,15303966149698e-17	-3,72120335634457	0,141	0,325	1,44627179691314e-12	MEI-B	TNNC2
9,22363226196696e-17	0,984086361314361	0,33	0,158	1,4574261337134e-12	MEI-B	CPOX
9,34190615348615e-17	0,875229815209105	0,396	0,206	1,47611459131235e-12	MEI-B	TOMM70
9,61803092165236e-17	2,27047729455794	0,087	0,018	1,51974506593029e-12	MEI-B	DMRTA1
9,68693035937068e-17	1,15019096279281	0,269	0,117	1,53063186608416e-12	MEI-B	DPH5
1,01828669480868e-16	0,870527706360383	0,437	0,243	1,60899480646719e-12	MEI-B	TIMM17B
1,02694500270037e-16	0,730542368766729	0,514	0,296	1,62267579876685e-12	MEI-B	TXNDC9
1,03590912626818e-16	1,02655171167185	0,348	0,173	1,63684001041634e-12	MEI-B	RMND5B
1,03801934878012e-16	0,785373409981512	0,43	0,228	1,64017437300748e-12	MEI-B	UBE2N
1,05279260896237e-16	1,13242576823549	0,292	0,133	1,66351760142144e-12	MEI-B	KCTD9
1,0583170589897e-16	0,687744042347641	0,542	0,321	1,67224678490963e-12	MEI-B	COPS7A
1,08382687172357e-16	0,700720970754644	0,519	0,298	1,71255484001042e-12	MEI-B	POMP
1,09402308344214e-16	0,777599192827503	0,432	0,231	1,72866587414693e-12	MEI-B	BX255925.3
1,09414139683376e-16	1,90105137283585	0,115	0,03	1,72885282113702e-12	MEI-B	DDO
1,09567523893093e-16	0,529850848372289	0,765	0,568	1,73127644503476e-12	MEI-B	DUS1L
1,12810296474501e-16	0,667670982374577	0,611	0,389	1,78251549459359e-12	MEI-B	SLC30A9
1,13038368530866e-16	-1,02487604836327	0,404	0,578	1,78611926115621e-12	MEI-B	LAMA5
1,13648366919918e-16	0,704218582419554	0,491	0,278	1,79575784570162e-12	MEI-B	P4HTM
1,16211231615233e-16	1,02513880261017	0,315	0,148	1,8362536707523e-12	MEI-B	GEMIN7
1,2086899026245e-16	0,803425180195409	0,43	0,231	1,90985091513698e-12	MEI-B	TMEM68
1,21489895499549e-16	0,505720374330059	0,829	0,645	1,91966183878838e-12	MEI-B	DRAP1
1,32355868014002e-16	0,581678982852247	0,634	0,388	2,09135507048924e-12	MEI-B	ANAPC13
1,35155188145305e-16	1,21533097648799	0,263	0,115	2,13558712788396e-12	MEI-B	PRRG2
1,35199041908316e-16	0,390623112843422	0,946	0,818	2,1362800611933e-12	MEI-B	AP2S1
1,3527411101857e-16	1,06914495529609	0,286	0,129	2,13746622820443e-12	MEI-B	CCDC59
1,38045035986132e-16	1,31678183300126	0,202	0,076	2,18124961361687e-12	MEI-B	SPAG1
1,43460407112549e-16	0,668789646622285	0,524	0,303	2,26681789278538e-12	MEI-B	SCNN1A
1,43613542574304e-16	-3,45554348110395	0,128	0,313	2,26923758621657e-12	MEI-B	TNNT3
1,45881806566175e-16	1,13046787101992	0,294	0,136	2,30507842555213e-12	MEI-B	AAGAB
1,48777322335634e-16	-2,38422187851718	0,079	0,262	2,35083047022535e-12	MEI-B	CCN5
1,49765176980123e-16	1,09513551859771	0,289	0,131	2,36643956146292e-12	MEI-B	TMEM104
1,50040081533576e-16	1,21856927561726	0,24	0,099	2,37078332831204e-12	MEI-B	CDT1
1,51790630865906e-16	0,975215412920168	0,343	0,169	2,39844375831218e-12	MEI-B	PDK2
1,51910492279895e-16	1,11954170627893	0,271	0,119	2,40033768851462e-12	MEI-B	CABLES1
1,51971309728104e-16	0,862200815414881	0,524	0,316	2,40129866501376e-12	MEI-B	HIST1H3G
1,53934326458842e-16	-1,18490011779146	0,361	0,529	2,43231629237616e-12	MEI-B	SELENOM
1,59826333971747e-16	0,866517759004389	0,363	0,183	2,52541590308758e-12	MEI-B	FST
1,65842353302068e-16	0,526854958107725	0,78	0,607	2,62047502452597e-12	MEI-B	EIF3I
1,6692116424951e-16	0,787864390626976	0,465	0,261	2,6375213163065e-12	MEI-B	NSUN2
1,67912564338323e-16	0,989959115955781	0,338	0,165	2,65318642910984e-12	MEI-B	SPRYD4
1,69695904257641e-16	1,28302066728773	0,235	0,097	2,68136498317498e-12	MEI-B	ZNF658
1,70257265328177e-16	0,812060171367289	0,391	0,201	2,69023504945053e-12	MEI-B	SLC19A2
1,7295656387114e-16	-1,25178877952449	0,312	0,492	2,73288666572788e-12	MEI-B	CPE
1,73756220362368e-16	0,413625071155173	0,936	0,817	2,74552203794578e-12	MEI-B	PSMB4
1,78803187209085e-16	0,582912582791357	0,675	0,45	2,82526916109074e-12	MEI-B	SUN2
1,82558865051715e-16	-1,79022697990355	0,21	0,395	2,88461262668214e-12	MEI-B	POSTN
1,85573347963149e-16	0,955228969341909	0,384	0,201	2,93224447116572e-12	MEI-B	HIST1H2BI
1,93163376549881e-16	0,736599559679591	0,54	0,328	3,05217451286467e-12	MEI-B	PYGO2
1,94318701726873e-16	-1,09137484749377	0,338	0,522	3,07042980598631e-12	MEI-B	FKBP9
1,99938405050353e-16	0,756498251270562	0,458	0,253	3,15922673820063e-12	MEI-B	PPP1R35
2,06135589762127e-16	1,00249420327291	0,322	0,155	3,25714845383136e-12	MEI-B	SLC25A44
2,08978654000944e-16	1,1596550532573	0,256	0,11	3,30207171186892e-12	MEI-B	LNX1
2,11952463303372e-16	0,54307379581494	0,657	0,414	3,34906087265659e-12	MEI-B	ZDHHC5
2,15487248392597e-16	0,992009479453563	0,322	0,155	3,40491401185142e-12	MEI-B	LNX2
2,18988511701319e-16	0,68408998379417	0,565	0,343	3,46023747339254e-12	MEI-B	SPTSSA
2,20942789685755e-16	0,999531497738145	0,279	0,123	3,49111701982461e-12	MEI-B	TJP3
2,21948436263187e-16	-1,35380028734549	0,325	0,499	3,50700724139461e-12	MEI-B	IGFBP6
2,23176410645881e-16	0,557999986382736	0,685	0,454	3,52641046461557e-12	MEI-B	MCUR1
2,30284231312023e-16	1,17387305280448	0,246	0,103	3,63872113896128e-12	MEI-B	ZNF524
2,33382196127576e-16	1,07017864407211	0,322	0,156	3,68767208101183e-12	MEI-B	AREL1
2,34588424184492e-16	1,58167898285225	0,171	0,06	3,70673169053916e-12	MEI-B	ESR1
2,37639186932701e-16	0,786537774403946	0,463	0,263	3,75493679272362e-12	MEI-B	PPP4C
2,47717029110748e-16	1,28243848267278	0,228	0,093	3,91417677697893e-12	MEI-B	NLE1
2,49062487720664e-16	0,838521554971772	0,412	0,221	3,93543636847421e-12	MEI-B	RIOX2
2,50984741936944e-16	1,43596215225463	0,174	0,06	3,96580990734565e-12	MEI-B	DCLRE1A
2,55984220845191e-16	0,524068259682151	0,798	0,602	4,04480667357486e-12	MEI-B	ANP32B
2,5936543305607e-16	0,735952249922123	0,473	0,266	4,09823320771896e-12	MEI-B	TIMM10B
2,59514027750104e-16	0,417597032501825	0,916	0,792	4,1005811524794e-12	MEI-B	NME2
2,59611776722164e-16	1,16324290711154	0,258	0,112	4,10212568398692e-12	MEI-B	YBEY
2,59854064752174e-16	0,85905282795856	0,409	0,22	4,10595407714911e-12	MEI-B	PIGH
2,61616565016678e-16	0,519978283180074	0,783	0,57	4,13380334382853e-12	MEI-B	RPN2
2,7257091297985e-16	0,410572316145339	0,934	0,797	4,30689299599461e-12	MEI-B	UBL5
2,7482449300272e-16	2,00063153213447	0,102	0,025	4,34250181393599e-12	MEI-B	ASB9
2,76195303640591e-16	0,937822793077522	0,366	0,187	4,36416199282498e-12	MEI-B	PPCS
2,76289086141017e-16	0,778370893857344	0,455	0,253	4,36564385011421e-12	MEI-B	UHMK1
2,81635358519533e-16	-1,57767124319594	0,161	0,355	4,45012029996714e-12	MEI-B	MXRA8
2,82418578803594e-16	1,09264090212963	0,279	0,125	4,4624959636756e-12	MEI-B	L3MBTL1
2,97979192951027e-16	0,372498606351604	0,977	0,863	4,70836922781918e-12	MEI-B	NUPR1
2,99198214559474e-16	0,684899703211017	0,555	0,341	4,72763098825425e-12	MEI-B	UBAC2
3,15353922858882e-16	0,932063523788837	0,371	0,192	4,9829073350932e-12	MEI-B	CWF19L1
3,2609867895318e-16	0,698492647834997	0,517	0,301	5,1526852261392e-12	MEI-B	FAM126B
3,27317965538212e-16	0,552482648625622	0,698	0,483	5,17195117346928e-12	MEI-B	GDE1
3,34677395115205e-16	0,61406215670305	0,685	0,476	5,28823752021535e-12	MEI-B	ATRAID
3,39550682122925e-16	-1,89013636024088	0,251	0,433	5,36524032822434e-12	MEI-B	SPRR2D
3,41153665534767e-16	0,648096771267881	0,532	0,307	5,39056906911486e-12	MEI-B	MDK
3,41343243674812e-16	1,13778662090122	0,248	0,105	5,39356459330571e-12	MEI-B	CCDC58
3,44011556888297e-16	2,20846165926803	0,087	0,019	5,43572661039199e-12	MEI-B	PGLYRP2
3,46581130074073e-16	0,891198291048529	0,379	0,197	5,47632843630043e-12	MEI-B	B4GALT7
3,53824240432821e-16	0,832924190982433	0,432	0,239	5,59077682307901e-12	MEI-B	CEP44
3,59774736428935e-16	0,836039845281058	0,435	0,24	5,68480061031361e-12	MEI-B	PFDN1
3,65545553332654e-16	1,18391947500524	0,256	0,111	5,77598528820926e-12	MEI-B	KIF9
3,76214549873977e-16	0,543676242387541	0,775	0,561	5,94456610255871e-12	MEI-B	KDSR
3,78580136082855e-16	0,954233150809577	0,343	0,171	5,98194473024518e-12	MEI-B	EXTL3
4,08984149988891e-16	1,19608526146588	0,235	0,097	6,46235855397447e-12	MEI-B	SEMA4G
4,18744061263398e-16	-1,44924559034265	0,23	0,416	6,61657491202295e-12	MEI-B	PDGFRA
4,22020846860404e-16	1,32209600220738	0,223	0,09	6,66835140124124e-12	MEI-B	STOX2
4,2215396550454e-16	0,821993312185957	0,422	0,229	6,67045480893723e-12	MEI-B	RARS2
4,23470381585191e-16	1,00469664098965	0,317	0,153	6,6912554994276e-12	MEI-B	TOP2A
4,27137550164488e-16	0,710027079346046	0,504	0,292	6,74920043014907e-12	MEI-B	SUZ12
4,30459608108783e-16	0,588097454692725	0,678	0,467	6,80169226772687e-12	MEI-B	METAP2
4,39133121571946e-16	1,01247055344564	0,317	0,153	6,93874245395831e-12	MEI-B	ZNF512
4,39612840542558e-16	1,22870245170565	0,233	0,096	6,94632249341297e-12	MEI-B	MAIP1
4,41051527167318e-16	0,815077154309787	0,453	0,255	6,96905518077078e-12	MEI-B	PDZD11
4,53710226032874e-16	1,59807342110292	0,148	0,047	7,16907528154544e-12	MEI-B	DZANK1
4,65823055725308e-16	0,428404552346738	0,89	0,74	7,3604701035156e-12	MEI-B	GPI
4,68074672283567e-16	0,573978724170665	0,703	0,479	7,39604789675264e-12	MEI-B	TBC1D20
4,73424648875507e-16	0,830278298422471	0,407	0,217	7,48058287688189e-12	MEI-B	SERGEF
4,77385382051963e-16	0,639545477102087	0,437	0,234	7,54316642180307e-12	MEI-B	CD24
4,79725320669291e-16	0,667478960381188	0,56	0,341	7,58013979189547e-12	MEI-B	HSPA1A
4,81587766209749e-16	0,678874517948645	0,499	0,285	7,60956829388024e-12	MEI-B	RNF135
4,84160765892075e-16	2,45043444957399	0,069	0,012	7,65022426186067e-12	MEI-B	HSF5
4,92957568809187e-16	0,373399611609744	0,974	0,88	7,78922254475396e-12	MEI-B	CMPK1
4,97725935827991e-16	1,21149571935766	0,24	0,101	7,86456751201809e-12	MEI-B	AHCTF1
5,04258231795493e-16	0,744357458290767	0,468	0,266	7,96778432060059e-12	MEI-B	DDI2
5,07968446569764e-16	-1,04651026539663	0,363	0,539	8,02640942424884e-12	MEI-B	ATP1A1
5,15363994601331e-16	1,07732149333343	0,315	0,154	8,14326647869562e-12	MEI-B	USP10
5,15469456350594e-16	-1,49505745180503	0,289	0,466	8,14493287979573e-12	MEI-B	A2M
5,1550398689306e-16	1,47476377893573	0,164	0,056	8,14547849689725e-12	MEI-B	TMEM170B
5,32283279320534e-16	0,907907215173235	0,379	0,198	8,41060809654376e-12	MEI-B	PIAS4
5,37090601357863e-16	0,821144917547636	0,396	0,209	8,48656859205559e-12	MEI-B	FARSB
5,45737832220361e-16	0,687506591511153	0,501	0,292	8,62320348691392e-12	MEI-B	MYO1B
5,51312263253854e-16	0,942745471646567	0,332	0,163	8,71128507167415e-12	MEI-B	C19orf47
5,59471936818011e-16	0,847819299553862	0,414	0,226	8,84021607366139e-12	MEI-B	PGM3
5,61671146007184e-16	0,777343305093436	0,442	0,248	8,87496577805952e-12	MEI-B	PLCXD1
5,71172461800652e-16	0,552923122354336	0,742	0,539	9,0250960689121e-12	MEI-B	RBM8A
5,72707316223862e-16	0,777130861370416	0,442	0,246	9,04934830365324e-12	MEI-B	CUL1
5,79198938542586e-16	1,15169114210743	0,24	0,101	9,15192242791141e-12	MEI-B	CKAP2
5,83165619347345e-16	0,918713970129817	0,34	0,169	9,21459995130740e-12	MEI-B	SIDT2
5,84300732508759e-16	0,853591540032494	0,384	0,201	9,2325358743709e-12	MEI-B	TMEM256
5,87583753352958e-16	0,754298093463822	0,453	0,253	9,28441088673009e-12	MEI-B	VAPB
5,91373058179614e-16	0,71501635038579	0,486	0,279	9,34428569229608e-12	MEI-B	TPRG1L
5,93591592655239e-16	1,30604454023882	0,225	0,093	9,37934075554544e-12	MEI-B	SLC22A5
5,93995075089123e-16	0,814125068852618	0,399	0,21	9,38571618148323e-12	MEI-B	COASY
6,0212669003233e-16	0,765543175252433	0,442	0,247	9,51420382920085e-12	MEI-B	MON1B
6,12537275228989e-16	1,04709000464621	0,315	0,153	9,67870148589326e-12	MEI-B	C11orf71
6,13241794325828e-16	0,820465842439363	0,409	0,22	9,68983359214241e-12	MEI-B	MIEF1
6,20184129304933e-16	0,694870274035932	0,512	0,302	9,79952942714724e-12	MEI-B	GPR157
6,54948239628119e-16	0,558910008894452	0,708	0,494	1,03488371343639e-11	MEI-B	GLO1
6,59257628077464e-16	1,41299714826057	0,202	0,079	1,0416929781252e-11	MEI-B	SUV39H2
6,61535266762879e-16	0,686595993871915	0,501	0,29	1,04529187501203e-11	MEI-B	NSG1
6,66057069511382e-16	-1,40499348550076	0,299	0,478	1,05243677553493e-11	MEI-B	FGFR3
6,78371685510195e-16	0,644610238578703	0,529	0,311	1,07189510027466e-11	MEI-B	UCHL3
6,80473338482923e-16	0,750684191441669	0,45	0,25	1,07521592213687e-11	MEI-B	ATG101
6,9856685859189e-16	0,676621545102682	0,563	0,347	1,10380549326105e-11	MEI-B	YWHAB
7,18969046521931e-16	0,967861619458905	0,322	0,156	1,1360429904093e-11	MEI-B	C19orf25
7,40004100715365e-16	1,03060685020071	0,309	0,149	1,16928047954035e-11	MEI-B	C1orf109
7,60427999008088e-16	0,854640228591331	0,396	0,213	1,20155228123268e-11	MEI-B	ZNF462
7,80367339204608e-16	1,63794720249899	0,148	0,048	1,2330584326772e-11	MEI-B	ANKEF1
7,93034428865851e-16	0,825261026019868	0,455	0,263	1,25307370105093e-11	MEI-B	EIF3J
8,06926663912896e-16	0,443695779935467	0,872	0,675	1,27502482164877e-11	MEI-B	KREMEN1
8,34890643811077e-16	0,862975595078769	0,371	0,19	1,31921070628588e-11	MEI-B	RRAS2
8,6442766547529e-16	0,761036199437398	0,463	0,263	1,36588215421751e-11	MEI-B	TMEM11
8,85333839636279e-16	0,677761854497645	0,575	0,369	1,39891600000928e-11	MEI-B	NPLOC4
9,10088226401475e-16	0,716304421471878	0,486	0,279	1,43803040653697e-11	MEI-B	PHKG2
9,1777795287888e-16	0,809271810082372	0,432	0,24	1,45018094334392e-11	MEI-B	AQR
9,20453709196336e-16	0,233470646329978	1	0,992	1,45440890590113e-11	MEI-B	PFN1
9,39544606709932e-16	-0,731492101028151	0,939	0,934	1,48457443306236e-11	MEI-B	S100A14
9,39751170828864e-16	1,04137660961068	0,279	0,127	1,48490082502669e-11	MEI-B	C3orf62
9,60267113166078e-16	0,763413286584192	0,45	0,253	1,51731806551372e-11	MEI-B	PFN2
9,75909822021932e-16	0,821321540331812	0,445	0,251	1,54203510977685e-11	MEI-B	ECSIT
9,85359104247626e-16	0,900501166871787	0,384	0,204	1,55696592062167e-11	MEI-B	DCTPP1
9,99634817776857e-16	2,11480255205378	0,097	0,023	1,57952297556921e-11	MEI-B	SLC25A34
1,01507830288624e-15	1,40894444782311	0,187	0,069	1,60392522639055e-11	MEI-B	LRTOMT
1,01765968309645e-15	0,473324920730474	0,887	0,769	1,6080040652607e-11	MEI-B	EIF3A
1,02732080542079e-15	-1,73263592792524	0,176	0,361	1,62326960464539e-11	MEI-B	C1QC
1,04321870031484e-15	0,85685881854813	0,381	0,201	1,64838986836748e-11	MEI-B	TCTN3
1,05346187632427e-15	-1,29119728293117	0,724	0,838	1,66457511077998e-11	MEI-B	CST6
1,10231462929011e-15	1,29063020084886	0,21	0,083	1,7417673457413e-11	MEI-B	SAC3D1
1,11729153054852e-15	1,12357276168152	0,246	0,105	1,76543234741972e-11	MEI-B	UHRF1BP1L
1,1680055882583e-15	0,605989390258424	0,657	0,447	1,84556563000694e-11	MEI-B	C6orf62
1,17964342731375e-15	0,657178987650349	0,578	0,364	1,86395457949845e-11	MEI-B	TTC37
1,20609678512991e-15	0,627941705540894	0,616	0,399	1,90575353018378e-11	MEI-B	CPSF7
1,22620321667754e-15	0,802469299592193	0,404	0,216	1,93752370267217e-11	MEI-B	HDDC2
1,25180913648878e-15	-0,855063630756725	0,522	0,653	1,97798361656592e-11	MEI-B	EVL
1,29850686814001e-15	1,14494641247408	0,246	0,106	2,05177070234803e-11	MEI-B	RPAP3
1,31686326889893e-15	1,0042501548165	0,307	0,147	2,08077565118719e-11	MEI-B	GPATCH4
1,38594164529434e-15	0,809484900375059	0,412	0,222	2,18992639372959e-11	MEI-B	DNTTIP2
1,40334572920009e-15	0,726229772593597	0,491	0,284	2,21742658670907e-11	MEI-B	HIST1H4F
1,40943410532644e-15	0,604732687181671	0,66	0,448	2,2270468298263e-11	MEI-B	CHCHD1
1,42388387872122e-15	1,17032653038126	0,238	0,101	2,2498789167674e-11	MEI-B	UGT1A4
1,46519028902485e-15	1,30811390952628	0,215	0,087	2,31514717568817e-11	MEI-B	NMB
1,4853111620691e-15	0,622643033438862	0,545	0,326	2,34694016718539e-11	MEI-B	NDUFS3
1,50872867381822e-15	0,69043729789889	0,509	0,302	2,38394217750017e-11	MEI-B	TANK
1,53503425761974e-15	1,40110673721043	0,192	0,073	2,42550763046496e-11	MEI-B	FBXW9
1,55996298562059e-15	-1,85217070216941	0,12	0,303	2,46489751357909e-11	MEI-B	SRPX
1,62643178024817e-15	-3,42046628897931	0,123	0,301	2,56992485597014e-11	MEI-B	TTN
1,67484843427953e-15	0,599332847416121	0,624	0,41	2,64642801100508e-11	MEI-B	TPD52L1
1,69982198578829e-15	0,867827822359885	0,361	0,185	2,68588871974407e-11	MEI-B	AP1AR
1,73952985877242e-15	0,435985061448681	0,887	0,755	2,7486311298463e-11	MEI-B	ATP5F1D
1,79684143746481e-15	0,743766593818673	0,471	0,271	2,83918915533814e-11	MEI-B	TBRG4
1,79963741553501e-15	0,590738322139713	0,683	0,474	2,84360708028687e-11	MEI-B	EMC10
1,90687355776789e-15	0,620515649390363	0,545	0,327	3,01305090862904e-11	MEI-B	SIGMAR1
1,93657517195871e-15	1,27235092474452	0,223	0,092	3,05998242921195e-11	MEI-B	ZNF107
1,98074805300116e-15	0,687958722264414	0,558	0,353	3,12977999854714e-11	MEI-B	OPA1
2,05015821825341e-15	0,677603402850782	0,565	0,355	3,23945500066221e-11	MEI-B	USP33
2,22080636529598e-15	1,00812124540334	0,302	0,145	3,50909613780418e-11	MEI-B	AAK1
2,26397839548577e-15	0,909630865367379	0,345	0,175	3,57731226270706e-11	MEI-B	TET3
2,3374704860008e-15	0,748183923330852	0,491	0,294	3,69343711492987e-11	MEI-B	LCOR
2,49592701857797e-15	1,87446073208009	0,118	0,033	3,94381428205505e-11	MEI-B	LRRN1
2,52998049672063e-15	-1,54615699782207	0,174	0,36	3,99762218286827e-11	MEI-B	NTRK2
2,60692657889119e-15	0,870786900295934	0,335	0,166	4,11920468730597e-11	MEI-B	GSKIP
2,62910755800596e-15	1,45320442490344	0,166	0,059	4,15425285240522e-11	MEI-B	TRIM16L
2,65643628246042e-15	0,728689592346557	0,458	0,259	4,19743496991571e-11	MEI-B	CHCHD5
2,67816141041916e-15	0,777944376473339	0,376	0,194	4,23176284460332e-11	MEI-B	HIRA
2,71683066808363e-15	1,41976042054211	0,202	0,081	4,29286413863895e-11	MEI-B	TAF6L
2,86371315912423e-15	0,983636655087101	0,297	0,141	4,52495316273219e-11	MEI-B	STX1B
2,91070243099425e-15	1,27783134259024	0,217	0,089	4,59920091121401e-11	MEI-B	NDUFAF6
2,91790178924539e-15	1,00709562791109	0,294	0,139	4,61057661718665e-11	MEI-B	IRX4
2,91903223561249e-15	0,836936038094321	0,361	0,185	4,61236283549129e-11	MEI-B	AGAP4
2,92338413607153e-15	1,93957257502748	0,105	0,027	4,61923927340663e-11	MEI-B	ADAMTS18
2,92909666816455e-15	1,28456720813609	0,212	0,086	4,62826564536681e-11	MEI-B	OCRL
2,93204520638037e-15	1,02305062994455	0,299	0,144	4,63292463060162e-11	MEI-B	NCBP2AS2
2,94974639825652e-15	1,25975088796488	0,215	0,088	4,66089428388513e-11	MEI-B	ZNF287
2,99586504261352e-15	1,03199195687862	0,307	0,149	4,73376635383362e-11	MEI-B	HIST1H2BE
3,02082456134033e-15	0,557501499254778	0,596	0,366	4,77320488937386e-11	MEI-B	CSAD
3,03545487961562e-15	-1,43467970574742	0,228	0,408	4,79632225528063e-11	MEI-B	CYBRD1
3,26686128431336e-15	0,766968293946738	0,417	0,228	5,16196751534353e-11	MEI-B	ZNF121
3,26937309543418e-15	0,403190804081888	0,9	0,756	5,16593642809554e-11	MEI-B	KIAA0930
[truncated: 88,702 more rows]
