# Supplementary material for: Spatial transcriptome analysis of the human eyelid depicts meibomian gland cell differentiation: A pilot study
Source: Physiol Rep. 2025 Sep 19;13(18):e70571. doi: 10.14814/phy2.70571 (PMC12446996; doi:10.14814/phy2.70571)
Supplement: Supplementary file 3 — Table S2. [file PHY2-13-e70571-s003.xlsx]

## Sheet: A
Table S2: Transcripts underlying the different modules.
	Rank	ID	Symbol	mean expression	SD	max delta e	min delta e	correlation	->t.score	->p.value	Metagene	Chromosome	Description
MUCL1	1	MUCL1	MUCL1	0.876431	0.846298	4.85042	-0.876431	0.54849	40.965	0 .	1 x 55	12 q13	mucin like 1
SPRR4	2	SPRR4	SPRR4	0.456731	0.712172	4.68493	-0.456731	0.228187	14.6364	0 .	1 x 49	1 q21	small proline rich protein 4
CST6	3	CST6	CST6	1.36283	0.986592	4.22815	-1.36283	0.39426	26.7917	0 .	1 x 51	11 q13	cystatin E/M
FADS2	4	FADS2	FADS2	0.440477	0.60283	4.03686	-0.440477	0.415637	28.5384	0 .	4 x 55	11 q12	fatty acid desaturase 2
FADS1	5	FADS1	FADS1	0.218286	0.433772	3.39263	-0.218286	0.354014	23.6391	0 .	5 x 51	11 q12	fatty acid desaturase 1
AADACL3	6	AADACL3	AADACL3	0.161072	0.364915	3.36529	-0.161072	0.457491	32.1299	0 .	4 x 51	1 p36	arylacetamide deacetylase like 3
SEC14L6	7	SEC14L6	SEC14L6	1.12065	0.97178	3.29819	-1.12065	0.702157	61.5847	0 .	1 x 55	22 q12	SEC14 like lipid binding 6
FA2H	8	FA2H	FA2H	0.213885	0.418837	3.2201	-0.213885	0.327473	21.6441	0 .	7 x 51	16 q23	fatty acid 2-hydroxylase
ATG9B	9	ATG9B	ATG9B	0.331962	0.560601	3.13377	-0.331962	0.518194	37.8377	0 .	1 x 51	7 q36	autophagy related 9B
CYP4F8	10	CYP4F8	CYP4F8	0.19175	0.391198	3.06635	-0.19175	0.509268	36.955	0 .	2 x 52	19 p13	cytochrome P450 family 4 subfamily F member 8
CRAT	11	CRAT	CRAT	1.06601	0.822472	3.01152	-1.06601	0.70622	62.2936	0 .	1 x 55	9 q34	carnitine O-acetyltransferase
PSAPL1	12	PSAPL1	PSAPL1	1.108	0.892953	2.98634	-1.108	0.693621	60.1336	0 .	1 x 55	4 p16	prosaposin like 1 (gene/pseudogene)
ELOVL5	13	ELOVL5	ELOVL5	0.347926	0.484683	2.98428	-0.347926	0.346069	23.0354	0 .	7 x 55	6 p12	ELOVL fatty acid elongase 5
FASN	14	FASN	FASN	0.84421	0.688737	2.96245	-0.84421	0.522436	38.2631	0 .	3 x 55	17 q25	fatty acid synthase
ELOVL3	15	ELOVL3	ELOVL3	0.84822	0.773018	2.93597	-0.84822	0.709895	62.9455	0 .	1 x 55	10 q24	ELOVL fatty acid elongase 3
DNASE1L2	16	DNASE1L2	DNASE1L2	0.333396	0.505604	2.9247	-0.333396	0.425526	29.3654	0 .	1 x 50	16 p13	deoxyribonuclease 1 like 2
PLIN2	17	PLIN2	PLIN2	0.810822	0.661925	2.90275	-0.810822	0.486616	34.7855	0 .	1 x 53	9 p22	perilipin 2
ACSL1	18	ACSL1	ACSL1	0.825168	0.635384	2.8884	-0.825168	0.513606	37.382	0 .	1 x 54	4 q35	acyl-CoA synthetase long chain family member 1
INSIG1	19	INSIG1	INSIG1	0.697036	0.646825	2.85831	-0.697036	0.56156	42.3832	0 .	1 x 55	7 q36	insulin induced gene 1
CD36	20	CD36	CD36	0.813305	0.785591	2.82428	-0.813305	0.618643	49.1735	0 .	1 x 55	7 q21	CD36 molecule
ELOVL4	21	ELOVL4	ELOVL4	1.04033	0.840164	2.80982	-1.04033	0.760286	73.0921	0 .	1 x 55	6 q14	ELOVL fatty acid elongase 4
GAL	22	GAL	GAL	1.42738	1.02467	2.80673	-1.42738	0.778822	77.5414	0 .	1 x 55	11 q13	galanin and GMAP prepropeptide
PLIN5	23	PLIN5	PLIN5	1.13691	0.894274	2.79492	-1.13691	0.756593	72.2592	0 .	1 x 55	19 p13	perilipin 5
SPNS2	24	SPNS2	SPNS2	0.552162	0.637987	2.78004	-0.552162	0.335027	22.2057	0 .	1 x 50	17 p13	sphingolipid transporter 2
KLK6	25	KLK6	KLK6	0.982178	0.890129	2.77902	-0.982178	0.662707	55.264	0 .	1 x 55	19 q13	kallikrein related peptidase 6
PADI4	26	PADI4	PADI4	0.313415	0.551077	2.77763	-0.313415	0.665716	55.7138	0 .	1 x 54	1 p36	peptidyl arginine deiminase 4
TM4SF1	27	TM4SF1	TM4SF1	0.624373	0.648018	2.77682	-0.624373	0.4831	34.4573	0 .	1 x 53	3 q25	transmembrane 4 L six family member 1
HSD3B1	28	HSD3B1	HSD3B1	0.347275	0.53917	2.69725	-0.347275	0.58381	44.9063	0 .	3 x 55	1 p12	hydroxy-delta-5-steroid dehydrogenase, 3 beta- and steroid delta-isomerase 1
FABP5	29	FABP5	FABP5	1.54917	0.726336	2.68494	-1.54917	0.480812	34.2448	0 .	1 x 54	8 q21	fatty acid binding protein 5
KLK5	30	KLK5	KLK5	0.617551	0.689221	2.64055	-0.617551	0.407503	27.8673	0 .	1 x 50	19 q13	kallikrein related peptidase 5
FABP7	31	FABP7	FABP7	0.30797	0.529938	2.63647	-0.30797	0.510434	37.0694	0 .	4 x 55	6 q22	fatty acid binding protein 7
CSTB	32	CSTB	CSTB	1.92138	0.670251	2.61122	-1.92138	0.524712	38.4929	0 .	1 x 53	21 q22	cystatin B
PADI3	33	PADI3	PADI3	0.182546	0.380708	2.59004	-0.182546	0.496858	35.7544	0 .	2 x 52	1 p36	peptidyl arginine deiminase 3
DGAT2	34	DGAT2	DGAT2	0.778541	0.708751	2.58875	-0.778541	0.648284	53.1723	0 .	1 x 55	11 q13	diacylglycerol O-acyltransferase 2
AADACL4	35	AADACL4	AADACL4	0.808777	0.831141	2.55852	-0.808777	0.719846	64.7632	0 .	1 x 55	1 p36	arylacetamide deacetylase like 4
HILPDA	36	HILPDA	HILPDA	0.783913	0.773875	2.54829	-0.783913	0.726988	66.1186	0 .	1 x 55	7 q32	hypoxia inducible lipid droplet associated
CYB5A	37	CYB5A	CYB5A	0.718106	0.617818	2.53999	-0.718106	0.486142	34.7411	0 .	3 x 55	18 q22	cytochrome b5 type A
CHI3L1	38	CHI3L1	CHI3L1	0.519473	0.589274	2.52505	-0.519473	0.444156	30.9588	0 .	4 x 55	1 q32	chitinase 3 like 1
MOGAT1	39	MOGAT1	MOGAT1	0.115406	0.293363	2.52365	-0.115406	0.411548	28.2	0 .	8 x 55	2 q36	monoacylglycerol O-acyltransferase 1
MGST1	40	MGST1	MGST1	1.34766	0.873831	2.52354	-1.34766	0.725335	65.801	0 .	1 x 55	12 p12	microsomal glutathione S-transferase 1
BCAT2	41	BCAT2	BCAT2	0.369511	0.508558	2.52086	-0.369511	0.552222	41.3654	0 .	1 x 53	19 q13	branched chain amino acid transaminase 2
APOC1	42	APOC1	APOC1	0.663201	0.713675	2.51485	-0.663201	0.669716	56.3194	0 .	1 x 55	19 q13	apolipoprotein C1
ACP7	43	ACP7	ACP7	0.131581	0.323961	2.50748	-0.131581	0.274945	17.8586	0 .	1 x 47	19 q13	acid phosphatase 7, tartrate resistant (putative)
DEFB1	44	DEFB1	DEFB1	0.751615	0.613612	2.50648	-0.751615	0.531565	39.1919	0 .	1 x 53	8 p23	defensin beta 1
AWAT2	45	AWAT2	AWAT2	1.08419	0.935928	2.49933	-1.08419	0.77376	76.2793	0 .	1 x 55	X q13	acyl-CoA wax alcohol acyltransferase 2
SOX9	46	SOX9	SOX9	0.21091	0.379501	2.49714	-0.21091	0.281532	18.3228	0 .	1 x 45	17 q24	SRY-box transcription factor 9
THRSP	47	THRSP	THRSP	0.46636	0.610062	2.47808	-0.46636	0.662206	55.1895	0 .	1 x 55	11 q14	thyroid hormone responsive
DHCR7	48	DHCR7	DHCR7	1.10795	0.844905	2.47557	-1.10795	0.763498	73.8304	0 .	1 x 55	11 q13	7-dehydrocholesterol reductase
SCD	49	SCD	SCD	4.03217	1.24466	2.47511	-3.33902	0.765367	74.266	0 .	1 x 55	10 q24	stearoyl-CoA desaturase
SC5D	50	SC5D	SC5D	1.06076	0.86556	2.4656	-1.06076	0.769314	75.201	0 .	1 x 55	11 q23	sterol-C5-desaturase
CYP4F2	51	CYP4F2	CYP4F2	0.369229	0.579419	2.46398	-0.369229	0.682877	58.3761	0 .	1 x 54	19 p13	cytochrome P450 family 4 subfamily F member 2
UBIAD1	52	UBIAD1	UBIAD1	0.428571	0.561307	2.4618	-0.428571	0.607512	47.7635	0 .	1 x 55	1 p36	UbiA prenyltransferase domain containing 1
PDZK1	53	PDZK1	PDZK1	0.20577	0.429814	2.43329	-0.20577	0.480248	34.1927	0 .	1 x 51	1 q21	PDZ domain containing 1
CYP4F22	54	CYP4F22	CYP4F22	0.939682	0.842804	2.42761	-0.939682	0.765737	74.3528	0 .	1 x 55	19 p13	cytochrome P450 family 4 subfamily F member 22
ACAA2	55	ACAA2	ACAA2	0.354051	0.465659	2.41854	-0.354051	0.312475	20.5427	0 .	6 x 51	18 q21	acetyl-CoA acyltransferase 2
SULT2B1	56	SULT2B1	SULT2B1	0.636835	0.633672	2.40769	-0.636835	0.400744	27.3158	0 .	1 x 50	19 q13	sulfotransferase family 2B member 1
TMEM45A	57	TMEM45A	TMEM45A	1.10791	0.788463	2.3886	-1.10791	0.589013	45.5175	0 .	1 x 53	3 q12	transmembrane protein 45A
ENC1	58	ENC1	ENC1	0.336347	0.514192	2.3717	-0.336347	0.529908	39.0219	0 .	1 x 52	5 q13	ectodermal-neural cortex 1
BRI3BP	59	BRI3BP	BRI3BP	0.404839	0.537662	2.36775	-0.404839	0.490191	35.1215	0 .	5 x 55	12 q24	BRI3 binding protein
ABHD5	60	ABHD5	ABHD5	0.485718	0.577316	2.3475	-0.485718	0.654108	54.0045	0 .	1 x 54	3 p21	abhydrolase domain containing 5
PECR	61	PECR	PECR	0.235161	0.401095	2.32979	-0.235161	0.427882	29.5643	0 .	6 x 55	2 q35	peroxisomal trans-2-enoyl-CoA reductase
ENDOU	62	ENDOU	ENDOU	0.317219	0.502954	2.32184	-0.317219	0.597837	46.5744	0 .	1 x 52	12 q13	endonuclease, poly(U) specific
AWAT1	63	AWAT1	AWAT1	0.318961	0.522317	2.3201	-0.318961	0.694963	60.3584	0 .	1 x 55	X q13	acyl-CoA wax alcohol acyltransferase 1
TLCD4	64	TLCD4	TLCD4	0.169688	0.355965	2.31522	-0.169688	0.44835	31.3243	0 .	6 x 53	1 p21	TLC domain containing 4
KRT79	65	KRT79	KRT79	1.74838	1.00531	2.31206	-1.74838	0.77515	76.6221	0 .	1 x 55	12 q13	keratin 79
CREG1	66	CREG1	CREG1	1.15632	0.779172	2.30942	-1.15632	0.657554	54.5048	0 .	1 x 55	1 q24	cellular repressor of E1A stimulated genes 1
ULK1	67	ULK1	ULK1	0.595287	0.614098	2.29508	-0.595287	0.560246	42.2386	0 .	1 x 54	12 q24	unc-51 like autophagy activating kinase 1
TGM5	68	TGM5	TGM5	0.413023	0.612194	2.29503	-0.413023	0.679447	57.8303	0 .	1 x 54	15 q15	transglutaminase 5
AXDND1	69	AXDND1	AXDND1	0.798016	0.824518	2.29303	-0.798016	0.749733	70.7541	0 .	1 x 55	1 q25	axonemal dynein light chain domain containing 1
EBNA1BP2	70	EBNA1BP2	EBNA1BP2	0.41865	0.527235	2.2894	-0.41865	0.516551	37.674	0 .	1 x 53	1 p34	EBNA1 binding protein 2
GSDMA	71	GSDMA	GSDMA	0.197353	0.386048	2.28755	-0.197353	0.382887	25.8837	0 .	1 x 49	17 q21	gasdermin A
CPA4	72	CPA4	CPA4	0.485777	0.614933	2.28681	-0.485777	0.577215	44.1433	0 .	1 x 52	7 q32	carboxypeptidase A4
ARG1	73	ARG1	ARG1	0.550259	0.635128	2.28295	-0.550259	0.568595	43.1656	0 .	1 x 54	6 q23	arginase 1
ACSBG1	74	ACSBG1	ACSBG1	0.498041	0.59019	2.27455	-0.498041	0.614569	48.6521	0 .	2 x 55	15 q25	acyl-CoA synthetase bubblegum family member 1
SEC14L3	75	SEC14L3	SEC14L3	0.224299	0.460328	2.26061	-0.224299	0.599751	46.8071	0 .	1 x 52	22 q12	SEC14 like lipid binding 3
PNPLA5	76	PNPLA5	PNPLA5	0.784697	0.784144	2.25983	-0.784697	0.735547	67.8033	0 .	1 x 55	22 q13	patatin like phospholipase domain containing 5
CTSV	77	CTSV	CTSV	0.225105	0.442036	2.2598	-0.225105	0.446657	31.1764	0 .	1 x 50	9 q22	cathepsin V
MUC1	78	MUC1	MUC1	0.514837	0.614769	2.25775	-0.514837	0.461356	32.4742	0 .	1 x 53	1 q22	mucin 1, cell surface associated
RORA	79	RORA	RORA	0.833922	0.708504	2.25712	-0.833922	0.62569	50.0906	0 .	1 x 54	15 q22	RAR related orphan receptor A
FAXDC2	80	FAXDC2	FAXDC2	0.516969	0.588232	2.25562	-0.516969	0.54852	40.9682	0 .	1 x 53	5 q33	fatty acid hydroxylase domain containing 2
ELOVL6	81	ELOVL6	ELOVL6	0.456803	0.626235	2.25125	-0.456803	0.657153	54.4462	0 .	1 x 55	4 q25	ELOVL fatty acid elongase 6
FAR2	82	FAR2	FAR2	0.591586	0.685998	2.24163	-0.591586	0.69922	61.0798	0 .	1 x 55	12 p11	fatty acyl-CoA reductase 2
H2AFJ	83	H2AFJ		0.851072	0.628233	2.23997	-0.851072	0.519416	37.9598	0 .	1 x 54
MYLK	84	MYLK	MYLK	0.708645	0.685062	2.23579	-0.708645	0.539019	39.9644	0 .	2 x 55	3 q21	myosin light chain kinase
SOAT1	85	SOAT1	SOAT1	1.23425	0.920301	2.23149	-1.23425	0.738494	68.3994	0 .	1 x 55	1 q25	sterol O-acyltransferase 1
FDPS	86	FDPS	FDPS	0.912126	0.757293	2.22337	-0.912126	0.606414	47.627	0 .	1 x 55	1 q22	farnesyl diphosphate synthase
LGALS3	87	LGALS3	LGALS3	0.723405	0.608061	2.22103	-0.723405	0.228074	14.6288	0 .	1 x 49	14 q22	galectin 3
RDH12	88	RDH12	RDH12	0.487728	0.616431	2.22032	-0.487728	0.685162	58.7437	0 .	1 x 55	14 q24	retinol dehydrogenase 12
HS3ST6	89	HS3ST6	HS3ST6	0.346512	0.501243	2.21844	-0.346512	0.438746	30.4912	0 .	1 x 50	CHR_HSCHR16_4_CTG1 p13	heparan sulfate-glucosamine 3-sulfotransferase 6
FDFT1	90	FDFT1	FDFT1	0.494504	0.530034	2.21355	-0.494504	0.429429	29.6953	0 .	5 x 55	8 p23	farnesyl-diphosphate farnesyltransferase 1
CIDEA	91	CIDEA	CIDEA	0.731687	0.721489	2.21275	-0.731687	0.736745	68.0445	0 .	1 x 55	18 p11	cell death inducing DFFA like effector a
ACSM6	92	ACSM6	ACSM6	0.500242	0.664954	2.20781	-0.500242	0.693949	60.1885	0 .	1 x 55	10 q23	acyl-CoA synthetase medium chain family member 6
LGR4	93	LGR4	LGR4	0.442998	0.511946	2.19606	-0.442998	0.265472	17.1957	0 .	9 x 51	11 p14	leucine rich repeat containing G protein-coupled receptor 4
DDHD1	94	DDHD1	DDHD1	0.371214	0.520808	2.19374	-0.371214	0.437471	30.3816	0 .	1 x 51	14 q22	DDHD domain containing 1
DEGS2	95	DEGS2	DEGS2	0.449886	0.600152	2.18917	-0.449886	0.612562	48.3975	0 .	1 x 52	14 q32	delta 4-desaturase, sphingolipid 2
REEP6	96	REEP6	REEP6	0.211228	0.389373	2.18667	-0.211228	0.503684	36.411	0 .	5 x 55	19 p13	receptor accessory protein 6
TMEM91	97	TMEM91		0.652623	0.648893	2.18059	-0.652623	0.652404	53.7593	0 .	1 x 55
ADGRB1	98	ADGRB1	ADGRB1	0.217321	0.410353	2.18057	-0.217321	0.487571	34.875	0 .	1 x 51	8 q24	adhesion G protein-coupled receptor B1
PADI1	99	PADI1	PADI1	0.217619	0.404978	2.18028	-0.217619	0.345952	23.0266	0 .	1 x 48	1 p36	peptidyl arginine deiminase 1
HMGCS2	100	HMGCS2	HMGCS2	0.218281	0.381526	2.17961	-0.218281	0.45144	31.5952	0 .	5 x 52	1 p12	3-hydroxy-3-methylglutaryl-CoA synthase 2
SRD5A3	101	SRD5A3	SRD5A3	0.219126	0.365981	2.17877	-0.219126	0.34293	22.7985	0 .	5 x 48	4 q12	steroid 5 alpha-reductase 3
CDA	102	CDA	CDA	0.306834	0.518125	2.17807	-0.306834	0.635246	51.3668	0 .	1 x 53	1 p36	cytidine deaminase
DDIT4	103	DDIT4	DDIT4	0.467068	0.551771	2.17199	-0.467068	0.469031	33.1653	0 .	1 x 52	10 q22	DNA damage inducible transcript 4
MEA1	104	MEA1	MEA1	0.395309	0.517283	2.16964	-0.395309	0.466832	32.9663	0 .	1 x 51	6 p21	male-enhanced antigen 1
MVD	105	MVD	MVD	1.26574	0.86298	2.16825	-1.26574	0.675731	57.2468	0 .	1 x 55	16 q24	mevalonate diphosphate decarboxylase
ALDH3B2	106	ALDH3B2	ALDH3B2	0.828394	0.651603	2.16734	-0.828394	0.551503	41.288	0 .	2 x 55	11 q13	aldehyde dehydrogenase 3 family member B2
STX17	107	STX17	STX17	0.246081	0.382033	2.15181	-0.246081	0.273779	17.7767	0 .	4 x 44	9 q31	syntaxin 17
MSMO1	108	MSMO1	MSMO1	0.621405	0.685623	2.15118	-0.621405	0.709421	62.8607	0 .	1 x 55	4 q32	methylsterol monooxygenase 1
KIFC3	109	KIFC3	KIFC3	0.416116	0.521246	2.14883	-0.416116	0.493094	35.3961	0 .	1 x 51	16 q21	kinesin family member C3
DAPK2	110	DAPK2	DAPK2	0.4301	0.557123	2.13485	-0.4301	0.546607	40.7643	0 .	1 x 52	15 q22	death associated protein kinase 2
UNC5B	111	UNC5B	UNC5B	0.351277	0.508333	2.13363	-0.351277	0.536254	39.6763	0 .	1 x 52	10 q22	unc-5 netrin receptor B
SLC15A1	112	SLC15A1	SLC15A1	0.354307	0.535177	2.1306	-0.354307	0.542177	40.2956	0 .	1 x 51	13 q32	solute carrier family 15 member 1
OTUB2	113	OTUB2	OTUB2	0.179722	0.35034	2.12286	-0.179722	0.45173	31.6207	0 .	1 x 49	CHR_HSCHR14_7_CTG1 q32	OTU deubiquitinase, ubiquitin aldehyde binding 2
ACSL3	114	ACSL3	ACSL3	1.1819	0.882327	2.11394	-1.1819	0.718185	64.4543	0 .	1 x 55	2 q36	acyl-CoA synthetase long chain family member 3
SMPD3	115	SMPD3	SMPD3	0.28478	0.480562	2.11312	-0.28478	0.464121	32.7221	0 .	1 x 50	16 q22	sphingomyelin phosphodiesterase 3
ELOVL1	116	ELOVL1	ELOVL1	0.891059	0.700254	2.10467	-0.891059	0.66633	55.8062	0 .	1 x 55	1 p34	ELOVL fatty acid elongase 1
IZUMO4	117	IZUMO4	IZUMO4	0.199687	0.364103	2.1029	-0.199687	0.465505	32.8467	0 .	4 x 51	19 p13	IZUMO family member 4
PMVK	118	PMVK	PMVK	0.733363	0.631152	2.09985	-0.733363	0.606197	47.6001	0 .	1 x 55	1 q21	phosphomevalonate kinase
PKLR	119	PKLR	PKLR	0.385362	0.564568	2.09954	-0.385362	0.598355	46.6373	0 .	3 x 55	CHR_HSCHR1_2_CTG31 q22	pyruvate kinase L/R
DHRS9	120	DHRS9	DHRS9	0.300212	0.471274	2.09768	-0.300212	0.530303	39.0624	0 .	1 x 53	2 q31	dehydrogenase/reductase 9
CD24	121	CD24	CD24	0.20605	0.372899	2.09653	-0.20605	0.289128	18.8616	0 .	1 x 46	6 q21	CD24 molecule
LRG1	122	LRG1	LRG1	0.102083	0.273151	2.09514	-0.102083	0.289483	18.8869	0 .	1 x 46	19 p13	leucine rich alpha-2-glycoprotein 1
PCTP	123	PCTP	PCTP	0.470288	0.603375	2.09466	-0.470288	0.678046	57.6093	0 .	1 x 55	17 q22	phosphatidylcholine transfer protein
HSD11B1	124	HSD11B1	HSD11B1	0.392233	0.571393	2.09267	-0.392233	0.616623	48.9141	0 .	3 x 55	1 q32	hydroxysteroid 11-beta dehydrogenase 1
GLO1	125	GLO1	GLO1	0.473326	0.504247	2.09162	-0.473326	0.306236	20.0896	0 .	4 x 49	6 p21	glyoxalase I
PAQR3	126	PAQR3	PAQR3	0.398567	0.529585	2.08634	-0.398567	0.58249	44.7525	0 .	3 x 55	4 q21	progestin and adipoQ receptor family member 3
DHCR24	127	DHCR24	DHCR24	2.23401	0.956096	2.08347	-2.23401	0.816206	88.2233	0 .	1 x 55	1 p32	24-dehydrocholesterol reductase
PGRMC1	128	PGRMC1	PGRMC1	0.483518	0.544794	2.08143	-0.483518	0.446522	31.1647	0 .	4 x 55	X q24	progesterone receptor membrane component 1
C1orf122	129	C1orf122	C1orf122	0.560258	0.557614	2.0788	-0.560258	0.434447	30.1224	0 .	3 x 55	1 p34	chromosome 1 open reading frame 122
KLK8	130	KLK8	KLK8	0.629818	0.604398	2.07823	-0.629818	0.411137	28.1661	0 .	1 x 50	19 q13	kallikrein related peptidase 8
ACER1	131	ACER1	ACER1	0.230814	0.393928	2.07177	-0.230814	0.415544	28.5307	0 .	4 x 50	19 p13	alkaline ceramidase 1
EGR2	132	EGR2	EGR2	0.329874	0.470983	2.06802	-0.329874	0.383615	25.9415	0 .	1 x 49	10 q21	early growth response 2
RASAL1	133	RASAL1	RASAL1	0.332682	0.486066	2.06521	-0.332682	0.482054	34.3601	0 .	1 x 51	12 q24	RAS protein activator like 1
RASGEF1B	134	RASGEF1B	RASGEF1B	0.24029	0.390998	2.06229	-0.24029	0.339802	22.5632	0 .	1 x 48	4 q21	RasGEF domain family member 1B
PITX1	135	PITX1	PITX1	1.37299	0.889014	2.061	-1.37299	0.689947	59.5242	0 .	1 x 55	5 q31	paired like homeodomain 1
MGLL	136	MGLL	MGLL	0.937872	0.78889	2.05786	-0.937872	0.683633	58.4973	0 .	1 x 55	3 q21	monoglyceride lipase
ZFAND5	137	ZFAND5	ZFAND5	0.582755	0.533608	2.0563	-0.582755	0.0911359	5.71522	5.88788906519255e-09 .	1 x 46	9 q21	zinc finger AN1-type containing 5
FAM102A	138	FAM102A	FAM102A	0.431075	0.489262	2.05383	-0.431075	0.197713	12.5958	0 .	1 x 47	9 q34	family with sequence similarity 102 member A
SEL1L3	139	SEL1L3	SEL1L3	0.355529	0.516394	2.04237	-0.355529	0.362052	24.2557	0 .	1 x 50	4 p15	SEL1L family member 3
EBP	140	EBP	EBP	0.52266	0.5966	2.04229	-0.52266	0.59104	45.7581	0 .	2 x 55	X p11	EBP cholestenol delta-isomerase
DUSP16	141	DUSP16	DUSP16	0.262416	0.42227	2.04017	-0.262416	0.561102	42.3328	0 .	4 x 55	12 p13	dual specificity phosphatase 16
SAMM50	142	SAMM50	SAMM50	0.608031	0.605423	2.03103	-0.608031	0.593963	46.1073	0 .	1 x 55	22 q13	SAMM50 sorting and assembly machinery component
GPAM	143	GPAM	GPAM	0.271907	0.454908	2.03068	-0.271907	0.539955	40.0623	0 .	4 x 55	10 q25	glycerol-3-phosphate acyltransferase, mitochondrial
AGPAT3	144	AGPAT3	AGPAT3	0.461617	0.527042	2.02329	-0.461617	0.376033	25.3433	0 .	6 x 55	21 q22	1-acylglycerol-3-phosphate O-acyltransferase 3
ACAT2	145	ACAT2	ACAT2	0.617719	0.668449	2.02134	-0.617719	0.674197	57.0083	0 .	1 x 55	6 q25	acetyl-CoA acetyltransferase 2
PFKFB3	146	PFKFB3	PFKFB3	0.281686	0.418674	2.0209	-0.281686	0.164399	10.4084	0 .	1 x 44	10 p15	6-phosphofructo-2-kinase/fructose-2,6-biphosphatase 3
SDR16C5	147	SDR16C5	SDR16C5	0.751923	0.676323	2.02067	-0.751923	0.606367	47.6211	0 .	1 x 55	8 q12	short chain dehydrogenase/reductase family 16C member 5
TMEM97	148	TMEM97	TMEM97	0.467875	0.599431	2.01703	-0.467875	0.631973	50.9254	0 .	2 x 55	17 q11	transmembrane protein 97
SERINC2	149	SERINC2	SERINC2	0.624821	0.594623	2.01424	-0.624821	0.510914	37.1165	0 .	1 x 52	1 p35	serine incorporator 2
SORL1	150	SORL1	SORL1	0.385778	0.537706	2.01212	-0.385778	0.629859	50.6427	0 .	1 x 55	11 q24	sortilin related receptor 1
ZNF43	151	ZNF43	ZNF43	0.473181	0.589209	2.01173	-0.473181	0.621155	49.4982	0 .	2 x 55	19 p12	zinc finger protein 43
PLIN3	152	PLIN3	PLIN3	0.628493	0.612463	2.01056	-0.628493	0.553972	41.5544	0 .	1 x 54	19 p13	perilipin 3
BNIP3L	153	BNIP3L	BNIP3L	0.827749	0.635868	2.00546	-0.827749	0.52273	38.2927	0 .	1 x 54	8 p21	BCL2 interacting protein 3 like
SH3D21	154	SH3D21	SH3D21	0.193696	0.367208	2.00353	-0.193696	0.273276	17.7414	0 .	1 x 47	1 p34	SH3 domain containing 21
IDH2	155	IDH2	IDH2	0.481629	0.533843	2.00328	-0.481629	0.230372	14.7844	0 .	8 x 54	15 q26	isocitrate dehydrogenase (NADP(+)) 2
CTNNBIP1	156	CTNNBIP1	CTNNBIP1	1.04327	0.615392	2.00125	-1.04327	0.401647	27.3892	0 .	1 x 50	1 p36	catenin beta interacting protein 1
RANBP9	157	RANBP9	RANBP9	0.401852	0.502389	1.99604	-0.401852	0.410986	28.1537	0 .	1 x 50	6 p23	RAN binding protein 9
FBP1	158	FBP1	FBP1	0.402923	0.545171	1.99497	-0.402923	0.608566	47.8952	0 .	2 x 55	9 q22	fructose-bisphosphatase 1
HSPB8	159	HSPB8	HSPB8	0.314449	0.463538	1.98814	-0.314449	0.171259	10.8555	0 .	1 x 47	12 q24	heat shock protein family B (small) member 8
ATP5MC3	160	ATP5MC3	ATP5MC3	0.651374	0.544343	1.98768	-0.651374	0.211475	13.5122	0 .	8 x 51	2 q31	ATP synthase membrane subunit c locus 3
ITGA7	161	ITGA7	ITGA7	0.501113	0.558391	1.98379	-0.501113	0.205558	13.1172	0 .	8 x 55	12 q13	integrin subunit alpha 7
CLMP	162	CLMP	CLMP	0.502375	0.596666	1.98253	-0.502375	0.518614	37.8796	0 .	3 x 55	11 q24	CXADR like membrane protein
ECHDC2	163	ECHDC2	ECHDC2	0.592087	0.571961	1.97286	-0.592087	0.441378	30.7181	0 .	1 x 52	1 p32	enoyl-CoA hydratase domain containing 2
CHI3L2	164	CHI3L2	CHI3L2	0.330763	0.489223	1.97182	-0.330763	0.601149	46.9779	0 .	1 x 53	1 p13	chitinase 3 like 2
ALDH2	165	ALDH2	ALDH2	0.80108	0.596202	1.97151	-0.80108	0.404431	27.616	0 .	5 x 55	12 q24	aldehyde dehydrogenase 2 family member
HMOX1	166	HMOX1	HMOX1	0.226499	0.403321	1.97073	-0.226499	0.230397	14.7861	0 .	1 x 47	22 q12	heme oxygenase 1
ECH1	167	ECH1	ECH1	0.514384	0.520185	1.97052	-0.514384	0.299994	19.6392	0 .	7 x 55	19 q13	enoyl-CoA hydratase 1
ACAD8	168	ACAD8	ACAD8	0.33598	0.454749	1.9666	-0.33598	0.445946	31.1145	0 .	5 x 54	11 q25	acyl-CoA dehydrogenase family member 8
H1F0	169	H1F0		0.520724	0.531318	1.96418	-0.520724	0.265903	17.2257	0 .	1 x 49
PRSS8	170	PRSS8	PRSS8	0.339792	0.467371	1.96279	-0.339792	0.4511	31.5653	0 .	1 x 50	16 p11	serine protease 8
POR	171	POR	POR	0.681629	0.608396	1.95743	-0.681629	0.561524	42.3793	0 .	1 x 54	7 q11	cytochrome p450 oxidoreductase
TOB1	172	TOB1	TOB1	0.530264	0.525959	1.95464	-0.530264	0.354167	23.6507	0 .	1 x 50	17 q21	transducer of ERBB2, 1
SLC25A1	173	SLC25A1	SLC25A1	0.348699	0.473254	1.95389	-0.348699	0.507354	36.7679	0 .	4 x 55	22 q11	solute carrier family 25 member 1
CERS4	174	CERS4	CERS4	0.687383	0.606217	1.95167	-0.687383	0.606624	47.6531	0 .	1 x 55	19 p13	ceramide synthase 4
TRMT44	175	TRMT44	TRMT44	0.353106	0.478334	1.94948	-0.353106	0.514697	37.4899	0 .	1 x 52	4 p16	tRNA methyltransferase 44 homolog
FAM126A	176	FAM126A	FAM126A	0.248712	0.425636	1.94851	-0.248712	0.47069	33.3159	0 .	1 x 51	7 p15	family with sequence similarity 126 member A
PDHA1	177	PDHA1	PDHA1	0.450865	0.495907	1.94703	-0.450865	0.206573	13.1849	0 .	9 x 51	X p22	pyruvate dehydrogenase E1 alpha 1 subunit
SRD5A1	178	SRD5A1	SRD5A1	0.539667	0.569061	1.94524	-0.539667	0.548174	40.9312	0 .	3 x 55	5 p15	steroid 5 alpha-reductase 1
PNPLA3	179	PNPLA3	PNPLA3	0.543039	0.651147	1.94187	-0.543039	0.716687	64.1775	0 .	1 x 55	22 q13	patatin like phospholipase domain containing 3
HSD17B14	180	HSD17B14	HSD17B14	0.141197	0.313507	1.93824	-0.141197	0.316458	20.8335	0 .	1 x 47	19 q13	hydroxysteroid 17-beta dehydrogenase 14
MECR	181	MECR	MECR	0.628927	0.626538	1.93602	-0.628927	0.630934	50.7862	0 .	1 x 55	1 p35	mitochondrial trans-2-enoyl-CoA reductase
TMEM30B	182	TMEM30B	TMEM30B	0.265492	0.414948	1.93173	-0.265492	0.36962	24.842	0 .	1 x 49	14 q23	transmembrane protein 30B
SEC14L4	183	SEC14L4	SEC14L4	0.148151	0.334836	1.93129	-0.148151	0.553561	41.51	0 .	1 x 51	22 q12	SEC14 like lipid binding 4
RAI14	184	RAI14	RAI14	0.266562	0.438836	1.93066	-0.266562	0.403773	27.5623	0 .	1 x 50	5 p13	retinoic acid induced 14
NET1	185	NET1	NET1	0.467318	0.502801	1.93058	-0.467318	0.216897	13.8756	0 .	1 x 43	10 p15	neuroepithelial cell transforming 1
C3orf52	186	C3orf52	C3orf52	0.26755	0.428664	1.92967	-0.26755	0.36501	24.4842	0 .	1 x 49	3 q13	chromosome 3 open reading frame 52
FAM167A	187	FAM167A	FAM167A	0.155243	0.337504	1.9242	-0.155243	0.411118	28.1645	0 .	1 x 49	8 p23	family with sequence similarity 167 member A
MSRB1	188	MSRB1	MSRB1	0.380366	0.505604	1.92222	-0.380366	0.558999	42.1018	0 .	1 x 53	16 p13	methionine sulfoxide reductase B1
SLC25A11	189	SLC25A11	SLC25A11	0.477316	0.501356	1.92058	-0.477316	0.339616	22.5493	0 .	7 x 53	17 p13	solute carrier family 25 member 11
IDI1	190	IDI1	IDI1	0.565138	0.575042	1.91977	-0.565138	0.563611	42.6099	0 .	2 x 55	10 p15	isopentenyl-diphosphate delta isomerase 1
ECHDC1	191	ECHDC1	ECHDC1	0.646127	0.642703	1.91882	-0.646127	0.629915	50.6502	0 .	1 x 55	6 q22	ethylmalonyl-CoA decarboxylase 1
UCP2	192	UCP2	UCP2	0.481485	0.588654	1.91641	-0.481485	0.58793	45.3896	0 .	1 x 55	11 q13	uncoupling protein 2
TRPV3	193	TRPV3	TRPV3	0.163057	0.354664	1.91638	-0.163057	0.445027	31.0345	0 .	1 x 49	17 p13	transient receptor potential cation channel subfamily V member 3
SLC31A1	194	SLC31A1	SLC31A1	0.569235	0.549035	1.91567	-0.569235	0.478394	34.0214	0 .	1 x 52	9 q32	solute carrier family 31 member 1
GADD45A	195	GADD45A	GADD45A	0.285185	0.422167	1.91204	-0.285185	0.245905	15.8433	0 .	1 x 47	1 p31	growth arrest and DNA damage inducible alpha
SNX29	196	SNX29	SNX29	0.285871	0.419117	1.91135	-0.285871	0.201846	12.8702	0 .	1 x 46	16 p13	sorting nexin 29
CLN8	197	CLN8	CLN8	0.486823	0.560098	1.91107	-0.486823	0.535035	39.5499	0 .	1 x 53	8 p23	CLN8 transmembrane ER and ERGIC protein
ACLY	198	ACLY	ACLY	0.655377	0.628591	1.90957	-0.655377	0.503362	36.3798	0 .	3 x 55	17 q21	ATP citrate lyase
ZNF254	199	ZNF254		0.657483	0.595713	1.90747	-0.657483	0.490673	35.167	0 .	2 x 55
NXPH4	200	NXPH4	NXPH4	0.17307	0.340623	1.90637	-0.17307	0.358347	23.9707	0 .	7 x 49	12 q13	neurexophilin 4
PLEKHH1	201	PLEKHH1	PLEKHH1	0.2924	0.452091	1.90482	-0.2924	0.48197	34.3522	0 .	5 x 55	14 q24	pleckstrin homology, MyTH4 and FERM domain containing H1
SLC31A2	202	SLC31A2	SLC31A2	0.295381	0.441024	1.90184	-0.295381	0.441464	30.7256	0 .	1 x 50	9 q32	solute carrier family 31 member 2
RTN4	203	RTN4	RTN4	1.43352	0.575211	1.89869	-1.43352	0.439581	30.5631	0 .	4 x 55	2 p16	reticulon 4
AQP9	204	AQP9	AQP9	0.302056	0.468949	1.89517	-0.302056	0.572927	43.6542	0 .	1 x 52	15 q21	aquaporin 9
APOE	205	APOE	APOE	1.4011	0.757257	1.89473	-1.4011	0.6107	48.1627	0 .	1 x 55	19 q13	apolipoprotein E
ERV3-1	206	ERV3-1	ERV3-1	0.593579	0.611597	1.89133	-0.593579	0.594833	46.2117	0 .	1 x 55	7 q11	endogenous retrovirus group 3 member 1, envelope
TIMP4	207	TIMP4	TIMP4	0.307844	0.493521	1.88938	-0.307844	0.671863	56.648	0 .	1 x 55	3 p25	TIMP metallopeptidase inhibitor 4
HOMER2	208	HOMER2	HOMER2	0.413654	0.513697	1.88893	-0.413654	0.483452	34.49	0 .	1 x 52	15 q25	homer scaffold protein 2
ZNF117	209	ZNF117	ZNF117	0.597272	0.60965	1.88763	-0.597272	0.560814	42.301	0 .	2 x 55	7 q11	zinc finger protein 117
ACACB	210	ACACB	ACACB	0.309634	0.447122	1.88759	-0.309634	0.366228	24.5785	0 .	7 x 55	12 q24	acetyl-CoA carboxylase beta
SRPK1	211	SRPK1	SRPK1	0.193294	0.348361	1.88615	-0.193294	0.243738	15.6948	0 .	5 x 45	6 p21	SRSF protein kinase 1
ME1	212	ME1	ME1	0.599085	0.612034	1.88582	-0.599085	0.62676	50.2317	0 .	1 x 55	6 q14	malic enzyme 1
PGRMC2	213	PGRMC2	PGRMC2	0.754021	0.604867	1.88504	-0.754021	0.548698	40.9873	0 .	1 x 54	4 q28	progesterone receptor membrane component 2
CERS3	214	CERS3	CERS3	0.513184	0.561647	1.88471	-0.513184	0.503686	36.4113	0 .	1 x 51	15 q26	ceramide synthase 3
CDH1	215	CDH1	CDH1	0.418104	0.49372	1.88448	-0.418104	0.387487	26.2493	0 .	5 x 51	16 q22	cadherin 1
MVK	216	MVK	MVK	0.515034	0.578627	1.88286	-0.515034	0.609306	47.9877	0 .	2 x 55	12 q24	mevalonate kinase
ARHGEF35	217	ARHGEF35	ARHGEF35	0.315452	0.456491	1.88177	-0.315452	0.536826	39.7357	0 .	4 x 55	7 q35	Rho guanine nucleotide exchange factor 35
ACSL5	218	ACSL5	ACSL5	0.31589	0.477816	1.88133	-0.31589	0.531837	39.2199	0 .	4 x 55	10 q25	acyl-CoA synthetase long chain family member 5
ALDH9A1	219	ALDH9A1	ALDH9A1	0.3159	0.427354	1.88132	-0.3159	0.317505	20.9102	0 .	7 x 49	1 q24	aldehyde dehydrogenase 9 family member A1
ERG28	220	ERG28	ERG28	0.519098	0.583276	1.8788	-0.519098	0.590004	45.6351	0 .	2 x 55	14 q24	ergosterol biosynthesis 28 homolog
SDC1	221	SDC1	SDC1	1.16673	0.616059	1.87779	-1.16673	0.399864	27.2443	0 .	3 x 52	2 p24	syndecan 1
TOMM6	222	TOMM6	TOMM6	0.522806	0.514255	1.87509	-0.522806	0.344064	22.8839	0 .	6 x 53	6 p21	translocase of outer mitochondrial membrane 6
GJB3	223	GJB3	GJB3	0.523107	0.589268	1.87479	-0.523107	0.471851	33.4216	0 .	1 x 51	1 p34	gap junction protein beta 3
ACSS2	224	ACSS2	ACSS2	0.324129	0.47855	1.8731	-0.324129	0.505694	36.6061	0 .	5 x 55	20 q11	acyl-CoA synthetase short chain family member 2
HACD2	225	HACD2	HACD2	0.527369	0.592472	1.87053	-0.527369	0.600093	46.8488	0 .	2 x 55	3 q21	3-hydroxyacyl-CoA dehydratase 2
GPD1	226	GPD1	GPD1	0.209834	0.381561	1.86961	-0.209834	0.431713	29.8893	0 .	6 x 55	12 q13	glycerol-3-phosphate dehydrogenase 1
MBOAT2	227	MBOAT2	MBOAT2	0.434731	0.519472	1.86785	-0.434731	0.352917	23.5554	0 .	1 x 49	2 p25	membrane bound O-acyltransferase domain containing 2
TSPAN13	228	TSPAN13	TSPAN13	0.330972	0.464485	1.86625	-0.330972	0.511793	37.203	0 .	4 x 55	7 p21	tetraspanin 13
GABRE	229	GABRE	GABRE	0.334902	0.452582	1.86232	-0.334902	0.298492	19.5312	0 .	1 x 47	X q28	gamma-aminobutyric acid type A receptor epsilon subunit
PLA2G4D	230	PLA2G4D	PLA2G4D	0.21951	0.412968	1.85993	-0.21951	0.499	35.9595	0 .	1 x 50	15 q15	phospholipase A2 group IVD
IFRD1	231	IFRD1	IFRD1	0.33882	0.46016	1.8584	-0.33882	0.48544	34.6755	0 .	1 x 52	7 q31	interferon related developmental regulator 1
PACRG	232	PACRG	PACRG	0.221175	0.413008	1.85827	-0.221175	0.611642	48.2814	0 .	2 x 54	6 q26	parkin coregulated
LPIN1	233	LPIN1	LPIN1	0.221826	0.385502	1.85762	-0.221826	0.464016	32.7127	0 .	2 x 51	2 p25	lipin 1
PXMP4	234	PXMP4	PXMP4	0.222986	0.382446	1.85646	-0.222986	0.390683	26.5046	0 .	7 x 54	20 q11	peroxisomal membrane protein 4
FOXO3	235	FOXO3	FOXO3	0.54233	0.535961	1.85556	-0.54233	0.27589	17.925	0 .	1 x 49	6 q21	forkhead box O3
EMP2	236	EMP2	EMP2	0.447175	0.499655	1.85541	-0.447175	0.280657	18.2609	0 .	6 x 49	16 p13	epithelial membrane protein 2
XKRX	237	XKRX	XKRX	0.225847	0.40146	1.8536	-0.225847	0.442934	30.8528	0 .	1 x 49	X q22	XK related X-linked
SLC25A39	238	SLC25A39	SLC25A39	0.634433	0.534274	1.85047	-0.634433	0.198386	12.6405	0 .	7 x 49	17 q21	solute carrier family 25 member 39
CDC34	239	CDC34	CDC34	0.550129	0.551899	1.84777	-0.550129	0.410065	28.0778	0 .	1 x 51	19 p13	cell division cycle 34
SELENOS	240	SELENOS	SELENOS	0.640155	0.599899	1.84475	-0.640155	0.55325	41.4764	0 .	1 x 55	15 q26	selenoprotein S
ZDHHC9	241	ZDHHC9	ZDHHC9	0.356386	0.462879	1.84084	-0.356386	0.370441	24.9059	0 .	1 x 49	X q26	zinc finger DHHC-type containing 9
CTSB	242	CTSB	CTSB	1.29467	0.638745	1.84083	-1.29467	-0.0153847	-0.960889	0.831666285058087 .	1 x 47	8 p23	cathepsin B
MAST4	243	MAST4	MAST4	0.725302	0.597421	1.83965	-0.725302	0.537271	39.782	0 .	1 x 55	5 q12	microtubule associated serine/threonine kinase family member 4
CACUL1	244	CACUL1	CACUL1	0.357589	0.469885	1.83964	-0.357589	0.425806	29.389	0 .	2 x 52	10 q26	CDK2 associated cullin domain 1
GFRA1	245	GFRA1	GFRA1	0.558413	0.569006	1.83948	-0.558413	0.42705	29.494	0 .	2 x 54	10 q25	GDNF family receptor alpha 1
PPARG	246	PPARG	PPARG	0.357864	0.498547	1.83936	-0.357864	0.549746	41.0994	0 .	4 x 55	3 p25	peroxisome proliferator activated receptor gamma
UBE2B	247	UBE2B	UBE2B	0.46404	0.494602	1.83855	-0.46404	0.157986	9.9917	0 .	1 x 45	5 q31	ubiquitin conjugating enzyme E2 B
NTAN1	248	NTAN1	NTAN1	0.244797	0.388898	1.83464	-0.244797	0.36712	24.6477	0 .	8 x 55	CHR_HSCHR16_1_CTG1 p13	N-terminal asparagine amidase
UQCRQ	249	UQCRQ	UQCRQ	1.21281	0.577001	1.83171	-1.21281	0.375989	25.3398	0 .	5 x 55	5 q31	ubiquinol-cytochrome c reductase complex III subunit VII
ARL4C	250	ARL4C	ARL4C	0.367046	0.491602	1.83018	-0.367046	0.353858	23.6271	0 .	1 x 50	2 q37	ADP ribosylation factor like GTPase 4C
PARD6B	251	PARD6B	PARD6B	0.116542	0.279911	1.82937	-0.116542	0.234009	15.0312	0 .	1 x 45	20 q13	par-6 family cell polarity regulator beta
TMEM189	252	TMEM189	TMEM189	0.737189	0.603535	1.82776	-0.737189	0.512043	37.2276	0 .	1 x 53	20 q13	transmembrane protein 189
MFSD12	253	MFSD12	MFSD12	0.372262	0.470582	1.82496	-0.372262	0.331077	21.9115	0 .	3 x 49	19 p13	major facilitator superfamily domain containing 12
CNDP2	254	CNDP2	CNDP2	0.574912	0.530344	1.82298	-0.574912	0.31016	20.3742	0 .	6 x 55	18 q22	carnosine dipeptidase 2
TMPRSS11E	255	TMPRSS11E	TMPRSS11E	0.374607	0.528892	1.82262	-0.374607	0.656319	54.3247	0 .	1 x 55	CHR_HSCHR4_1_CTG9 q13	transmembrane serine protease 11E
TMEM155	256	TMEM155	TMEM155	0.124472	0.298113	1.82144	-0.124472	0.517659	37.7844	0 .	4 x 51	4 q27	transmembrane protein 155
PNPLA2	257	PNPLA2	PNPLA2	0.744569	0.556802	1.82038	-0.744569	0.285623	18.6125	0 .	4 x 52	11 p15	patatin like phospholipase domain containing 2
CLDN1	258	CLDN1	CLDN1	0.665749	0.590973	1.81916	-0.665749	0.363886	24.3973	0 .	1 x 50	3 q28	claudin 1
GPR157	259	GPR157	GPR157	0.262474	0.400369	1.81697	-0.262474	0.285436	18.5992	0 .	1 x 45	1 p36	G protein-coupled receptor 157
TM7SF2	260	TM7SF2	TM7SF2	0.582225	0.59308	1.81567	-0.582225	0.564664	42.7267	0 .	3 x 55	11 q13	transmembrane 7 superfamily member 2
MOSPD2	261	MOSPD2	MOSPD2	0.381869	0.517549	1.81536	-0.381869	0.574977	43.8873	0 .	3 x 55	X p22	motile sperm domain containing 2
IL34	262	IL34	IL34	0.265094	0.420889	1.81435	-0.265094	0.440005	30.5996	0 .	1 x 50	16 q22	interleukin 34
EI24	263	EI24	EI24	0.583594	0.559138	1.8143	-0.583594	0.43471	30.145	0 .	5 x 55	11 q24	EI24 autophagy associated transmembrane protein
IRX6	264	IRX6	IRX6	0.265548	0.419938	1.81389	-0.265548	0.532232	39.2605	0 .	3 x 52	16 q12	iroquois homeobox 6
DHRS3	265	DHRS3	DHRS3	0.671528	0.596862	1.81338	-0.671528	0.474226	33.6384	0 .	1 x 55	1 p36	dehydrogenase/reductase 3
LY6E	266	LY6E	LY6E	0.752063	0.570975	1.81289	-0.752063	0.0941	5.90274	1.93989668773042e-09 .	9 x 55	8 q24	lymphocyte antigen 6 family member E
CLSTN3	267	CLSTN3	CLSTN3	0.826306	0.681255	1.81275	-0.826306	0.575477	43.9444	0 .	1 x 55	12 p13	calsyntenin 3
PRXL2A	268	PRXL2A	PRXL2A	0.895372	0.645528	1.81268	-0.895372	0.563921	42.6442	0 .	1 x 55	10 q23	peroxiredoxin like 2A
SCNN1A	269	SCNN1A	SCNN1A	0.267074	0.405708	1.81237	-0.267074	0.330071	21.8367	0 .	1 x 47	12 p13	sodium channel epithelial 1 alpha subunit
ASS1	270	ASS1	ASS1	0.388515	0.490211	1.80871	-0.388515	0.320803	21.1521	0 .	8 x 55	9 q34	argininosuccinate synthase 1
TMED3	271	TMED3	TMED3	0.388716	0.463019	1.80851	-0.388716	0.405563	27.7085	0 .	5 x 52	15 q25	transmembrane p24 trafficking protein 3
GPX4	272	GPX4	GPX4	1.37012	0.602216	1.80793	-1.37012	0.367425	24.6714	0 .	4 x 55	19 p13	glutathione peroxidase 4
RAB24	273	RAB24	RAB24	0.273458	0.399602	1.80598	-0.273458	0.215962	13.8128	0 .	1 x 44	5 q35	RAB24, member RAS oncogene family
ADIPOR1	274	ADIPOR1	ADIPOR1	0.49801	0.508972	1.80458	-0.49801	0.2465	15.8841	0 .	1 x 48	1 q32	adiponectin receptor 1
CLTB	275	CLTB	CLTB	1.19166	0.602972	1.80407	-1.19166	0.358227	23.9615	0 .	1 x 50	5 q35	clathrin light chain B
PLA2R1	276	PLA2R1	PLA2R1	0.59501	0.59044	1.80288	-0.59501	0.54089	40.1603	0 .	1 x 54	2 q24	phospholipase A2 receptor 1
AGPAT2	277	AGPAT2	AGPAT2	0.500604	0.542586	1.80198	-0.500604	0.486365	34.762	0 .	2 x 54	9 q34	1-acylglycerol-3-phosphate O-acyltransferase 2
FOXC1	278	FOXC1	FOXC1	0.280583	0.425101	1.79886	-0.280583	0.419663	28.8736	0 .	1 x 50	6 p25	forkhead box C1
SCARB1	279	SCARB1	SCARB1	0.40062	0.499948	1.79661	-0.40062	0.426135	29.4168	0 .	5 x 55	12 q24	scavenger receptor class B member 1
APTX	280	APTX	APTX	0.283456	0.406103	1.79599	-0.283456	0.335359	22.2305	0 .	9 x 55	9 p21	aprataxin
RAB5A	281	RAB5A	RAB5A	0.602209	0.530742	1.79569	-0.602209	0.313806	20.6398	0 .	1 x 50	3 p24	RAB5A, member RAS oncogene family
BCR	282	BCR	BCR	0.606362	0.554771	1.79153	-0.606362	0.432971	29.9964	0 .	1 x 52	22 q11	BCR activator of RhoGEF and GTPase
GSK3A	283	GSK3A	GSK3A	0.289015	0.404347	1.79043	-0.289015	0.247904	15.9804	0 .	1 x 44	19 q13	glycogen synthase kinase 3 alpha
SLC22A31	284	SLC22A31	SLC22A31	0.155849	0.335618	1.79006	-0.155849	0.541733	40.2488	0 .	3 x 52	16 q24	solute carrier family 22 member 31
NDUFB9	285	NDUFB9	NDUFB9	0.608066	0.531261	1.78983	-0.608066	0.216089	13.8213	0 .	8 x 52	8 q24	NADH:ubiquinone oxidoreductase subunit B9
GHITM	286	GHITM	GHITM	0.514429	0.519053	1.78816	-0.514429	0.310329	20.3866	0 .	7 x 53	10 q23	growth hormone inducible transmembrane protein
PLCD3	287	PLCD3	PLCD3	0.291622	0.423724	1.78782	-0.291622	0.189628	12.0611	0 .	1 x 46	17 q21	phospholipase C delta 3
GAS7	288	GAS7		0.409703	0.498849	1.78752	-0.409703	0.172668	10.9475	0 .	1 x 47
GLDC	289	GLDC	GLDC	0.159018	0.334894	1.78689	-0.159018	0.460947	32.4378	0 .	7 x 55	9 p24	glycine decarboxylase
ZNF493	290	ZNF493	ZNF493	0.410826	0.500904	1.7864	-0.410826	0.475624	33.7666	0 .	1 x 52	19 p12	zinc finger protein 493
PLEKHA1	291	PLEKHA1	PLEKHA1	0.411371	0.484368	1.78585	-0.411371	0.306127	20.0817	0 .	1 x 48	10 q26	pleckstrin homology domain containing A1
C4orf3	292	C4orf3	C4orf3	0.98861	0.55186	1.78398	-0.98861	0.186289	11.841	0 .	1 x 48	4 q26	chromosome 4 open reading frame 3
ATL2	293	ATL2	ATL2	0.413818	0.506554	1.78341	-0.413818	0.531529	39.1882	0 .	2 x 53	2 p22	atlastin GTPase 2
TTC39B	294	TTC39B	TTC39B	0.782262	0.643293	1.78269	-0.782262	0.637349	51.6528	0 .	1 x 55	9 p22	tetratricopeptide repeat domain 39B
HIF1A	295	HIF1A	HIF1A	0.521423	0.552142	1.78116	-0.521423	0.438474	30.4677	0 .	1 x 53	14 q23	hypoxia inducible factor 1 subunit alpha
RETREG1	296	RETREG1	RETREG1	0.165079	0.333592	1.78083	-0.165079	0.442274	30.7956	0 .	4 x 51	5 p15	reticulophagy regulator 1
FAM83H	297	FAM83H	FAM83H	0.522465	0.556196	1.78012	-0.522465	0.544537	40.5447	0 .	1 x 53	CHR_HSCHR8_3_CTG7 q24	family with sequence similarity 83 member H
PLA2G4B	298	PLA2G4B	PLA2G4B	0.417914	0.493797	1.77931	-0.417914	0.257189	16.6206	0 .	1 x 48	15 q15	phospholipase A2 group IVB
VAT1	299	VAT1	VAT1	0.785937	0.568921	1.77901	-0.785937	0.258005	16.6771	0 .	1 x 50	17 q21	vesicle amine transport 1
NSDHL	300	NSDHL	NSDHL	0.167338	0.331799	1.77857	-0.167338	0.417712	28.7109	0 .	8 x 55	X q28	NAD(P) dependent steroid dehydrogenase-like
CDKN1A	301	CDKN1A	CDKN1A	0.706742	0.546812	1.77816	-0.706742	0.26306	17.0278	0 .	6 x 51	6 p21	cyclin dependent kinase inhibitor 1A
TSKU	302	TSKU	TSKU	0.30231	0.414756	1.77713	-0.30231	0.332534	22.0199	0 .	8 x 52	11 q13	tsukushi, small leucine rich proteoglycan
RND3	303	RND3	RND3	0.17273	0.337231	1.77318	-0.17273	0.296727	19.4045	0 .	1 x 47	2 q23	Rho family GTPase 3
GJB4	304	GJB4	GJB4	0.173394	0.353175	1.77252	-0.173394	0.383827	25.9583	0 .	1 x 48	1 p34	gap junction protein beta 4
ALDH1L1	305	ALDH1L1	ALDH1L1	0.173927	0.339686	1.77198	-0.173927	0.394045	26.7744	0 .	8 x 55	3 q21	aldehyde dehydrogenase 1 family member L1
TMEM41B	306	TMEM41B	TMEM41B	0.308122	0.425954	1.77132	-0.308122	0.348798	23.2421	0 .	2 x 49	11 p15	transmembrane protein 41B
GPT	307	GPT	GPT	0.310238	0.456113	1.7692	-0.310238	0.554306	41.5906	0 .	4 x 55	8 q24	glutamic--pyruvic transaminase
CHP1	308	CHP1	CHP1	0.428115	0.503693	1.76911	-0.428115	0.445972	31.1167	0 .	5 x 55	15 q15	calcineurin like EF-hand protein 1
SLC30A1	309	SLC30A1	SLC30A1	0.428132	0.510225	1.76909	-0.428132	0.478773	34.0563	0 .	1 x 52	1 q32	solute carrier family 30 member 1
FAM3C	310	FAM3C	FAM3C	0.716371	0.567981	1.76854	-0.716371	0.327901	21.6758	0 .	5 x 55	7 q31	family with sequence similarity 3 member C
PCBD1	311	PCBD1	PCBD1	0.311276	0.422563	1.76817	-0.311276	0.351981	23.484	0 .	8 x 55	10 q22	pterin-4 alpha-carbinolamine dehydratase 1
ERCC1	312	ERCC1	ERCC1	0.429205	0.486307	1.76802	-0.429205	0.267025	17.304	0 .	9 x 51	19 q13	ERCC excision repair 1, endonuclease non-catalytic subunit
WASL	313	WASL	WASL	0.312587	0.442117	1.76685	-0.312587	0.345792	23.0144	0 .	1 x 49	7 q31	WASP like actin nucleation promoting factor
FNDC4	314	FNDC4	FNDC4	0.313261	0.466609	1.76618	-0.313261	0.564084	42.6623	0 .	3 x 55	2 p23	fibronectin type III domain containing 4
GLRX	315	GLRX	GLRX	0.180366	0.345689	1.76554	-0.180366	0.432523	29.9583	0 .	2 x 50	5 q15	glutaredoxin
NUDT8	316	NUDT8	NUDT8	0.31413	0.451542	1.76531	-0.31413	0.450618	31.523	0 .	6 x 55	11 q13	nudix hydrolase 8
COX8A	317	COX8A	COX8A	1.12524	0.577711	1.76513	-1.12524	0.383827	25.9583	0 .	5 x 55	11 q13	cytochrome c oxidase subunit 8A
SMS	318	SMS	SMS	0.314823	0.445494	1.76462	-0.314823	0.368839	24.7812	0 .	1 x 49	X p22	spermine synthase
CLIP1	319	CLIP1	CLIP1	0.540167	0.523275	1.76242	-0.540167	0.276105	17.9402	0 .	1 x 49	12 q24	CAP-Gly domain containing linker protein 1
ABHD17B	320	ABHD17B	ABHD17B	0.183697	0.344479	1.76221	-0.183697	0.272525	17.6887	0 .	1 x 47	9 q21	abhydrolase domain containing 17B
FAM120AOS	321	FAM120AOS	FAM120AOS	0.317802	0.426148	1.76164	-0.317802	0.259182	16.7585	0 .	5 x 46	9 q22	family with sequence similarity 120A opposite strand
ACSM3	322	ACSM3	ACSM3	0.185313	0.362719	1.7606	-0.185313	0.53532	39.5794	0 .	5 x 55	16 p12	acyl-CoA synthetase medium chain family member 3
AGPAT1	323	AGPAT1	AGPAT1	0.54573	0.577477	1.75685	-0.54573	0.466862	32.969	0 .	4 x 55	6 p21	1-acylglycerol-3-phosphate O-acyltransferase 1
PSMC4	324	PSMC4	PSMC4	0.322846	0.427745	1.7566	-0.322846	0.269905	17.5052	0 .	5 x 47	19 q13	proteasome 26S subunit, ATPase 4
TEX264	325	TEX264	TEX264	0.323595	0.453175	1.75585	-0.323595	0.389361	26.3989	0 .	1 x 50	3 p21	testis expressed 264, ER-phagy receptor
UBQLN1	326	UBQLN1	UBQLN1	0.441669	0.491564	1.75556	-0.441669	0.353268	23.5821	0 .	5 x 52	9 q21	ubiquilin 1
PLIN4	327	PLIN4	PLIN4	0.191188	0.35389	1.75472	-0.191188	0.443651	30.9149	0 .	7 x 55	19 p13	perilipin 4
CERK	328	CERK	CERK	0.191299	0.351612	1.75461	-0.191299	0.270559	17.551	0 .	1 x 47	22 q13	ceramide kinase
ADIPOR2	329	ADIPOR2	ADIPOR2	0.327493	0.458606	1.75195	-0.327493	0.494542	35.5335	0 .	4 x 54	12 p13	adiponectin receptor 2
PPARD	330	PPARD	PPARD	0.329079	0.440239	1.75036	-0.329079	0.418164	28.7485	0 .	4 x 51	6 p21	peroxisome proliferator activated receptor delta
CTTN	331	CTTN	CTTN	0.33036	0.426873	1.74908	-0.33036	0.163175	10.3287	0 .	1 x 43	11 q13	cortactin
PIEZO1	332	PIEZO1	PIEZO1	0.448241	0.506773	1.74898	-0.448241	0.30923	20.3067	0 .	1 x 49	16 q24	piezo type mechanosensitive ion channel component 1
C2CD2	333	C2CD2	C2CD2	0.197416	0.364296	1.74849	-0.197416	0.458481	32.2178	0 .	1 x 50	21 q22	C2 calcium dependent domain containing 2
FPGS	334	FPGS	FPGS	0.331711	0.463132	1.74773	-0.331711	0.420022	28.9035	0 .	6 x 55	9 q34	folylpolyglutamate synthase
TAX1BP1	335	TAX1BP1	TAX1BP1	0.449609	0.484958	1.74762	-0.449609	0.289479	18.8866	0 .	3 x 48	7 p15	Tax1 binding protein 1
SLC22A18	336	SLC22A18	SLC22A18	0.199685	0.352875	1.74623	-0.199685	0.40959	28.0387	0 .	4 x 50	11 p15	solute carrier family 22 member 18
SLC7A5	337	SLC7A5	SLC7A5	0.333374	0.468563	1.74607	-0.333374	0.437932	30.4211	0 .	6 x 55	16 q24	solute carrier family 7 member 5
ACO1	338	ACO1	ACO1	0.20305	0.362522	1.74286	-0.20305	0.331932	21.9751	0 .	8 x 55	9 p21	aconitase 1
TSPAN33	339	TSPAN33	TSPAN33	0.20365	0.360657	1.74226	-0.20365	0.43237	29.9452	0 .	4 x 51	7 q32	tetraspanin 33
CITED2	340	CITED2	CITED2	0.338023	0.456467	1.74142	-0.338023	0.305065	20.0049	0 .	1 x 48	6 q24	Cbp/p300 interacting transactivator with Glu/Asp rich carboxy-terminal domain 2
EFNB1	341	EFNB1	EFNB1	0.204538	0.350769	1.74137	-0.204538	0.363836	24.3934	0 .	5 x 49	X q13	ephrin B1
GABARAPL2	342	GABARAPL2	GABARAPL2	0.561331	0.521003	1.74125	-0.561331	0.165613	10.4874	0 .	1 x 47	16 q23	GABA type A receptor associated protein like 2
UNG	343	UNG	UNG	0.205358	0.35846	1.74055	-0.205358	0.31819	20.9603	0 .	5 x 47	12 q24	uracil DNA glycosylase
NIPAL4	344	NIPAL4	NIPAL4	0.205772	0.366214	1.74014	-0.205772	0.367582	24.6836	0 .	6 x 49	5 q33	NIPA like domain containing 4
EGR3	345	EGR3	EGR3	0.563005	0.56597	1.73958	-0.563005	0.42029	28.9259	0 .	1 x 51	8 p21	early growth response 3
MPZL3	346	MPZL3	MPZL3	0.208958	0.375267	1.73695	-0.208958	0.329322	21.7811	0 .	1 x 48	11 q23	myelin protein zero like 3
SPTLC3	347	SPTLC3	SPTLC3	0.209064	0.380639	1.73685	-0.209064	0.330704	21.8837	0 .	1 x 48	20 p12	serine palmitoyltransferase long chain base subunit 3
POLD2	348	POLD2	POLD2	0.343192	0.438035	1.73625	-0.343192	0.288723	18.8328	0 .	9 x 52	7 p13	DNA polymerase delta 2, accessory subunit
ABHD12B	349	ABHD12B	ABHD12B	0.343402	0.490225	1.73604	-0.343402	0.605367	47.4971	0 .	2 x 54	14 q22	abhydrolase domain containing 12B
FAM174C	350	FAM174C	FAM174C	0.344803	0.438938	1.73464	-0.344803	0.318295	20.9681	0 .	8 x 52	19 p13	family with sequence similarity 174 member C
ABTB2	351	ABTB2	ABTB2	0.211377	0.380444	1.73453	-0.211377	0.384318	25.9972	0 .	1 x 49	11 p13	ankyrin repeat and BTB domain containing 2
TIMM8B	352	TIMM8B	TIMM8B	0.663938	0.549228	1.73396	-0.663938	0.413189	28.3355	0 .	5 x 55	11 q23	translocase of inner mitochondrial membrane 8 homolog B
WDR3	353	WDR3	WDR3	0.212277	0.360353	1.73363	-0.212277	0.329802	21.8167	0 .	5 x 47	1 p12	WD repeat domain 3
WIPI2	354	WIPI2	WIPI2	0.346634	0.450818	1.73281	-0.346634	0.28337	18.4529	0 .	1 x 48	7 p22	WD repeat domain, phosphoinositide interacting 2
SQLE	355	SQLE	SQLE	0.346822	0.487795	1.73262	-0.346822	0.577369	44.161	0 .	2 x 54	8 q24	squalene epoxidase
SELENOK	356	SELENOK	SELENOK	0.666984	0.54707	1.73091	-0.666984	0.286242	18.6564	0 .	1 x 50	3 p21	selenoprotein K
BCL2L1	357	BCL2L1	BCL2L1	0.34885	0.44879	1.73059	-0.34885	0.130089	8.19365	2.22044604925031e-16 .	1 x 45	20 q11	BCL2 like 1
EIF4EBP2	358	EIF4EBP2	EIF4EBP2	0.349361	0.446383	1.73008	-0.349361	0.302253	19.8019	0 .	6 x 49	10 q22	eukaryotic translation initiation factor 4E binding protein 2
PPP1R14C	359	PPP1R14C	PPP1R14C	0.467272	0.520643	1.72995	-0.467272	0.300777	19.6955	0 .	5 x 49	6 q25	protein phosphatase 1 regulatory inhibitor subunit 14C
ACACA	360	ACACA	ACACA	0.349909	0.454321	1.72953	-0.349909	0.391642	26.5814	0 .	7 x 55	CHR_HSCHR17_7_CTG4 q12	acetyl-CoA carboxylase alpha
TKT	361	TKT	TKT	0.835709	0.634406	1.72924	-0.835709	0.454895	31.8998	0 .	4 x 55	3 p21	transketolase
BSG	362	BSG	BSG	0.910055	0.555829	1.729	-0.910055	0.285688	18.6171	0 .	7 x 55	19 p13	basigin (Ok blood group)
COX14	363	COX14	COX14	0.469109	0.495918	1.72812	-0.469109	0.182858	11.6153	0 .	10 x 52	12 q13	cytochrome c oxidase assembly factor COX14
DPP9	364	DPP9	DPP9	0.351572	0.442425	1.72787	-0.351572	0.184592	11.7294	0 .	1 x 45	19 p13	dipeptidyl peptidase 9
MGAT1	365	MGAT1	MGAT1	0.575951	0.538906	1.72663	-0.575951	0.338457	22.4623	0 .	2 x 52	5 q35	alpha-1,3-mannosyl-glycoprotein 2-beta-N-acetylglucosaminyltransferase
RDH11	366	RDH11	RDH11	0.577123	0.596536	1.72546	-0.577123	0.61594	48.8268	0 .	2 x 55	14 q24	retinol dehydrogenase 11
ADTRP	367	ADTRP	ADTRP	0.354053	0.507616	1.72539	-0.354053	0.660121	54.8813	0 .	1 x 55	6 p24	androgen dependent TFPI regulating protein
ENPP4	368	ENPP4	ENPP4	0.221876	0.393756	1.72403	-0.221876	0.531567	39.1921	0 .	3 x 53	6 p21	ectonucleotide pyrophosphatase/phosphodiesterase 4
PGD	369	PGD	PGD	0.915099	0.606676	1.72396	-0.915099	0.358762	24.0026	0 .	5 x 55	1 p36	phosphogluconate dehydrogenase
UQCRB	370	UQCRB	UQCRB	1.22095	0.550967	1.72349	-1.22095	0.16191	10.2464	0 .	9 x 51	8 q22	ubiquinol-cytochrome c reductase binding protein
AFDN	371	AFDN	AFDN	0.474784	0.504978	1.72244	-0.474784	0.257468	16.6398	0 .	1 x 47	6 q27	afadin, adherens junction formation factor
KLK14	372	KLK14	KLK14	0.0699073	0.238964	1.72185	-0.0699073	0.376051	25.3447	0 .	1 x 47	19 q13	kallikrein related peptidase 14
SUSD4	373	SUSD4	SUSD4	0.224539	0.378968	1.72137	-0.224539	0.358087	23.9507	0 .	7 x 49	1 q41	sushi domain containing 4
GRHL1	374	GRHL1	GRHL1	0.581509	0.576641	1.72108	-0.581509	0.505779	36.6144	0 .	1 x 51	2 p25	grainyhead like transcription factor 1
ZNF714	375	ZNF714	ZNF714	0.226641	0.392895	1.71927	-0.226641	0.536217	39.6724	0 .	3 x 52	19 p12	zinc finger protein 714
BLVRB	376	BLVRB	BLVRB	0.227825	0.371567	1.71808	-0.227825	0.259504	16.7809	0 .	6 x 47	19 q13	biliverdin reductase B
SGK2	377	SGK2	SGK2	0.228647	0.403705	1.71726	-0.228647	0.593663	46.0713	0 .	4 x 55	20 q13	serum/glucocorticoid regulated kinase 2
GLRX2	378	GLRX2	GLRX2	0.228673	0.386718	1.71724	-0.228673	0.506478	36.6825	0 .	3 x 52	1 q31	glutaredoxin 2
GDE1	379	GDE1	GDE1	0.480286	0.527009	1.71694	-0.480286	0.447661	31.264	0 .	1 x 51	16 p12	glycerophosphodiester phosphodiesterase 1
BCAP31	380	BCAP31	BCAP31	0.848346	0.597121	1.7166	-0.848346	0.525658	38.5888	0 .	1 x 54	X q28	B cell receptor associated protein 31
CAP2	381	CAP2	CAP2	0.230908	0.393535	1.715	-0.230908	0.46255	32.5811	0 .	6 x 55	6 p22	cyclase associated actin cytoskeleton regulatory protein 2
SLC66A1	382	SLC66A1	SLC66A1	0.231132	0.38621	1.71478	-0.231132	0.463479	32.6644	0 .	2 x 51	1 p36	solute carrier family 66 member 1
KIAA0100	383	KIAA0100	KIAA0100	0.366187	0.454733	1.71325	-0.366187	0.222003	14.2189	0 .	10 x 52	17 q11	KIAA0100
TOMM5	384	TOMM5	TOMM5	0.366339	0.475209	1.7131	-0.366339	0.463491	32.6655	0 .	1 x 51	9 p13	translocase of outer mitochondrial membrane 5
NENF	385	NENF	NENF	0.486328	0.513322	1.7109	-0.486328	0.268839	17.4307	0 .	3 x 50	1 q32	neudesin neurotrophic factor
DACH1	386	DACH1	DACH1	0.235644	0.392306	1.71027	-0.235644	0.378441	25.5326	0 .	8 x 52	13 q21	dachshund family transcription factor 1
USP38	387	USP38	USP38	0.235887	0.37612	1.71002	-0.235887	0.332834	22.0422	0 .	1 x 48	4 q31	ubiquitin specific peptidase 38
KIFC2	388	KIFC2	KIFC2	0.370676	0.466965	1.70877	-0.370676	0.382442	25.8485	0 .	5 x 50	8 q24	kinesin family member C2
MAB21L4	389	MAB21L4	MAB21L4	0.237306	0.393716	1.7086	-0.237306	0.428397	29.6078	0 .	1 x 49	2 q37	mab-21 like 4
BSCL2	390	BSCL2	BSCL2	0.489254	0.531086	1.70797	-0.489254	0.454387	31.8549	0 .	4 x 55	11 q12	BSCL2 lipid droplet biogenesis associated, seipin
ZDHHC5	391	ZDHHC5	ZDHHC5	0.371719	0.450937	1.70772	-0.371719	0.284784	18.553	0 .	4 x 47	11 q12	zinc finger DHHC-type containing 5
BCKDHB	392	BCKDHB	BCKDHB	0.490537	0.555376	1.70669	-0.490537	0.536693	39.7219	0 .	3 x 55	6 q14	branched chain keto acid dehydrogenase E1 subunit beta
COX7B	393	COX7B	COX7B	0.696499	0.549771	1.7014	-0.696499	0.302227	19.8	0 .	6 x 52	X q21	cytochrome c oxidase subunit 7B
GATM	394	GATM	GATM	0.378171	0.477734	1.70127	-0.378171	0.348346	23.2078	0 .	6 x 50	15 q21	glycine amidinotransferase
TLCD1	395	TLCD1	TLCD1	0.245106	0.406977	1.7008	-0.245106	0.563394	42.5858	0 .	4 x 54	17 q11	TLC domain containing 1
RBM24	396	RBM24	RBM24	0.246301	0.411321	1.69961	-0.246301	0.486518	34.7763	0 .	5 x 55	6 p22	RNA binding motif protein 24
PLK3	397	PLK3	PLK3	0.247122	0.396971	1.69879	-0.247122	0.312127	20.5173	0 .	1 x 48	1 p34	polo like kinase 3
DCXR	398	DCXR	DCXR	0.380905	0.468132	1.69854	-0.380905	0.354125	23.6475	0 .	7 x 55	17 q25	dicarbonyl and L-xylulose reductase
TEX2	399	TEX2	TEX2	0.247559	0.398647	1.69835	-0.247559	0.397407	27.0455	0 .	1 x 49	17 q23	testis expressed 2
TMBIM6	400	TMBIM6	TMBIM6	1.19205	0.566102	1.69832	-1.19205	0.356757	23.8488	0 .	3 x 52	12 q13	transmembrane BAX inhibitor motif containing 6
TCP11L2	401	TCP11L2	TCP11L2	0.248326	0.395798	1.69758	-0.248326	0.266686	17.2804	0 .	1 x 47	12 q23	t-complex 11 like 2
SVIP	402	SVIP	SVIP	0.381889	0.519735	1.69755	-0.381889	0.595087	46.2423	0 .	1 x 54	11 p14	small VCP interacting protein
STRAP	403	STRAP	STRAP	0.700595	0.539085	1.6973	-0.700595	0.300533	19.6779	0 .	6 x 54	12 p12	serine/threonine kinase receptor associated protein
CCDC186	404	CCDC186	CCDC186	0.248802	0.381622	1.69711	-0.248802	0.24274	15.6265	0 .	3 x 43	10 q25	coiled-coil domain containing 186
CYFIP2	405	CYFIP2	CYFIP2	0.249635	0.406421	1.69628	-0.249635	0.510998	37.1248	0 .	5 x 55	5 q33	cytoplasmic FMR1 interacting protein 2
ENDOD1	406	ENDOD1	ENDOD1	0.249794	0.391841	1.69612	-0.249794	0.397152	27.0248	0 .	8 x 55	11 q21	endonuclease domain containing 1
USP3	407	USP3	USP3	0.501546	0.541529	1.69568	-0.501546	0.468446	33.1123	0 .	4 x 55	15 q22	ubiquitin specific peptidase 3
MIF	408	MIF	MIF	1.01265	0.558631	1.6954	-1.01265	0.271184	17.5948	0 .	3 x 49	22 q11	macrophage migration inhibitory factor
TMEM40	409	TMEM40	TMEM40	0.384384	0.484337	1.69506	-0.384384	0.372078	25.0336	0 .	1 x 49	3 p25	transmembrane protein 40
CPEB4	410	CPEB4	CPEB4	0.384428	0.481233	1.69501	-0.384428	0.36721	24.6547	0 .	1 x 49	5 q35	cytoplasmic polyadenylation element binding protein 4
MYL12B	411	MYL12B	MYL12B	0.70296	0.596547	1.69494	-0.70296	0.558294	42.0247	0 .	1 x 55	18 p11	myosin light chain 12B
EHD4	412	EHD4	EHD4	0.256702	0.390846	1.68921	-0.256702	0.25068	16.1713	0 .	1 x 44	15 q15	EH domain containing 4
BEAN1	413	BEAN1	BEAN1	0.102888	0.276664	1.68887	-0.102888	0.391354	26.5583	0 .	1 x 47	16 q21	brain expressed associated with NEDD4 1
SLC50A1	414	SLC50A1	SLC50A1	0.25742	0.399102	1.68849	-0.25742	0.442439	30.8099	0 .	6 x 55	1 q22	solute carrier family 50 member 1
CHCHD10	415	CHCHD10	CHCHD10	0.796904	0.624961	1.688	-0.796904	0.402712	27.4758	0 .	4 x 55	22 q11	coiled-coil-helix-coiled-coil-helix domain containing 10
PALMD	416	PALMD	PALMD	0.258323	0.389841	1.68759	-0.258323	0.351084	23.4158	0 .	9 x 55	1 p21	palmdelphin
BDKRB2	417	BDKRB2	BDKRB2	0.104228	0.269896	1.68753	-0.104228	0.336859	22.3427	0 .	1 x 46	14 q32	bradykinin receptor B2
ATP5MF	418	ATP5MF	ATP5MF	0.799141	0.542579	1.68577	-0.799141	0.218736	13.9991	0 .	8 x 52	7 q22	ATP synthase membrane subunit f
NSG1	419	NSG1	NSG1	0.262035	0.413339	1.68388	-0.262035	0.368057	24.7204	0 .	3 x 48	4 p16	neuronal vesicle trafficking associated 1
ACAA1	420	ACAA1	ACAA1	0.396382	0.477246	1.68306	-0.396382	0.320399	21.1224	0 .	7 x 55	3 p22	acetyl-CoA acyltransferase 1
C1orf116	421	C1orf116	C1orf116	0.39663	0.496037	1.68281	-0.39663	0.487559	34.8739	0 .	1 x 51	1 q32	chromosome 1 open reading frame 116
HSPD1	422	HSPD1	HSPD1	0.804253	0.601393	1.68065	-0.804253	0.374406	25.2157	0 .	5 x 55	2 q33	heat shock protein family D (Hsp60) member 1
CHMP4B	423	CHMP4B	CHMP4B	0.623771	0.536592	1.67881	-0.623771	0.309541	20.3293	0 .	1 x 50	20 q11	charged multivesicular body protein 4B
DDR1	424	DDR1	DDR1	0.808053	0.587299	1.67685	-0.808053	0.369383	24.8236	0 .	6 x 53	CHR_HSCHR6_MHC_MANN_CTG1 p21	discoidin domain receptor tyrosine kinase 1
COX7C	425	COX7C	COX7C	1.54221	0.528245	1.67667	-1.54221	0.334776	22.187	0 .	6 x 53	5 q14	cytochrome c oxidase subunit 7C
INPP4B	426	INPP4B	INPP4B	0.115695	0.283918	1.67606	-0.115695	0.362667	24.3032	0 .	1 x 47	4 q31	inositol polyphosphate-4-phosphatase type II B
PEBP1	427	PEBP1	PEBP1	1.27	0.61784	1.67444	-1.27	0.516102	37.6293	0 .	2 x 55	12 q24	phosphatidylethanolamine binding protein 1
DNAJB2	428	DNAJB2	DNAJB2	0.405472	0.469789	1.67397	-0.405472	0.235911	15.1605	0 .	1 x 46	2 q35	DnaJ heat shock protein family (Hsp40) member B2
ATP6V0B	429	ATP6V0B	ATP6V0B	0.812309	0.592549	1.6726	-0.812309	0.493174	35.4036	0 .	1 x 54	1 p34	ATPase H+ transporting V0 subunit b
PEX11A	430	PEX11A	PEX11A	0.273676	0.435572	1.67223	-0.273676	0.53825	39.8841	0 .	4 x 55	15 q26	peroxisomal biogenesis factor 11 alpha
RER1	431	RER1	RER1	0.812847	0.546104	1.67206	-0.812847	0.337658	22.4024	0 .	4 x 52	1 p36	retention in endoplasmic reticulum sorting receptor 1
HEBP2	432	HEBP2	HEBP2	0.892893	0.589473	1.67206	-0.892893	0.411815	28.2221	0 .	1 x 51	6 q24	heme binding protein 2
NDFIP2	433	NDFIP2	NDFIP2	0.408092	0.488434	1.67135	-0.408092	0.432561	29.9615	0 .	2 x 50	13 q31	Nedd4 family interacting protein 2
RORC	434	RORC	RORC	0.120799	0.286384	1.67096	-0.120799	0.381366	25.7634	0 .	4 x 47	1 q21	RAR related orphan receptor C
MPC2	435	MPC2	MPC2	0.409323	0.485851	1.67012	-0.409323	0.334657	22.1781	0 .	7 x 55	1 q24	mitochondrial pyruvate carrier 2
ETV7	436	ETV7	ETV7	0.122442	0.293471	1.66932	-0.122442	0.338546	22.469	0 .	1 x 47	6 p21	ETS variant transcription factor 7
GBA	437	GBA	GBA	0.277031	0.411713	1.66888	-0.277031	0.365703	24.5378	0 .	1 x 49	CHR_HSCHR1_2_CTG31 q22	glucosylceramidase beta
CLPX	438	CLPX	CLPX	0.278478	0.407832	1.66743	-0.278478	0.287476	18.7441	0 .	4 x 47	15 q22	caseinolytic mitochondrial matrix peptidase chaperone subunit
HSD17B2	439	HSD17B2	HSD17B2	0.124781	0.293294	1.66698	-0.124781	0.497763	35.8409	0 .	4 x 50	16 q23	hydroxysteroid 17-beta dehydrogenase 2
NUPR1	440	NUPR1	NUPR1	1.10664	0.576294	1.66595	-1.10664	0.333331	22.0793	0 .	2 x 52	16 p11	nuclear protein 1, transcriptional regulator
RAB38	441	RAB38	RAB38	0.282158	0.410917	1.66375	-0.282158	0.285684	18.6169	0 .	6 x 48	11 q14	RAB38, member RAS oncogene family
TMEM164	442	TMEM164	TMEM164	0.283247	0.419561	1.66266	-0.283247	0.511933	37.2168	0 .	5 x 55	X q23	transmembrane protein 164
SMIM20	443	SMIM20	SMIM20	0.284387	0.421403	1.66152	-0.284387	0.405631	27.714	0 .	3 x 51	4 p15	small integral membrane protein 20
LLGL2	444	LLGL2	LLGL2	0.284388	0.417249	1.66152	-0.284388	0.423562	29.2001	0 .	4 x 51	17 q25	LLGL scribble cell polarity complex component 2
SECISBP2L	445	SECISBP2L	SECISBP2L	0.284928	0.433755	1.66098	-0.284928	0.486164	34.7432	0 .	5 x 55	15 q21	SECIS binding protein 2 like
TDP2	446	TDP2	TDP2	0.286349	0.414868	1.65956	-0.286349	0.324996	21.461	0 .	1 x 48	6 p22	tyrosyl-DNA phosphodiesterase 2
GALNT11	447	GALNT11	GALNT11	0.287239	0.409767	1.65867	-0.287239	0.355719	23.7694	0 .	9 x 55	7 q36	polypeptide N-acetylgalactosaminyltransferase 11
PTPRF	448	PTPRF	PTPRF	0.827711	0.586009	1.6572	-0.827711	0.411176	28.1693	0 .	5 x 52	1 p34	protein tyrosine phosphatase receptor type F
HADHA	449	HADHA	HADHA	0.741173	0.534076	1.65672	-0.741173	0.250661	16.17	0 .	7 x 52	2 p23	hydroxyacyl-CoA dehydrogenase trifunctional multienzyme complex subunit alpha
UQCR11	450	UQCR11	UQCR11	0.983544	0.566594	1.65551	-0.983544	0.336167	22.2909	0 .	5 x 55	19 p13	ubiquinol-cytochrome c reductase, complex III subunit XI
MTMR4	451	MTMR4	MTMR4	0.424322	0.528107	1.65512	-0.424322	0.519232	37.9415	0 .	3 x 55	17 q22	myotubularin related protein 4
TINCR	452	TINCR		0.291124	0.431304	1.65479	-0.291124	0.420209	28.9191	0 .	1 x 49	19 p13	TINCR ubiquitin domain containing
IP6K2	453	IP6K2	IP6K2	0.425451	0.479033	1.65399	-0.425451	0.20712	13.2214	0 .	1 x 43	3 p21	inositol hexakisphosphate kinase 2
NPC1	454	NPC1	NPC1	0.292144	0.428509	1.65377	-0.292144	0.42664	29.4594	0 .	1 x 50	18 q11	NPC intracellular cholesterol transporter 1
AHDC1	455	AHDC1	AHDC1	0.292846	0.413802	1.65306	-0.292846	0.258416	16.7055	0 .	5 x 45	1 p35	AT-hook DNA binding motif containing 1
P2RY4	456	P2RY4	P2RY4	0.139389	0.317378	1.65237	-0.139389	0.534398	39.4839	0 .	1 x 51	X q13	pyrimidinergic receptor P2Y4
FYB1	457	FYB1	FYB1	0.293582	0.450473	1.65233	-0.293582	0.46177	32.5113	0 .	5 x 55	5 p13	FYN binding protein 1
CYB5R1	458	CYB5R1	CYB5R1	0.293607	0.417411	1.6523	-0.293607	0.302037	19.7863	0 .	1 x 47	1 q32	cytochrome b5 reductase 1
PMM1	459	PMM1	PMM1	0.293769	0.417617	1.65214	-0.293769	0.341719	22.7073	0 .	4 x 49	22 q13	phosphomannomutase 1
MOB2	460	MOB2	MOB2	0.293788	0.408372	1.65212	-0.293788	0.239412	15.3991	0 .	3 x 44	11 p15	MOB kinase activator 2
PTPA	461	PTPA	PTPA	0.546325	0.533306	1.6509	-0.546325	0.292259	19.0848	0 .	6 x 54	9 q34	protein phosphatase 2 phosphatase activator
CCDC47	462	CCDC47	CCDC47	0.429203	0.476655	1.65024	-0.429203	0.277053	18.0068	0 .	9 x 53	17 q23	coiled-coil domain containing 47
UBE2R2	463	UBE2R2	UBE2R2	0.429942	0.489023	1.6495	-0.429942	0.284652	18.5437	0 .	1 x 49	9 p13	ubiquitin conjugating enzyme E2 R2
GPT2	464	GPT2	GPT2	0.296599	0.418073	1.64931	-0.296599	0.373389	25.1361	0 .	5 x 49	16 q11	glutamic--pyruvic transaminase 2
TMEM79	465	TMEM79	TMEM79	0.2973	0.429261	1.64861	-0.2973	0.349945	23.3292	0 .	2 x 48	1 q22	transmembrane protein 79
TMED5	466	TMED5	TMED5	0.297667	0.422936	1.64824	-0.297667	0.404846	27.6499	0 .	4 x 52	1 p22	transmembrane p24 trafficking protein 5
ACOX3	467	ACOX3	ACOX3	0.432158	0.491442	1.64728	-0.432158	0.413788	28.3851	0 .	3 x 51	4 p16	acyl-CoA oxidase 3, pristanoyl
SRCIN1	468	SRCIN1	SRCIN1	0.144948	0.302002	1.64681	-0.144948	0.370037	24.8744	0 .	7 x 49	17 q12	SRC kinase signaling inhibitor 1
ATP6V0A1	469	ATP6V0A1	ATP6V0A1	0.43479	0.483586	1.64465	-0.43479	0.298165	19.5077	0 .	4 x 49	17 q21	ATPase H+ transporting V0 subunit a1
TMEM184A	470	TMEM184A	TMEM184A	0.30193	0.432247	1.64398	-0.30193	0.385438	26.0861	0 .	4 x 49	7 p22	transmembrane protein 184A
IL13RA1	471	IL13RA1	IL13RA1	0.302734	0.419462	1.64318	-0.302734	0.261638	16.929	0 .	1 x 46	X q24	interleukin 13 receptor subunit alpha 1
SEPTIN5	472	SEPTIN5	SEPTIN5	0.303157	0.430211	1.64275	-0.303157	0.283034	18.429	0 .	3 x 47	22 q11	septin 5
PRDM1	473	PRDM1	PRDM1	0.303259	0.442328	1.64265	-0.303259	0.204976	13.0784	0 .	1 x 47	6 q21	PR/SET domain 1
PGM1	474	PGM1	PGM1	0.3036	0.430968	1.64231	-0.3036	0.31654	20.8395	0 .	8 x 55	1 p31	phosphoglucomutase 1
KYAT3	475	KYAT3	KYAT3	0.303883	0.430165	1.64203	-0.303883	0.436211	30.2734	0 .	6 x 55	1 p22	kynurenine aminotransferase 3
MARCH3	476	MARCH3		0.150647	0.32255	1.64111	-0.150647	0.309004	20.2903	0 .	1 x 47
GID8	477	GID8	GID8	0.43844	0.486749	1.641	-0.43844	0.322415	21.2707	0 .	4 x 49	20 q13	GID complex subunit 8 homolog
TFG	478	TFG	TFG	0.305143	0.415854	1.64077	-0.305143	0.230093	14.7655	0 .	1 x 44	3 q12	trafficking from ER to golgi regulator
GTF2IRD1	479	GTF2IRD1	GTF2IRD1	0.305943	0.421781	1.63997	-0.305943	0.276243	17.9498	0 .	1 x 45	7 q11	GTF2I repeat domain containing 1
RMND5A	480	RMND5A	RMND5A	0.557569	0.530261	1.63966	-0.557569	0.347833	23.1689	0 .	1 x 50	2 p11	required for meiotic nuclear division 5 homolog A
EMC4	481	EMC4	EMC4	0.43999	0.481968	1.63945	-0.43999	0.196504	12.5157	0 .	6 x 46	15 q14	ER membrane protein complex subunit 4
POLR2L	482	POLR2L	POLR2L	1.49669	0.558815	1.63881	-1.49669	0.506059	36.6417	0 .	3 x 55	11 p15	RNA polymerase II subunit L
CYCS	483	CYCS	CYCS	0.558799	0.528487	1.63843	-0.558799	0.21691	13.8764	0 .	8 x 50	7 p15	cytochrome c, somatic
DTX4	484	DTX4	DTX4	0.441606	0.533438	1.63784	-0.441606	0.547524	40.8619	0 .	3 x 55	11 q12	deltex E3 ubiquitin ligase 4
CRYBG2	485	CRYBG2	CRYBG2	0.308283	0.443104	1.63763	-0.308283	0.4661	32.9003	0 .	1 x 50	1 p36	crystallin beta-gamma domain containing 2
APMAP	486	APMAP	APMAP	0.154638	0.323832	1.63712	-0.154638	0.463997	32.711	0 .	7 x 55	20 p11	adipocyte plasma membrane associated protein
ZFAND6	487	ZFAND6	ZFAND6	0.310598	0.422836	1.63531	-0.310598	0.207121	13.2214	0 .	1 x 46	15 q25	zinc finger AN1-type containing 6
KIAA0232	488	KIAA0232	KIAA0232	0.311637	0.451033	1.63427	-0.311637	0.469133	33.1746	0 .	1 x 51	4 p16	KIAA0232
WWC1	489	WWC1	WWC1	0.157537	0.316504	1.63422	-0.157537	0.290534	18.9618	0 .	5 x 46	5 q34	WW and C2 domain containing 1
VKORC1L1	490	VKORC1L1	VKORC1L1	0.311713	0.441952	1.6342	-0.311713	0.430194	29.7602	0 .	6 x 55	7 q11	vitamin K epoxide reductase complex subunit 1 like 1
ECI1	491	ECI1	ECI1	0.31204	0.426083	1.63387	-0.31204	0.289429	18.883	0 .	9 x 53	16 p13	enoyl-CoA delta isomerase 1
TMEM238	492	TMEM238	TMEM238	0.313206	0.424722	1.6327	-0.313206	0.3313	21.9281	0 .	7 x 50	19 q13	transmembrane protein 238
VDAC1	493	VDAC1	VDAC1	1.07578	0.583221	1.63227	-1.07578	0.398221	27.1113	0 .	5 x 55	5 q31	voltage dependent anion channel 1
SLC25A35	494	SLC25A35	SLC25A35	0.160028	0.326845	1.63173	-0.160028	0.397189	27.0278	0 .	8 x 55	17 p13	solute carrier family 25 member 35
TUBGCP5	495	TUBGCP5	TUBGCP5	0.314266	0.436403	1.63164	-0.314266	0.386977	26.2086	0 .	7 x 55	15 q11	tubulin gamma complex associated protein 5
SEPTIN11	496	SEPTIN11	SEPTIN11	0.314368	0.435872	1.63154	-0.314368	0.393042	26.6938	0 .	6 x 55	4 q21	septin 11
DUOX1	497	DUOX1	DUOX1	0.448167	0.50829	1.63127	-0.448167	0.412072	28.2433	0 .	2 x 50	15 q21	dual oxidase 1
NDUFB2	498	NDUFB2	NDUFB2	0.671405	0.536901	1.63118	-0.671405	0.270975	17.5801	0 .	6 x 53	7 q34	NADH:ubiquinone oxidoreductase subunit B2
AACS	499	AACS	AACS	0.315144	0.445773	1.63077	-0.315144	0.390675	26.5039	0 .	7 x 55	12 q24	acetoacetyl-CoA synthetase
IPPK	500	IPPK	IPPK	0.315784	0.424634	1.63013	-0.315784	0.3311	21.9132	0 .	1 x 47	9 q22	inositol-pentakisphosphate 2-kinase
SCP2	501	SCP2	SCP2	0.674519	0.567426	1.62807	-0.674519	0.457805	32.1577	0 .	2 x 54	1 p32	sterol carrier protein 2
LPCAT3	502	LPCAT3	LPCAT3	0.317926	0.437986	1.62798	-0.317926	0.380364	25.6842	0 .	7 x 55	12 p13	lysophosphatidylcholine acyltransferase 3
PSMB6	503	PSMB6	PSMB6	0.452198	0.485903	1.62724	-0.452198	0.267862	17.3624	0 .	5 x 49	17 p13	proteasome 20S subunit beta 6
TBC1D20	504	TBC1D20	TBC1D20	0.452352	0.490572	1.62709	-0.452352	0.326464	21.5694	0 .	3 x 50	20 p13	TBC1 domain family member 20
ENTPD1	505	ENTPD1	ENTPD1	0.452543	0.516546	1.6269	-0.452543	0.263302	17.0447	0 .	8 x 55	10 q24	ectonucleoside triphosphate diphosphohydrolase 1
PSMB5	506	PSMB5	PSMB5	0.45256	0.495304	1.62688	-0.45256	0.37825	25.5176	0 .	6 x 54	14 q11	proteasome 20S subunit beta 5
MIGA2	507	MIGA2	MIGA2	0.319078	0.43177	1.62683	-0.319078	0.39611	26.9407	0 .	5 x 51	9 q34	mitoguardin 2
PPM1A	508	PPM1A	PPM1A	0.319617	0.421548	1.62629	-0.319617	0.186334	11.844	0 .	1 x 43	14 q23	protein phosphatase, Mg2+/Mn2+ dependent 1A
MAPK13	509	MAPK13	MAPK13	0.571609	0.533019	1.62562	-0.571609	0.42368	29.21	0 .	1 x 51	6 p21	mitogen-activated protein kinase 13
HMGCR	510	HMGCR	HMGCR	0.321855	0.461805	1.62406	-0.321855	0.557956	41.9877	0 .	4 x 55	5 q13	3-hydroxy-3-methylglutaryl-CoA reductase
SLC19A2	511	SLC19A2	SLC19A2	0.167723	0.326113	1.62404	-0.167723	0.321092	21.1734	0 .	3 x 46	1 q24	solute carrier family 19 member 2
TALDO1	512	TALDO1	TALDO1	0.679393	0.592678	1.62319	-0.679393	0.555748	41.747	0 .	1 x 55	11 p15	transaldolase 1
UBB	513	UBB	UBB	1.14962	0.551445	1.62297	-1.14962	0.193804	12.3369	0 .	2 x 48	17 p11	ubiquitin B
NPLOC4	514	NPLOC4	NPLOC4	0.323137	0.429254	1.62277	-0.323137	0.283209	18.4414	0 .	4 x 46	17 q25	NPL4 homolog, ubiquitin recognition factor
FURIN	515	FURIN	FURIN	0.459462	0.490483	1.61998	-0.459462	0.231953	14.8916	0 .	1 x 46	15 q26	furin, paired basic amino acid cleaving enzyme
MFN1	516	MFN1	MFN1	0.459611	0.48899	1.61983	-0.459611	0.291309	19.017	0 .	6 x 50	3 q26	mitofusin 1
CEBPA	517	CEBPA	CEBPA	0.683306	0.571339	1.61928	-0.683306	0.370685	24.9249	0 .	5 x 51	19 q13	CCAAT enhancer binding protein alpha
PTPRE	518	PTPRE	PTPRE	0.328259	0.43506	1.61765	-0.328259	0.204521	13.0481	0 .	1 x 43	10 q26	protein tyrosine phosphatase receptor type E
RAB18	519	RAB18	RAB18	0.462268	0.485741	1.61717	-0.462268	0.219059	14.0208	0 .	1 x 46	10 p12	RAB18, member RAS oncogene family
HIP1R	520	HIP1R	HIP1R	0.175161	0.332169	1.6166	-0.175161	0.281085	18.2912	0 .	1 x 46	12 q24	huntingtin interacting protein 1 related
CALCOCO1	521	CALCOCO1	CALCOCO1	0.330443	0.437196	1.61547	-0.330443	0.177561	11.2677	0 .	1 x 46	12 q13	calcium binding and coiled-coil domain 1
PET100	522	PET100	PET100	0.581814	0.505735	1.61541	-0.581814	0.159537	10.0924	0 .	1 x 45	19 p13	PET100 cytochrome c oxidase chaperone
PHB2	523	PHB2	PHB2	0.687497	0.542504	1.61509	-0.687497	0.171049	10.8418	0 .	9 x 51	12 p13	prohibitin 2
ZBTB7B	524	ZBTB7B	ZBTB7B	0.687894	0.567927	1.61469	-0.687894	0.451404	31.592	0 .	4 x 54	1 q21	zinc finger and BTB domain containing 7B
ESRP1	525	ESRP1	ESRP1	0.583325	0.543317	1.6139	-0.583325	0.416368	28.599	0 .	3 x 50	8 q22	epithelial splicing regulatory protein 1
MOCS1	526	MOCS1	MOCS1	0.332728	0.467357	1.61318	-0.332728	0.446361	31.1506	0 .	5 x 55	6 p21	molybdenum cofactor synthesis 1
ZNF750	527	ZNF750	ZNF750	0.333652	0.454928	1.61226	-0.333652	0.338895	22.4952	0 .	1 x 48	17 q25	zinc finger protein 750
PAIP2	528	PAIP2	PAIP2	0.333731	0.430923	1.61218	-0.333731	0.245804	15.8363	0 .	4 x 46	5 q31	poly(A) binding protein interacting protein 2
TMEM134	529	TMEM134	TMEM134	0.785801	0.555861	1.61209	-0.785801	0.365566	24.5272	0 .	5 x 52	11 q13	transmembrane protein 134
ISOC1	530	ISOC1	ISOC1	0.179847	0.341374	1.61191	-0.179847	0.399077	27.1806	0 .	8 x 55	5 q23	isochorismatase domain containing 1
KCNK1	531	KCNK1	KCNK1	0.180447	0.342648	1.61131	-0.180447	0.292637	19.1118	0 .	1 x 46	1 q42	potassium two pore domain channel subfamily K member 1
PINK1	532	PINK1	PINK1	0.335993	0.448266	1.60992	-0.335993	0.407936	27.9029	0 .	1 x 50	1 p36	PTEN induced kinase 1
LAMTOR3	533	LAMTOR3	LAMTOR3	0.33614	0.438853	1.60977	-0.33614	0.296538	19.391	0 .	5 x 48	4 q23	late endosomal/lysosomal adaptor, MAPK and MTOR activator 3
SSNA1	534	SSNA1	SSNA1	0.336863	0.436745	1.60905	-0.336863	0.281441	18.3164	0 .	7 x 49	9 q34	SS nuclear autoantigen 1
LSM6	535	LSM6	LSM6	0.471178	0.526726	1.60826	-0.471178	0.37702	25.4208	0 .	6 x 55	4 q31	LSM6 homolog, U6 small nuclear RNA and mRNA degradation associated
GRB7	536	GRB7	GRB7	0.183534	0.347595	1.60823	-0.183534	0.268974	17.4401	0 .	1 x 46	17 q12	growth factor receptor bound protein 7
PLA2G12A	537	PLA2G12A	PLA2G12A	0.339046	0.451188	1.60686	-0.339046	0.39411	26.7796	0 .	6 x 55	4 q25	phospholipase A2 group XIIA
SURF4	538	SURF4	SURF4	0.590548	0.525521	1.60668	-0.590548	0.269708	17.4914	0 .	6 x 53	9 q34	surfeit 4
TMEM147	539	TMEM147	TMEM147	0.590748	0.543652	1.60648	-0.590748	0.429877	29.7333	0 .	4 x 55	19 q13	transmembrane protein 147
SLC5A6	540	SLC5A6	SLC5A6	0.186757	0.344074	1.605	-0.186757	0.392033	26.6128	0 .	8 x 55	2 p23	solute carrier family 5 member 6
IRAK1	541	IRAK1	IRAK1	0.475291	0.503456	1.60415	-0.475291	0.262462	16.9863	0 .	8 x 55	X q28	interleukin 1 receptor associated kinase 1
ANAPC16	542	ANAPC16	ANAPC16	0.475299	0.499466	1.60414	-0.475299	0.201326	12.8357	0 .	10 x 52	10 q22	anaphase promoting complex subunit 16
DHRS11	543	DHRS11	DHRS11	0.341858	0.481127	1.60405	-0.341858	0.617202	48.9884	0 .	3 x 55	CHR_HSCHR17_7_CTG4 q12	dehydrogenase/reductase 11
BLOC1S2	544	BLOC1S2	BLOC1S2	0.794039	0.619403	1.60386	-0.794039	0.587273	45.3122	0 .	1 x 55	10 q24	biogenesis of lysosomal organelles complex 1 subunit 2
ADGRL2	545	ADGRL2	ADGRL2	0.476957	0.513704	1.60248	-0.476957	0.322973	21.3118	0 .	1 x 50	1 p31	adhesion G protein-coupled receptor L2
SDCBP2	546	SDCBP2	SDCBP2	0.189518	0.361335	1.60224	-0.189518	0.360862	24.164	0 .	1 x 48	20 p13	syndecan binding protein 2
ANKRD22	547	ANKRD22	ANKRD22	0.190228	0.352218	1.60153	-0.190228	0.461607	32.4967	0 .	2 x 49	10 q23	ankyrin repeat domain 22
ADGRL3	548	ADGRL3	ADGRL3	0.190937	0.365926	1.60082	-0.190937	0.315099	20.7341	0 .	1 x 47	4 q13	adhesion G protein-coupled receptor L3
TIMM13	549	TIMM13	TIMM13	0.596622	0.519808	1.6006	-0.596622	0.257893	16.6693	0 .	8 x 52	19 p13	translocase of inner mitochondrial membrane 13
VAMP8	550	VAMP8	VAMP8	0.702343	0.560185	1.60024	-0.702343	0.349619	23.3044	0 .	1 x 50	2 p11	vesicle associated membrane protein 8
NECTIN2	551	NECTIN2	NECTIN2	0.192066	0.343521	1.59969	-0.192066	0.215815	13.8029	0 .	1 x 43	19 q13	nectin cell adhesion molecule 2
MIEN1	552	MIEN1	MIEN1	0.3464	0.445558	1.59951	-0.3464	0.358252	23.9634	0 .	4 x 51	17 q12	migration and invasion enhancer 1
SLC30A9	553	SLC30A9	SLC30A9	0.346486	0.441715	1.59942	-0.346486	0.281945	18.352	0 .	6 x 49	4 p13	solute carrier family 30 member 9
NADSYN1	554	NADSYN1	NADSYN1	0.347027	0.461693	1.59888	-0.347027	0.407993	27.9075	0 .	1 x 51	11 q13	NAD synthetase 1
DNAJA1	555	DNAJA1	DNAJA1	0.34841	0.461759	1.5975	-0.34841	0.392933	26.685	0 .	6 x 55	9 p21	DnaJ heat shock protein family (Hsp40) member A1
YOD1	556	YOD1	YOD1	0.194434	0.352475	1.59733	-0.194434	0.240575	15.4785	0 .	1 x 46	1 q32	YOD1 deubiquitinase
FAAH2	557	FAAH2	FAAH2	0.195301	0.352015	1.59646	-0.195301	0.331087	21.9122	0 .	1 x 47	X p11	fatty acid amide hydrolase 2
COPS9	558	COPS9	COPS9	0.708217	0.558696	1.59437	-0.708217	0.374897	25.2541	0 .	5 x 54	2 q37	COP9 signalosome subunit 9
STK40	559	STK40	STK40	0.352466	0.444285	1.59344	-0.352466	0.241909	15.5696	0 .	5 x 46	1 p34	serine/threonine kinase 40
PYURF	560	PYURF	PYURF	0.486217	0.51028	1.59322	-0.486217	0.26218	16.9666	0 .	8 x 53	4 q22	PIGY upstream reading frame
HMGA1	561	HMGA1	HMGA1	0.60412	0.554564	1.5931	-0.60412	0.332168	21.9926	0 .	1 x 49	6 p21	high mobility group AT-hook 1
LAMTOR1	562	LAMTOR1	LAMTOR1	0.891933	0.555013	1.59297	-0.891933	0.336325	22.3027	0 .	5 x 55	11 q13	late endosomal/lysosomal adaptor, MAPK and MTOR activator 1
ATP5PF	563	ATP5PF	ATP5PF	0.710056	0.546545	1.59253	-0.710056	0.222661	14.2633	0 .	8 x 53	21 q21	ATP synthase peripheral stalk subunit F6
TOX4	564	TOX4	TOX4	0.354759	0.441372	1.59115	-0.354759	0.208898	13.34	0 .	1 x 44	14 q11	TOX high mobility group box family member 4
SLC45A4	565	SLC45A4	SLC45A4	0.200795	0.355849	1.59096	-0.200795	0.329566	21.7993	0 .	4 x 47	8 q24	solute carrier family 45 member 4
RABGEF1	566	RABGEF1	RABGEF1	0.200995	0.349848	1.59076	-0.200995	0.258269	16.6953	0 .	3 x 44	7 q11	RAB guanine nucleotide exchange factor 1
GLRX5	567	GLRX5	GLRX5	0.607188	0.546477	1.59004	-0.607188	0.360904	24.1672	0 .	5 x 55	14 q32	glutaredoxin 5
NR1H3	568	NR1H3	NR1H3	0.202042	0.35979	1.58972	-0.202042	0.330557	21.8728	0 .	9 x 55	11 p11	nuclear receptor subfamily 1 group H member 3
ESRP2	569	ESRP2	ESRP2	0.357875	0.458674	1.58803	-0.357875	0.391751	26.5901	0 .	1 x 49	16 q22	epithelial splicing regulatory protein 2
ATP5PD	570	ATP5PD	ATP5PD	0.896914	0.534745	1.58799	-0.896914	0.203541	12.9829	0 .	7 x 50	17 q25	ATP synthase peripheral stalk subunit d
ARHGEF5	571	ARHGEF5	ARHGEF5	0.204422	0.361833	1.58734	-0.204422	0.505576	36.5946	0 .	3 x 51	7 q35	Rho guanine nucleotide exchange factor 5
FBXO9	572	FBXO9	FBXO9	0.492546	0.520091	1.5869	-0.492546	0.4013	27.361	0 .	6 x 55	6 p12	F-box protein 9
CCSER2	573	CCSER2	CCSER2	0.359016	0.453079	1.58689	-0.359016	0.233922	15.0253	0 .	4 x 46	10 q23	coiled-coil serine rich protein 2
HK2	574	HK2	HK2	0.20516	0.361249	1.5866	-0.20516	0.324434	21.4195	0 .	1 x 47	2 p12	hexokinase 2
HSPE1	575	HSPE1	HSPE1	0.811696	0.57288	1.5862	-0.811696	0.253166	16.3426	0 .	7 x 55	2 q33	heat shock protein family E (Hsp10) member 1
USP4	576	USP4	USP4	0.49335	0.502955	1.58609	-0.49335	0.17126	10.8555	0 .	1 x 44	3 p21	ubiquitin specific peptidase 4
MAP2K1	577	MAP2K1	MAP2K1	0.493445	0.541261	1.586	-0.493445	0.491083	35.2057	0 .	3 x 55	15 q22	mitogen-activated protein kinase kinase 1
ZNF675	578	ZNF675	ZNF675	0.205997	0.360564	1.58576	-0.205997	0.319756	21.0752	0 .	7 x 49	19 p12	zinc finger protein 675
ADGRG1	579	ADGRG1	ADGRG1	0.360366	0.458512	1.58554	-0.360366	0.326141	21.5456	0 .	1 x 48	16 q21	adhesion G protein-coupled receptor G1
PBX1	580	PBX1	PBX1	0.611959	0.537191	1.58527	-0.611959	0.217753	13.933	0 .	9 x 55	1 q23	PBX homeobox 1
SERF2	581	SERF2	SERF2	1.84884	0.446714	1.58514	-1.84884	0.289023	18.8541	0 .	4 x 50	15 q15	small EDRK-rich factor 2
ST6GALNAC2	582	ST6GALNAC2	ST6GALNAC2	0.360975	0.480319	1.58493	-0.360975	0.517147	37.7333	0 .	1 x 52	17 q25	ST6 N-acetylgalactosaminide alpha-2,6-sialyltransferase 2
RAB40C	583	RAB40C	RAB40C	0.207726	0.354026	1.58403	-0.207726	0.299425	19.5982	0 .	6 x 46	16 p13	RAB40C, member RAS oncogene family
MOSPD1	584	MOSPD1	MOSPD1	0.207927	0.358558	1.58383	-0.207927	0.434671	30.1416	0 .	3 x 50	X q26	motile sperm domain containing 1
PLCXD1	585	PLCXD1	PLCXD1	0.208199	0.35835	1.58356	-0.208199	0.329594	21.8013	0 .	4 x 47	X p22	phosphatidylinositol specific phospholipase C X domain containing 1
MTCH2	586	MTCH2	MTCH2	0.613796	0.548786	1.58343	-0.613796	0.465239	32.8227	0 .	4 x 55	11 p11	mitochondrial carrier 2
COX7A2	587	COX7A2	COX7A2	1.05617	0.553392	1.58289	-1.05617	0.300456	19.6724	0 .	6 x 52	6 q14	cytochrome c oxidase subunit 7A2
OPLAH	588	OPLAH	OPLAH	0.20902	0.36192	1.58274	-0.20902	0.386756	26.191	0 .	8 x 55	8 q24	5-oxoprolinase, ATP-hydrolysing
GPSM1	589	GPSM1	GPSM1	0.209167	0.365247	1.58259	-0.209167	0.213791	13.6672	0 .	1 x 46	9 q34	G protein signaling modulator 1
ALDH3A2	590	ALDH3A2	ALDH3A2	1.19	0.622371	1.58259	-1.19	0.364439	24.44	0 .	5 x 51	17 p11	aldehyde dehydrogenase 3 family member A2
SRSF8	591	SRSF8	SRSF8	0.363548	0.459777	1.58236	-0.363548	0.372822	25.0918	0 .	7 x 55	11 q21	serine and arginine rich splicing factor 8
WNK2	592	WNK2	WNK2	0.209523	0.369151	1.58224	-0.209523	0.471939	33.4296	0 .	4 x 52	9 q22	WNK lysine deficient protein kinase 2
MMD	593	MMD	MMD	0.209728	0.371974	1.58203	-0.209728	0.47973	34.1447	0 .	4 x 52	17 q22	monocyte to macrophage differentiation associated
HMG20B	594	HMG20B	HMG20B	0.498093	0.499923	1.58135	-0.498093	0.185829	11.8107	0 .	1 x 45	19 p13	high mobility group 20B
ORMDL2	595	ORMDL2	ORMDL2	0.211155	0.359339	1.5806	-0.211155	0.342954	22.8003	0 .	4 x 48	12 q13	ORMDL sphingolipid biosynthesis regulator 2
PPIF	596	PPIF	PPIF	0.499204	0.531418	1.58024	-0.499204	0.484471	34.585	0 .	1 x 52	10 q22	peptidylprolyl isomerase F
PPP1R13L	597	PPP1R13L	PPP1R13L	0.211969	0.355326	1.57979	-0.211969	0.277851	18.063	0 .	5 x 46	19 q13	protein phosphatase 1 regulatory subunit 13 like
PCYT2	598	PCYT2	PCYT2	0.21201	0.369952	1.57975	-0.21201	0.39047	26.4876	0 .	7 x 55	17 q25	phosphate cytidylyltransferase 2, ethanolamine
PSMA4	599	PSMA4	PSMA4	0.723951	0.549826	1.57863	-0.723951	0.305287	20.021	0 .	6 x 55	15 q25	proteasome 20S subunit alpha 4
RGP1	600	RGP1	RGP1	0.2139	0.363307	1.57786	-0.2139	0.265539	17.2004	0 .	3 x 45	9 p13	RGP1 homolog, RAB6A GEF complex partner 1
DNAJB6	601	DNAJB6	DNAJB6	0.214152	0.361683	1.57761	-0.214152	0.168758	10.6923	0 .	1 x 43	7 q36	DnaJ heat shock protein family (Hsp40) member B6
ERMP1	602	ERMP1	ERMP1	0.368624	0.466139	1.57729	-0.368624	0.383885	25.9629	0 .	7 x 53	9 p24	endoplasmic reticulum metallopeptidase 1
SYNGR1	603	SYNGR1	SYNGR1	0.502676	0.517693	1.57677	-0.502676	0.405419	27.6967	0 .	4 x 53	22 q13	synaptogyrin 1
PER3	604	PER3	PER3	0.215079	0.36495	1.57668	-0.215079	0.346518	23.0693	0 .	9 x 55	1 p36	period circadian regulator 3
ATP6V1F	605	ATP6V1F	ATP6V1F	0.502819	0.502516	1.57662	-0.502819	0.292814	19.1245	0 .	4 x 49	7 q32	ATPase H+ transporting V1 subunit F
ARPC1A	606	ARPC1A	ARPC1A	0.50328	0.502619	1.57616	-0.50328	0.178225	11.3113	0 .	1 x 45	7 q22	actin related protein 2/3 complex subunit 1A
KAT2B	607	KAT2B	KAT2B	0.216149	0.362955	1.57561	-0.216149	0.328958	21.7542	0 .	3 x 46	3 p24	lysine acetyltransferase 2B
KREMEN1	608	KREMEN1	KREMEN1	0.727613	0.564383	1.57497	-0.727613	0.360318	24.1221	0 .	1 x 51	22 q12	kringle containing transmembrane protein 1
BCKDK	609	BCKDK	BCKDK	0.371714	0.460811	1.5742	-0.371714	0.362468	24.2878	0 .	3 x 50	16 p11	branched chain keto acid dehydrogenase kinase
CNOT7	610	CNOT7	CNOT7	0.505968	0.502541	1.57347	-0.505968	0.28342	18.4563	0 .	6 x 51	8 p22	CCR4-NOT transcription complex subunit 7
MID1IP1	611	MID1IP1	MID1IP1	0.218626	0.367165	1.57313	-0.218626	0.348763	23.2394	0 .	2 x 48	X p11	MID1 interacting protein 1
MGAT4B	612	MGAT4B	MGAT4B	0.509025	0.50798	1.57042	-0.509025	0.212287	13.5665	0 .	1 x 45	5 q35	alpha-1,3-mannosyl-glycoprotein 4-beta-N-acetylglucosaminyltransferase B
KLHDC3	613	KLHDC3	KLHDC3	0.377025	0.463489	1.56889	-0.377025	0.293657	19.1847	0 .	1 x 48	6 p21	kelch domain containing 3
APRT	614	APRT	APRT	0.628525	0.537133	1.5687	-0.628525	0.253126	16.3399	0 .	7 x 52	16 q24	adenine phosphoribosyltransferase
FARP2	615	FARP2	FARP2	0.223999	0.370334	1.56776	-0.223999	0.206703	13.1936	0 .	1 x 45	2 q37	FERM, ARH/RhoGEF and pleckstrin domain protein 2
POLD4	616	POLD4	POLD4	0.378741	0.45769	1.56717	-0.378741	0.268891	17.4343	0 .	1 x 46	11 q13	DNA polymerase delta 4, accessory subunit
ATP5ME	617	ATP5ME	ATP5ME	0.998474	0.559161	1.56648	-0.998474	0.262975	17.0219	0 .	7 x 53	4 p16	ATP synthase membrane subunit e
VPS13A	618	VPS13A	VPS13A	0.379648	0.471682	1.56626	-0.379648	0.374656	25.2353	0 .	7 x 55	9 q21	vacuolar protein sorting 13 homolog A
YPEL5	619	YPEL5	YPEL5	0.832003	0.547438	1.56589	-0.832003	0.243994	15.7123	0 .	1 x 48	2 p23	yippee like 5
PSMA7	620	PSMA7	PSMA7	0.736745	0.540181	1.56584	-0.736745	0.353965	23.6353	0 .	5 x 55	20 q13	proteasome 20S subunit alpha 7
GPR87	621	GPR87	GPR87	0.226818	0.372292	1.56494	-0.226818	0.425629	29.374	0 .	5 x 50	3 q25	G protein-coupled receptor 87
NDUFC2	622	NDUFC2	NDUFC2	0.227353	0.370281	1.56441	-0.227353	0.287503	18.746	0 .	6 x 47	11 q14	NADH:ubiquinone oxidoreductase subunit C2
PLAAT3	623	PLAAT3	PLAAT3	0.381647	0.494072	1.56426	-0.381647	0.430803	29.8119	0 .	5 x 55	11 q13	phospholipase A and acyltransferase 3
TXNL4A	624	TXNL4A	TXNL4A	0.833961	0.564994	1.56393	-0.833961	0.357016	23.8686	0 .	5 x 55	18 q23	thioredoxin like 4A
MMP24OS	625	MMP24OS	MMP24OS	0.382672	0.459365	1.56324	-0.382672	0.215798	13.8018	0 .	1 x 44	20 q11	MMP24 opposite strand
PRELID3B	626	PRELID3B	PRELID3B	0.516307	0.513099	1.56313	-0.516307	0.292228	19.0826	0 .	6 x 50	20 q13	PRELI domain containing 3B
USP6NL	627	USP6NL	USP6NL	0.228725	0.372262	1.56303	-0.228725	0.38312	25.9022	0 .	1 x 48	10 p14	USP6 N-terminal like
PATJ	628	PATJ	PATJ	0.516594	0.517943	1.56285	-0.516594	0.290105	18.9312	0 .	4 x 48	1 p31	PATJ crumbs cell polarity complex component
MPST	629	MPST	MPST	0.385741	0.467428	1.56017	-0.385741	0.269946	17.5081	0 .	7 x 49	22 q12	mercaptopyruvate sulfurtransferase
MPC1	630	MPC1	MPC1	0.519954	0.540113	1.55949	-0.519954	0.448475	31.3352	0 .	4 x 55	6 q27	mitochondrial pyruvate carrier 1
SYTL1	631	SYTL1	SYTL1	0.520133	0.520159	1.55931	-0.520133	0.287579	18.7514	0 .	1 x 48	1 p36	synaptotagmin like 1
TMED9	632	TMED9	TMED9	0.743472	0.567004	1.55911	-0.743472	0.384299	25.9957	0 .	4 x 55	5 q35	transmembrane p24 trafficking protein 9
MCCC1	633	MCCC1	MCCC1	0.387213	0.467056	1.5587	-0.387213	0.289151	18.8633	0 .	9 x 52	3 q27	methylcrotonoyl-CoA carboxylase 1
HTATIP2	634	HTATIP2	HTATIP2	0.233079	0.377397	1.55868	-0.233079	0.396856	27.0009	0 .	4 x 49	11 p15	HIV-1 Tat interactive protein 2
RAB1A	635	RAB1A	RAB1A	0.639051	0.528252	1.55817	-0.639051	0.230562	14.7972	0 .	6 x 51	2 p14	RAB1A, member RAS oncogene family
PNPLA8	636	PNPLA8	PNPLA8	0.234457	0.38115	1.5573	-0.234457	0.422353	29.0987	0 .	7 x 55	7 q31	patatin like phospholipase domain containing 8
ANKH	637	ANKH	ANKH	0.522217	0.51611	1.55722	-0.522217	0.268164	17.3835	0 .	1 x 48	5 p15	ANKH inorganic pyrophosphate transport regulator
DDT	638	DDT	DDT	0.522484	0.514618	1.55696	-0.522484	0.281726	18.3365	0 .	8 x 51	CHR_HSCHR22_1_CTG7 q11	D-dopachrome tautomerase
CASK	639	CASK	CASK	0.389357	0.467954	1.55655	-0.389357	0.292346	19.0911	0 .	10 x 52	X p11	calcium/calmodulin dependent serine protein kinase
CMIP	640	CMIP	CMIP	0.236068	0.374517	1.55569	-0.236068	0.200497	12.7806	0 .	1 x 43	16 q23	c-Maf inducing protein
CBX4	641	CBX4	CBX4	0.390282	0.472746	1.55563	-0.390282	0.320175	21.106	0 .	5 x 50	17 q25	chromobox 4
NAMPT	642	NAMPT	NAMPT	0.641663	0.556233	1.55556	-0.641663	0.301927	19.7784	0 .	5 x 54	7 q22	nicotinamide phosphoribosyltransferase
THOC7	643	THOC7	THOC7	0.524208	0.510443	1.55523	-0.524208	0.281079	18.2908	0 .	8 x 52	3 p14	THO complex 7
HADH	644	HADH	HADH	0.23735	0.387025	1.55441	-0.23735	0.295875	19.3434	0 .	9 x 54	4 q25	hydroxyacyl-CoA dehydrogenase
ABHD6	645	ABHD6	ABHD6	0.23763	0.394261	1.55413	-0.23763	0.468531	33.12	0 .	6 x 55	3 p14	abhydrolase domain containing 6
COQ4	646	COQ4	COQ4	0.52584	0.511009	1.5536	-0.52584	0.29577	19.3359	0 .	5 x 49	9 q34	coenzyme Q4
PEX16	647	PEX16	PEX16	0.238432	0.384968	1.55333	-0.238432	0.401908	27.4104	0 .	7 x 55	11 p11	peroxisomal biogenesis factor 16
YY1	648	YY1	YY1	0.39262	0.456809	1.55329	-0.39262	0.191331	12.1735	0 .	1 x 43	14 q32	YY1 transcription factor
TSG101	649	TSG101	TSG101	0.239406	0.375031	1.55235	-0.239406	0.253324	16.3535	0 .	1 x 44	11 p15	tumor susceptibility 101
ATP6V1D	650	ATP6V1D	ATP6V1D	0.239517	0.374051	1.55224	-0.239517	0.287769	18.765	0 .	3 x 45	14 q23	ATPase H+ transporting V1 subunit D
WEE1	651	WEE1	WEE1	0.240296	0.383898	1.55146	-0.240296	0.211324	13.5021	0 .	1 x 45	11 p15	WEE1 G2 checkpoint kinase
MAP7	652	MAP7	MAP7	0.240516	0.381695	1.55124	-0.240516	0.367936	24.711	0 .	3 x 48	6 q23	microtubule associated protein 7
COMT	653	COMT	COMT	0.847117	0.543206	1.55078	-0.847117	0.179947	11.4242	0 .	9 x 54	22 q11	catechol-O-methyltransferase
CCDC91	654	CCDC91	CCDC91	0.396879	0.476257	1.54903	-0.396879	0.340356	22.6048	0 .	7 x 55	12 p11	coiled-coil domain containing 91
MTURN	655	MTURN	MTURN	0.244522	0.385131	1.54724	-0.244522	0.34895	23.2536	0 .	4 x 49	7 p14	maturin, neural progenitor differentiation regulator homolog
UBL3	656	UBL3	UBL3	0.400659	0.470573	1.54525	-0.400659	0.150868	9.53082	0 .	1 x 46	13 q12	ubiquitin like 3
HECTD1	657	HECTD1	HECTD1	0.534477	0.510635	1.54496	-0.534477	0.149415	9.43692	0 .	1 x 45	14 q12	HECT domain E3 ubiquitin protein ligase 1
C16orf70	658	C16orf70	C16orf70	0.247798	0.391821	1.54396	-0.247798	0.300386	19.6674	0 .	1 x 47	16 q22	chromosome 16 open reading frame 70
MROH1	659	MROH1	MROH1	0.250028	0.384589	1.54173	-0.250028	0.287538	18.7485	0 .	1 x 45	8 q24	maestro heat like repeat family member 1
PSMD4	660	PSMD4	PSMD4	0.537842	0.511544	1.5416	-0.537842	0.191961	12.2151	0 .	6 x 47	1 q21	proteasome 26S subunit, non-ATPase 4
SNX13	661	SNX13	SNX13	0.404665	0.472837	1.54125	-0.404665	0.337022	22.3548	0 .	8 x 55	7 p21	sorting nexin 13
BCAP29	662	BCAP29	BCAP29	0.405034	0.500229	1.54088	-0.405034	0.497138	35.7811	0 .	4 x 55	7 q22	B cell receptor associated protein 29
CHCHD1	663	CHCHD1	CHCHD1	0.406555	0.466691	1.53936	-0.406555	0.254592	16.441	0 .	7 x 49	10 q22	coiled-coil-helix-coiled-coil-helix domain containing 1
ZDHHC13	664	ZDHHC13	ZDHHC13	0.25262	0.391556	1.53914	-0.25262	0.293567	19.1783	0 .	6 x 48	11 p15	zinc finger DHHC-type containing 13
CCDC85C	665	CCDC85C	CCDC85C	0.253545	0.394922	1.53821	-0.253545	0.335415	22.2347	0 .	1 x 48	14 q32	coiled-coil domain containing 85C
TMEM33	666	TMEM33	TMEM33	0.25383	0.38246	1.53793	-0.25383	0.255049	16.4726	0 .	5 x 45	4 p13	transmembrane protein 33
PTK6	667	PTK6	PTK6	0.254319	0.394351	1.53744	-0.254319	0.356772	23.85	0 .	1 x 48	20 q13	protein tyrosine kinase 6
ETFRF1	668	ETFRF1	ETFRF1	0.408621	0.483472	1.53729	-0.408621	0.385164	26.0644	0 .	4 x 52	12 p12	electron transfer flavoprotein regulatory factor 1
ANO10	669	ANO10	ANO10	0.254997	0.396374	1.53676	-0.254997	0.405362	27.6921	0 .	7 x 55	3 p21	anoctamin 10
SH3BP2	670	SH3BP2	SH3BP2	0.409258	0.479165	1.53665	-0.409258	0.23695	15.2313	0 .	1 x 46	4 p16	SH3 domain binding protein 2
TANK	671	TANK	TANK	0.255143	0.386427	1.53662	-0.255143	0.284131	18.5067	0 .	4 x 45	2 q24	TRAF family member associated NFKB activator
LRP10	672	LRP10	LRP10	1.1031	0.566355	1.53596	-1.1031	0.240063	15.4435	0 .	1 x 48	14 q11	LDL receptor related protein 10
NDUFC1	673	NDUFC1	NDUFC1	0.661772	0.542149	1.53545	-0.661772	0.292776	19.1217	0 .	5 x 51	4 q31	NADH:ubiquinone oxidoreductase subunit C1
SLC2A4RG	674	SLC2A4RG	SLC2A4RG	0.767556	0.549418	1.53503	-0.767556	0.148371	9.36944	0 .	9 x 51	20 q13	SLC2A4 regulator
MICAL2	675	MICAL2	MICAL2	0.257099	0.392484	1.53466	-0.257099	0.212062	13.5515	0 .	3 x 44	11 p15	microtubule associated monooxygenase, calponin and LIM domain containing 2
PCDH1	676	PCDH1	PCDH1	0.257388	0.400082	1.53437	-0.257388	0.227533	14.5922	0 .	1 x 46	5 q31	protocadherin 1
PDZD2	677	PDZD2	PDZD2	0.257785	0.397667	1.53397	-0.257785	0.349862	23.3228	0 .	2 x 48	5 p13	PDZ domain containing 2
CMTM4	678	CMTM4	CMTM4	0.257862	0.397204	1.5339	-0.257862	0.437924	30.4204	0 .	4 x 51	16 q22	CKLF like MARVEL transmembrane domain containing 4
PXMP2	679	PXMP2	PXMP2	0.259759	0.406831	1.532	-0.259759	0.433809	30.0679	0 .	6 x 55	12 q24	peroxisomal membrane protein 2
KDSR	680	KDSR	KDSR	0.547851	0.517799	1.53159	-0.547851	0.280285	18.2347	0 .	5 x 51	18 q21	3-ketodihydrosphingosine reductase
ABHD12	681	ABHD12	ABHD12	0.41438	0.480956	1.53153	-0.41438	0.163628	10.3582	0 .	1 x 45	20 p11	abhydrolase domain containing 12
CASZ1	682	CASZ1	CASZ1	0.549107	0.54204	1.53033	-0.549107	0.449385	31.4149	0 .	1 x 51	1 p36	castor zinc finger 1
YPEL3	683	YPEL3	YPEL3	0.549111	0.52675	1.53033	-0.549111	0.13503	8.51058	0 .	1 x 47	16 p11	yippee like 3
WSB2	684	WSB2	WSB2	0.415728	0.481236	1.53018	-0.415728	0.306878	20.1361	0 .	7 x 53	12 q24	WD repeat and SOCS box containing 2
ACTR3C	685	ACTR3C	ACTR3C	0.262057	0.400886	1.5297	-0.262057	0.423647	29.2073	0 .	5 x 52	7 q36	actin related protein 3C
PCMTD1	686	PCMTD1	PCMTD1	0.416247	0.478732	1.52966	-0.416247	0.252585	16.3026	0 .	5 x 47	8 q11	protein-L-isoaspartate (D-aspartate) O-methyltransferase domain containing 1
DUSP4	687	DUSP4	DUSP4	0.262828	0.409087	1.52893	-0.262828	0.361193	24.1895	0 .	8 x 55	8 p12	dual specificity phosphatase 4
CDV3	688	CDV3	CDV3	0.668363	0.532612	1.52886	-0.668363	0.171242	10.8544	0 .	9 x 55	3 q22	CDV3 homolog
PPP4R1	689	PPP4R1	PPP4R1	0.263302	0.396466	1.52846	-0.263302	0.213476	13.6461	0 .	1 x 46	18 p11	protein phosphatase 4 regulatory subunit 1
ATG13	690	ATG13	ATG13	0.263592	0.390484	1.52817	-0.263592	0.219328	14.0388	0 .	3 x 43	11 p11	autophagy related 13
LSM4	691	LSM4		0.418295	0.482402	1.52762	-0.418295	0.307491	20.1805	0 .	8 x 54
NUTF2	692	NUTF2	NUTF2	0.670857	0.528624	1.52637	-0.670857	0.244697	15.7605	0 .	4 x 49	16 q22	nuclear transport factor 2
ILRUN	693	ILRUN	ILRUN	0.67098	0.553193	1.52624	-0.67098	0.400915	27.3297	0 .	4 x 55	6 p21	inflammation and lipid regulator with UBA-like and NBR1-like domains
UCHL3	694	UCHL3	UCHL3	0.265594	0.394717	1.52617	-0.265594	0.32591	21.5285	0 .	3 x 47	13 q22	ubiquitin C-terminal hydrolase L3
SHB	695	SHB	SHB	0.266097	0.396293	1.52566	-0.266097	0.357966	23.9414	0 .	4 x 49	9 p13	SH2 domain containing adaptor protein B
COX5B	696	COX5B	COX5B	0.960029	0.556159	1.52488	-0.960029	0.184191	11.703	0 .	8 x 51	2 q11	cytochrome c oxidase subunit 5B
OSTF1	697	OSTF1	OSTF1	0.556202	0.522846	1.52324	-0.556202	0.325847	21.5239	0 .	3 x 50	9 q21	osteoclast stimulating factor 1
GOLGA7	698	GOLGA7	GOLGA7	0.42294	0.479904	1.52297	-0.42294	0.254893	16.4618	0 .	1 x 47	8 p11	golgin A7
COX6C	699	COX6C	COX6C	1.1161	0.553784	1.52296	-1.1161	0.243707	15.6927	0 .	7 x 50	8 q22	cytochrome c oxidase subunit 6C
ATP6V0A4	700	ATP6V0A4	ATP6V0A4	0.086823	0.253174	1.52261	-0.086823	0.288694	18.8307	0 .	1 x 46	7 q34	ATPase H+ transporting V0 subunit a4
AC015802.6	701	AC015802.6		0.269353	0.412467	1.52241	-0.269353	0.462576	32.5835	0 .	4 x 51
FEM1B	702	FEM1B	FEM1B	0.425188	0.481054	1.52072	-0.425188	0.262118	16.9623	0 .	1 x 47	15 q23	fem-1 homolog B
PAWR	703	PAWR	PAWR	0.271209	0.398596	1.52055	-0.271209	0.287988	18.7805	0 .	5 x 46	12 q21	pro-apoptotic WT1 regulator
RAB5B	704	RAB5B	RAB5B	0.558906	0.50867	1.52054	-0.558906	0.192363	12.2417	0 .	6 x 47	12 q13	RAB5B, member RAS oncogene family
SREBF2	705	SREBF2	SREBF2	0.559234	0.537488	1.52021	-0.559234	0.467263	33.0053	0 .	4 x 54	22 q13	sterol regulatory element binding transcription factor 2
MAP2K4	706	MAP2K4	MAP2K4	0.272404	0.397616	1.51936	-0.272404	0.268128	17.381	0 .	4 x 46	17 p12	mitogen-activated protein kinase kinase 4
ACADVL	707	ACADVL	ACADVL	1.25385	0.535723	1.51874	-1.25385	0.280279	18.2342	0 .	5 x 50	17 p13	acyl-CoA dehydrogenase very long chain
TSPAN17	708	TSPAN17	TSPAN17	0.273212	0.417146	1.51855	-0.273212	0.473908	33.6093	0 .	2 x 51	5 q35	tetraspanin 17
ACP5	709	ACP5	ACP5	0.273217	0.40364	1.51854	-0.273217	0.204886	13.0725	0 .	5 x 45	19 p13	acid phosphatase 5, tartrate resistant
SMAD2	710	SMAD2	SMAD2	0.427462	0.481246	1.51845	-0.427462	0.263378	17.0499	0 .	6 x 48	18 q21	SMAD family member 2
ST6GALNAC4	711	ST6GALNAC4	ST6GALNAC4	0.274089	0.406001	1.51767	-0.274089	0.346571	23.0733	0 .	9 x 55	9 q34	ST6 N-acetylgalactosaminide alpha-2,6-sialyltransferase 4
SH3GLB1	712	SH3GLB1	SH3GLB1	0.562128	0.525023	1.51731	-0.562128	0.386373	26.1606	0 .	2 x 52	1 p22	SH3 domain containing GRB2 like, endophilin B1
PSMD14	713	PSMD14	PSMD14	0.27465	0.396243	1.51711	-0.27465	0.342442	22.7617	0 .	5 x 49	2 q24	proteasome 26S subunit, non-ATPase 14
SLC35F5	714	SLC35F5	SLC35F5	0.274848	0.393516	1.51691	-0.274848	0.242107	15.5832	0 .	4 x 45	2 q14	solute carrier family 35 member F5
CCNC	715	CCNC	CCNC	0.429171	0.478395	1.51674	-0.429171	0.307792	20.2023	0 .	6 x 49	6 q16	cyclin C
RNF167	716	RNF167	RNF167	0.429855	0.484666	1.51606	-0.429855	0.33168	21.9563	0 .	6 x 51	17 p13	ring finger protein 167
TMEM41A	717	TMEM41A	TMEM41A	0.276232	0.408521	1.51553	-0.276232	0.420564	28.9488	0 .	7 x 55	3 q27	transmembrane protein 41A
CCNG1	718	CCNG1	CCNG1	0.276532	0.406954	1.51523	-0.276532	0.315871	20.7906	0 .	9 x 55	5 q34	cyclin G1
PGAM1	719	PGAM1	PGAM1	0.787428	0.559392	1.51516	-0.787428	0.352063	23.4903	0 .	5 x 52	10 q24	phosphoglycerate mutase 1
TMEM54	720	TMEM54	TMEM54	0.564399	0.535904	1.51504	-0.564399	0.364446	24.4405	0 .	6 x 51	1 p35	transmembrane protein 54
TUFM	721	TUFM	TUFM	0.682257	0.530992	1.51497	-0.682257	0.191344	12.1744	0 .	9 x 52	16 p11	Tu translation elongation factor, mitochondrial
SLC46A2	722	SLC46A2	SLC46A2	0.0966532	0.263639	1.51278	-0.0966532	0.295232	19.2974	0 .	1 x 46	9 q32	solute carrier family 46 member 2
DESI1	723	DESI1	DESI1	0.279064	0.41259	1.5127	-0.279064	0.488914	35.0012	0 .	3 x 52	22 q13	desumoylating isopeptidase 1
UBE2K	724	UBE2K	UBE2K	0.279853	0.402634	1.51191	-0.279853	0.238795	15.357	0 .	2 x 43	4 p14	ubiquitin conjugating enzyme E2 K
NCOA1	725	NCOA1	NCOA1	0.28002	0.404687	1.51174	-0.28002	0.229337	14.7143	0 .	4 x 44	2 p23	nuclear receptor coactivator 1
SGPL1	726	SGPL1	SGPL1	0.43508	0.493865	1.51083	-0.43508	0.419952	28.8977	0 .	1 x 50	10 q22	sphingosine-1-phosphate lyase 1
PSMA5	727	PSMA5	PSMA5	0.569166	0.524944	1.51028	-0.569166	0.366245	24.5798	0 .	4 x 52	1 p13	proteasome 20S subunit alpha 5
MOGAT2	728	MOGAT2	MOGAT2	0.0991913	0.268391	1.51025	-0.0991913	0.341343	22.679	0 .	10 x 52	11 q13	monoacylglycerol O-acyltransferase 2
MCUR1	729	MCUR1	MCUR1	0.436319	0.498313	1.50959	-0.436319	0.426081	29.4122	0 .	1 x 50	6 p23	mitochondrial calcium uniporter regulator 1
TMEM222	730	TMEM222	TMEM222	0.283257	0.418223	1.5085	-0.283257	0.386879	26.2008	0 .	1 x 50	1 p36	transmembrane protein 222
TOLLIP	731	TOLLIP	TOLLIP	0.438852	0.485083	1.50706	-0.438852	0.261692	16.9328	0 .	3 x 47	11 p15	toll interacting protein
FRMD4B	732	FRMD4B	FRMD4B	0.285826	0.407631	1.50593	-0.285826	0.157843	9.98241	0 .	1 x 43	3 p14	FERM domain containing 4B
RAP1A	733	RAP1A	RAP1A	0.574078	0.530951	1.50536	-0.574078	0.308478	20.2521	0 .	6 x 55	1 p13	RAP1A, member of RAS oncogene family
NAA20	734	NAA20	NAA20	0.441204	0.50258	1.50471	-0.441204	0.401439	27.3723	0 .	2 x 51	20 p11	N(alpha)-acetyltransferase 20, NatB catalytic subunit
C1orf43	735	C1orf43	C1orf43	0.575101	0.516425	1.50434	-0.575101	0.266149	17.2429	0 .	7 x 51	1 q21	chromosome 1 open reading frame 43
TCP1	736	TCP1	TCP1	0.893613	0.562215	1.50428	-0.893613	0.349947	23.3293	0 .	5 x 55	6 q25	t-complex 1
JMJD1C	737	JMJD1C	JMJD1C	0.287516	0.413181	1.50424	-0.287516	0.248207	16.0012	0 .	1 x 44	10 q21	jumonji domain containing 1C
DGCR2	738	DGCR2	DGCR2	0.287847	0.406435	1.50391	-0.287847	0.216897	13.8755	0 .	1 x 43	22 q11	DiGeorge syndrome critical region gene 2
GGT6	739	GGT6	GGT6	0.288546	0.421467	1.50321	-0.288546	0.422121	29.0792	0 .	4 x 50	17 p13	gamma-glutamyltransferase 6
PGAP3	740	PGAP3	PGAP3	0.288875	0.404699	1.50288	-0.288875	0.340692	22.63	0 .	6 x 49	17 q12	post-GPI attachment to proteins phospholipase 3
YIPF2	741	YIPF2	YIPF2	0.288917	0.413312	1.50284	-0.288917	0.219291	14.0364	0 .	1 x 43	19 p13	Yip1 domain family member 2
PSMD11	742	PSMD11	PSMD11	0.443302	0.482256	1.50261	-0.443302	0.260765	16.8684	0 .	4 x 48	17 q11	proteasome 26S subunit, non-ATPase 11
VDAC2	743	VDAC2	VDAC2	0.577017	0.523476	1.50242	-0.577017	0.203728	12.9954	0 .	8 x 51	10 q22	voltage dependent anion channel 2
DENND2D	744	DENND2D	DENND2D	0.289389	0.412828	1.50237	-0.289389	0.376424	25.374	0 .	2 x 49	1 p13	DENN domain containing 2D
COX6A1	745	COX6A1	COX6A1	1.71884	0.55444	1.50004	-1.71884	0.506032	36.639	0 .	4 x 54	12 q24	cytochrome c oxidase subunit 6A1
PSMA2	746	PSMA2	PSMA2	0.446424	0.491018	1.49949	-0.446424	0.314229	20.6706	0 .	8 x 55	7 p14	proteasome 20S subunit alpha 2
SOX7	747	SOX7	SOX7	0.292602	0.42331	1.49916	-0.292602	0.305934	20.0678	0 .	1 x 47	8 p23	SRY-box transcription factor 7
RANGAP1	748	RANGAP1	RANGAP1	0.292822	0.412998	1.49894	-0.292822	0.305819	20.0594	0 .	3 x 47	22 q13	Ran GTPase activating protein 1
MED8	749	MED8	MED8	0.293226	0.413302	1.49853	-0.293226	0.310646	20.4096	0 .	5 x 47	1 p34	mediator complex subunit 8
COX5A	750	COX5A	COX5A	1.14063	0.572453	1.49842	-1.14063	0.264392	17.1205	0 .	7 x 54	15 q24	cytochrome c oxidase subunit 5A
PSMB2	751	PSMB2	PSMB2	0.581513	0.514377	1.49793	-0.581513	0.219302	14.0371	0 .	6 x 49	1 p34	proteasome 20S subunit beta 2
TRIM29	752	TRIM29	TRIM29	1.79831	0.672857	1.49753	-1.79831	0.581363	44.6216	0 .	1 x 52	11 q23	tripartite motif containing 29
SSU72	753	SSU72	SSU72	0.582956	0.505254	1.49649	-0.582956	0.224369	14.3784	0 .	6 x 49	1 p36	SSU72 homolog, RNA polymerase II CTD phosphatase
ATP5MG	754	ATP5MG	ATP5MG	1.3371	0.557334	1.49611	-1.3371	0.441905	30.7637	0 .	4 x 55	11 q23	ATP synthase membrane subunit g
CDK7	755	CDK7	CDK7	0.29592	0.410236	1.49584	-0.29592	0.281132	18.2945	0 .	4 x 46	CHR_HSCHR5_2_CTG1_1 q13	cyclin dependent kinase 7
MREG	756	MREG	MREG	0.296117	0.4215	1.49564	-0.296117	0.439	30.513	0 .	4 x 51	2 q35	melanoregulin
GCNT4	757	GCNT4	GCNT4	0.115067	0.27692	1.49437	-0.115067	0.383586	25.9392	0 .	3 x 47	5 q13	glucosaminyl (N-acetyl) transferase 4
PGP	758	PGP	PGP	0.297435	0.420099	1.49432	-0.297435	0.384957	26.0479	0 .	7 x 55	16 p13	phosphoglycolate phosphatase
NDUFS4	759	NDUFS4	NDUFS4	0.451663	0.492735	1.49425	-0.451663	0.280278	18.2342	0 .	8 x 51	5 q11	NADH:ubiquinone oxidoreductase subunit S4
IL17RC	760	IL17RC	IL17RC	0.297696	0.420446	1.49406	-0.297696	0.338323	22.4522	0 .	6 x 51	3 p25	interleukin 17 receptor C
QSOX1	761	QSOX1	QSOX1	0.298852	0.423001	1.49291	-0.298852	0.200048	12.7507	0 .	1 x 46	1 q25	quiescin sulfhydryl oxidase 1
MMAB	762	MMAB	MMAB	0.298974	0.422678	1.49279	-0.298974	0.443016	30.8599	0 .	6 x 55	12 q24	metabolism of cobalamin associated B
CDS1	763	CDS1	CDS1	0.121623	0.278652	1.48781	-0.121623	0.307743	20.1988	0 .	5 x 45	4 q21	CDP-diacylglycerol synthase 1
HSPA1B	764	HSPA1B	HSPA1B	0.815643	0.566554	1.48694	-0.815643	0.38028	25.6776	0 .	4 x 52	CHR_HSCHR6_MHC_DBB_CTG1 p21	heat shock protein family A (Hsp70) member 1B
CAMLG	765	CAMLG	CAMLG	0.45932	0.491139	1.48659	-0.45932	0.248612	16.0291	0 .	6 x 49	5 q31	calcium modulating ligand
SORT1	766	SORT1	SORT1	0.305391	0.42206	1.48637	-0.305391	0.329008	21.7578	0 .	1 x 48	1 p13	sortilin 1
C19orf53	767	C19orf53	C19orf53	0.711141	0.534125	1.48608	-0.711141	0.264535	17.1305	0 .	7 x 52	19 p13	chromosome 19 open reading frame 53
ATP5PB	768	ATP5PB	ATP5PB	0.713065	0.541926	1.48416	-0.713065	0.341111	22.6615	0 .	6 x 54	1 p13	ATP synthase peripheral stalk-membrane subunit b
ATP2C1	769	ATP2C1	ATP2C1	0.307719	0.418304	1.48404	-0.307719	0.300031	19.6419	0 .	6 x 47	3 q22	ATPase secretory pathway Ca2+ transporting 1
ZMYND8	770	ZMYND8	ZMYND8	0.30776	0.416692	1.484	-0.30776	0.247161	15.9294	0 .	1 x 45	20 q13	zinc finger MYND-type containing 8
FXYD3	771	FXYD3	FXYD3	1.00105	0.647187	1.48386	-1.00105	0.480718	34.2361	0 .	3 x 55	19 q13	FXYD domain containing ion transport regulator 3
GOLGA4	772	GOLGA4	GOLGA4	0.596508	0.521275	1.48293	-0.596508	0.264294	17.1137	0 .	3 x 49	3 p22	golgin A4
SMIM4	773	SMIM4	SMIM4	0.463447	0.497424	1.48246	-0.463447	0.292386	19.0939	0 .	8 x 53	3 p21	small integral membrane protein 4
PANK3	774	PANK3	PANK3	0.46373	0.531943	1.48218	-0.46373	0.526063	38.6299	0 .	4 x 55	5 q34	pantothenate kinase 3
NHP2	775	NHP2	NHP2	0.597456	0.525876	1.48199	-0.597456	0.256323	16.5606	0 .	7 x 51	5 q35	NHP2 ribonucleoprotein
NDUFAB1	776	NDUFAB1	NDUFAB1	0.310274	0.421458	1.48149	-0.310274	0.264513	17.1289	0 .	9 x 51	16 p12	NADH:ubiquinone oxidoreductase subunit AB1
GABRA4	777	GABRA4	GABRA4	0.127982	0.300225	1.48146	-0.127982	0.433573	30.0478	0 .	8 x 55	4 p12	gamma-aminobutyric acid type A receptor alpha4 subunit
TMEM59	778	TMEM59	TMEM59	0.821412	0.533872	1.48117	-0.821412	0.19537	12.4406	0 .	3 x 48	1 p32	transmembrane protein 59
RNASEK	779	RNASEK	RNASEK	0.716089	0.539506	1.48114	-0.716089	0.267571	17.3421	0 .	5 x 51	17 p13	ribonuclease K
KLHDC8B	780	KLHDC8B	KLHDC8B	0.311262	0.436196	1.4805	-0.311262	0.333571	22.0971	0 .	8 x 55	3 p21	kelch domain containing 8B
LY6G6C	781	LY6G6C	LY6G6C	0.129202	0.302525	1.48024	-0.129202	0.365553	24.5262	0 .	1 x 48	CHR_HSCHR6_MHC_SSTO_CTG1 p21	lymphocyte antigen 6 family member G6C
ZNF431	782	ZNF431	ZNF431	0.311542	0.429292	1.48022	-0.311542	0.322616	21.2855	0 .	1 x 48	19 p12	zinc finger protein 431
GTF3C1	783	GTF3C1	GTF3C1	0.465757	0.48735	1.48015	-0.465757	0.184453	11.7202	0 .	1 x 45	16 p12	general transcription factor IIIC subunit 1
ABHD14B	784	ABHD14B	ABHD14B	0.311809	0.428273	1.47995	-0.311809	0.404757	27.6426	0 .	7 x 55	3 p21	abhydrolase domain containing 14B
NDUFS5	785	NDUFS5	NDUFS5	0.823088	0.5434	1.4795	-0.823088	0.176864	11.2221	0 .	8 x 51	1 p34	NADH:ubiquinone oxidoreductase subunit S5
EFCAB14	786	EFCAB14	EFCAB14	0.314099	0.424436	1.47766	-0.314099	0.273499	17.7571	0 .	3 x 46	1 p33	EF-hand calcium binding domain 14
CWH43	787	CWH43	CWH43	0.132286	0.295831	1.47715	-0.132286	0.261701	16.9334	0 .	5 x 45	4 p11	cell wall biogenesis 43 C-terminal homolog
WDR26	788	WDR26	WDR26	0.721201	0.569394	1.47602	-0.721201	0.382892	25.8841	0 .	1 x 51	1 q42	WD repeat domain 26
TMEM125	789	TMEM125	TMEM125	0.133549	0.296045	1.47589	-0.133549	0.435992	30.2547	0 .	5 x 50	1 p34	transmembrane protein 125
PSMD7	790	PSMD7	PSMD7	0.316551	0.423756	1.47521	-0.316551	0.28785	18.7707	0 .	4 x 47	16 q23	proteasome 26S subunit, non-ATPase 7
HBP1	791	HBP1	HBP1	0.316824	0.424573	1.47494	-0.316824	0.218357	13.9736	0 .	1 x 44	7 q22	HMG-box transcription factor 1
SLAIN2	792	SLAIN2	SLAIN2	0.317465	0.427723	1.47429	-0.317465	0.365309	24.5073	0 .	1 x 49	4 p11	SLAIN motif family member 2
TFRC	793	TFRC	TFRC	0.317793	0.426804	1.47397	-0.317793	0.305634	20.046	0 .	8 x 50	3 q29	transferrin receptor
PSMB4	794	PSMB4	PSMB4	0.92415	0.531057	1.47375	-0.92415	0.200892	12.8068	0 .	8 x 51	1 q21	proteasome 20S subunit beta 4
KIAA1522	795	KIAA1522	KIAA1522	1.16837	0.619976	1.47069	-1.16837	0.483678	34.511	0 .	4 x 55	1 p35	KIAA1522
TOM1	796	TOM1	TOM1	0.322025	0.42724	1.46973	-0.322025	0.217903	13.9431	0 .	1 x 46	22 q12	target of myb1 membrane trafficking protein
SUCLG1	797	SUCLG1	SUCLG1	0.476546	0.497717	1.46936	-0.476546	0.281023	18.2868	0 .	8 x 52	2 p11	succinate-CoA ligase alpha subunit
SYT7	798	SYT7	SYT7	0.141138	0.308726	1.4683	-0.141138	0.399705	27.2315	0 .	9 x 55	11 q12	synaptotagmin 7
HM13	799	HM13	HM13	0.323874	0.43614	1.46789	-0.323874	0.238591	15.3431	0 .	1 x 44	20 q11	histocompatibility minor 13
VCP	800	VCP	VCP	0.611591	0.516642	1.46785	-0.611591	0.167295	10.5969	0 .	6 x 47	9 p13	valosin containing protein
TLCD2	801	TLCD2	TLCD2	0.14161	0.306198	1.46783	-0.14161	0.410583	28.1205	0 .	9 x 55	CHR_HSCHR17_1_CTG2 p13	TLC domain containing 2
EIF3A	802	EIF3A	EIF3A	0.835206	0.539034	1.46738	-0.835206	0.197897	12.608	0 .	8 x 50	10 q26	eukaryotic translation initiation factor 3 subunit A
HRAS	803	HRAS	HRAS	0.479487	0.500687	1.46642	-0.479487	0.272434	17.6823	0 .	8 x 51	CHR_HSCHR11_1_CTG8 p15	HRas proto-oncogene, GTPase
ACOX1	804	ACOX1	ACOX1	0.325396	0.433781	1.46636	-0.325396	0.41123	28.1738	0 .	7 x 55	17 q25	acyl-CoA oxidase 1
SARS	805	SARS		0.479561	0.498313	1.46635	-0.479561	0.187651	11.9308	0 .	1 x 44
HIST1H2AC	806	HIST1H2AC		0.143483	0.306409	1.46595	-0.143483	0.274966	17.86	0 .	1 x 45
MLF2	807	MLF2	MLF2	0.837788	0.566858	1.4648	-0.837788	0.387485	26.2491	0 .	3 x 53	12 p13	myeloid leukemia factor 2
ROMO1	808	ROMO1	ROMO1	0.732533	0.528673	1.46469	-0.732533	0.193272	12.3018	0 .	7 x 50	20 q11	reactive oxygen species modulator 1
OSBPL2	809	OSBPL2	OSBPL2	0.328752	0.433166	1.46301	-0.328752	0.30203	19.7858	0 .	3 x 47	20 q13	oxysterol binding protein like 2
TARS	810	TARS		0.329191	0.431397	1.46257	-0.329191	0.240553	15.477	0 .	1 x 43
RNF11	811	RNF11	RNF11	0.735018	0.535284	1.46221	-0.735018	0.235348	15.1222	0 .	1 x 48	1 p32	ring finger protein 11
SPINT2	812	SPINT2	SPINT2	0.935763	0.610435	1.46213	-0.935763	0.488522	34.9644	0 .	1 x 53	19 q13	serine peptidase inhibitor, Kunitz type 2
TTC3	813	TTC3	TTC3	1.02291	0.564919	1.462	-1.02291	0.262655	16.9997	0 .	7 x 55	21 q22	tetratricopeptide repeat domain 3
CAST	814	CAST	CAST	0.840898	0.551664	1.46169	-0.840898	0.233146	14.9726	0 .	1 x 48	5 q15	calpastatin
ZNF410	815	ZNF410	ZNF410	0.33008	0.432357	1.46168	-0.33008	0.232405	14.9222	0 .	3 x 45	14 q24	zinc finger protein 410
UCHL1	816	UCHL1	UCHL1	0.148957	0.314699	1.46048	-0.148957	0.435046	30.1736	0 .	4 x 50	4 p13	ubiquitin C-terminal hydrolase L1
PFKFB4	817	PFKFB4	PFKFB4	0.150445	0.3166	1.45899	-0.150445	0.415853	28.5563	0 .	9 x 55	3 p21	6-phosphofructo-2-kinase/fructose-2,6-biphosphatase 4
FKBP1A	818	FKBP1A	FKBP1A	0.843982	0.562169	1.4586	-0.843982	0.226502	14.5225	0 .	8 x 55	20 p13	FKBP prolyl isomerase 1A
SEC11A	819	SEC11A	SEC11A	0.739464	0.537614	1.45776	-0.739464	0.175978	11.164	0 .	9 x 54	15 q25	SEC11 homolog A, signal peptidase complex subunit
UBXN6	820	UBXN6	UBXN6	0.940936	0.542018	1.45696	-0.940936	0.198541	12.6507	0 .	9 x 53	19 p13	UBX domain protein 6
NOP10	821	NOP10	NOP10	0.336075	0.430996	1.45568	-0.336075	0.249519	16.0915	0 .	4 x 45	15 q14	NOP10 ribonucleoprotein
POLR2K	822	POLR2K	POLR2K	0.336985	0.433541	1.45477	-0.336985	0.250488	16.1581	0 .	5 x 46	8 q22	RNA polymerase II subunit K
NEDD8	823	NEDD8	NEDD8	0.742776	0.538784	1.45445	-0.742776	0.234572	15.0695	0 .	7 x 51	14 q12	NEDD8 ubiquitin like modifier
COPS2	824	COPS2	COPS2	0.337543	0.432835	1.45422	-0.337543	0.303369	19.8824	0 .	8 x 51	15 q21	COP9 signalosome subunit 2
C1orf210	825	C1orf210	C1orf210	0.157189	0.31928	1.45225	-0.157189	0.468146	33.0851	0 .	7 x 55	1 p34	chromosome 1 open reading frame 210
PSMB7	826	PSMB7	PSMB7	0.627638	0.523878	1.4518	-0.627638	0.297746	19.4776	0 .	6 x 52	9 q33	proteasome 20S subunit beta 7
MICOS10	827	MICOS10	MICOS10	1.03345	0.547926	1.45145	-1.03345	0.309232	20.3069	0 .	6 x 55	1 p36	mitochondrial contact site and cristae organizing system subunit 10
MKNK2	828	MKNK2	MKNK2	0.852391	0.562247	1.45019	-0.852391	0.211202	13.4939	0 .	7 x 50	19 p13	MAPK interacting serine/threonine kinase 2
ITFG1	829	ITFG1	ITFG1	0.341877	0.432919	1.44988	-0.341877	0.186184	11.8341	0 .	2 x 43	16 q12	integrin alpha FG-GAP repeat containing 1
ATP5F1A	830	ATP5F1A	ATP5F1A	0.853466	0.547645	1.44912	-0.853466	0.254914	16.4632	0 .	8 x 52	18 q21	ATP synthase F1 subunit alpha
VILL	831	VILL	VILL	0.160436	0.318877	1.449	-0.160436	0.270255	17.5297	0 .	1 x 44	3 p22	villin like
NDUFAF2	832	NDUFAF2	NDUFAF2	0.342927	0.440819	1.44883	-0.342927	0.276384	17.9598	0 .	9 x 55	5 q12	NADH:ubiquinone oxidoreductase complex assembly factor 2
ATP6V1B2	833	ATP6V1B2	ATP6V1B2	0.632562	0.525468	1.44688	-0.632562	0.196754	12.5322	0 .	1 x 48	8 p21	ATPase H+ transporting V1 subunit B2
ATG2A	834	ATG2A	ATG2A	0.162675	0.323247	1.44676	-0.162675	0.249515	16.0912	0 .	1 x 46	11 q13	autophagy related 2A
GJB5	835	GJB5	GJB5	0.164067	0.328399	1.44537	-0.164067	0.270009	17.5125	0 .	1 x 45	1 p34	gap junction protein beta 5
FOSL2	836	FOSL2	FOSL2	0.348169	0.439655	1.44359	-0.348169	0.204216	13.0279	0 .	1 x 45	2 p23	FOS like 2, AP-1 transcription factor subunit
SPIRE1	837	SPIRE1	SPIRE1	0.166071	0.322863	1.44337	-0.166071	0.226106	14.4957	0 .	1 x 44	18 p11	spire type actin nucleation factor 1
PANK1	838	PANK1	PANK1	0.16653	0.328901	1.44291	-0.16653	0.443672	30.9168	0 .	6 x 51	10 q23	pantothenate kinase 1
UBE2QL1	839	UBE2QL1	UBE2QL1	0.166734	0.33036	1.4427	-0.166734	0.463383	32.6558	0 .	7 x 55	5 p15	ubiquitin conjugating enzyme E2 Q family like 1
UBE4B	840	UBE4B	UBE4B	0.349075	0.441944	1.44268	-0.349075	0.240468	15.4712	0 .	1 x 44	1 p36	ubiquitination factor E4B
FITM2	841	FITM2	FITM2	0.167763	0.330244	1.44167	-0.167763	0.404404	27.6138	0 .	8 x 55	20 q13	fat storage inducing transmembrane protein 2
PDCD6IP	842	PDCD6IP	PDCD6IP	0.35018	0.44337	1.44158	-0.35018	0.172336	10.9259	0 .	1 x 44	3 p22	programmed cell death 6 interacting protein
ZBTB44	843	ZBTB44	ZBTB44	0.351023	0.455094	1.44074	-0.351023	0.327397	21.6385	0 .	8 x 55	11 q24	zinc finger and BTB domain containing 44
UBE2H	844	UBE2H	UBE2H	0.351277	0.452895	1.44048	-0.351277	0.118093	7.42686	6.79456491070596e-14 .	1 x 45	7 q32	ubiquitin conjugating enzyme E2 H
TENT4A	845	TENT4A	TENT4A	0.351326	0.470927	1.44043	-0.351326	0.472527	33.4832	0 .	5 x 55	5 p15	terminal nucleotidyltransferase 4A
NDUFS8	846	NDUFS8	NDUFS8	0.639247	0.533943	1.44019	-0.639247	0.250993	16.1929	0 .	7 x 54	11 q13	NADH:ubiquinone oxidoreductase core subunit S8
FIS1	847	FIS1	FIS1	0.506188	0.50036	1.43972	-0.506188	0.253716	16.3806	0 .	5 x 48	7 q22	fission, mitochondrial 1
PILRB	848	PILRB	PILRB	0.864381	0.542387	1.4382	-0.864381	0.158637	10.034	0 .	10 x 52	7 q22	paired immunoglobin like type 2 receptor beta
MANSC1	849	MANSC1	MANSC1	0.171393	0.325296	1.43805	-0.171393	0.340526	22.6176	0 .	6 x 47	12 p13	MANSC domain containing 1
PSMD3	850	PSMD3	PSMD3	0.35378	0.445362	1.43798	-0.35378	0.26063	16.859	0 .	5 x 47	17 q21	proteasome 26S subunit, non-ATPase 3
ACAD9	851	ACAD9	ACAD9	0.35404	0.452499	1.43772	-0.35404	0.305098	20.0073	0 .	6 x 49	3 q21	acyl-CoA dehydrogenase family member 9
CMTM8	852	CMTM8	CMTM8	0.172131	0.331722	1.43731	-0.172131	0.432445	29.9516	0 .	4 x 49	3 p22	CKLF like MARVEL transmembrane domain containing 8
ARPC5L	853	ARPC5L	ARPC5L	0.356239	0.442813	1.43552	-0.356239	0.242555	15.6139	0 .	1 x 45	9 q33	actin related protein 2/3 complex subunit 5 like
ABHD17C	854	ABHD17C	ABHD17C	0.174326	0.334319	1.43511	-0.174326	0.358244	23.9628	0 .	1 x 47	15 q25	abhydrolase domain containing 17C
ETFA	855	ETFA	ETFA	0.359801	0.446509	1.43196	-0.359801	0.276523	17.9696	0 .	10 x 52	15 q24	electron transfer flavoprotein subunit alpha
HOOK2	856	HOOK2	HOOK2	0.362211	0.454578	1.42955	-0.362211	0.370839	24.937	0 .	7 x 54	19 p13	hook microtubule tethering protein 2
NAPA	857	NAPA	NAPA	0.767736	0.557278	1.42949	-0.767736	0.384689	26.0267	0 .	3 x 52	19 q13	NSF attachment protein alpha
ENTPD2	858	ENTPD2	ENTPD2	0.180752	0.343848	1.42869	-0.180752	0.396611	26.9811	0 .	8 x 53	9 q34	ectonucleoside triphosphate diphosphohydrolase 2
EEF1B2	859	EEF1B2	EEF1B2	1.93929	0.51437	1.428	-1.93929	0.298691	19.5455	0 .	8 x 50	2 q33	eukaryotic translation elongation factor 1 beta 2
LAMP1	860	LAMP1	LAMP1	0.969966	0.554186	1.42793	-0.969966	0.308265	20.2367	0 .	4 x 51	13 q34	lysosomal associated membrane protein 1
RAB27B	861	RAB27B	RAB27B	0.182031	0.338811	1.42741	-0.182031	0.271409	17.6105	0 .	5 x 45	18 q21	RAB27B, member RAS oncogene family
RBM8A	862	RBM8A	RBM8A	0.519078	0.509099	1.42683	-0.519078	0.234764	15.0825	0 .	6 x 49	1 q21	RNA binding motif protein 8A
CPTP	863	CPTP	CPTP	0.182913	0.333701	1.42653	-0.182913	0.247397	15.9456	0 .	1 x 43	1 p36	ceramide-1-phosphate transfer protein
PPARA	864	PPARA	PPARA	0.183051	0.342309	1.42639	-0.183051	0.442575	30.8217	0 .	8 x 55	22 q13	peroxisome proliferator activated receptor alpha
BOLA3	865	BOLA3	BOLA3	0.183862	0.340584	1.42558	-0.183862	0.315568	20.7684	0 .	9 x 55	2 p13	bolA family member 3
NPAS2	866	NPAS2	NPAS2	0.184304	0.338522	1.42513	-0.184304	0.187864	11.9448	0 .	1 x 44	2 q11	neuronal PAS domain protein 2
PNLIPRP3	867	PNLIPRP3	PNLIPRP3	0.185083	0.350637	1.42436	-0.185083	0.520381	38.0565	0 .	3 x 51	10 q25	pancreatic lipase related protein 3
BDH1	868	BDH1	BDH1	0.367745	0.467376	1.42401	-0.367745	0.375492	25.3009	0 .	6 x 51	CHR_HSCHR3_2_CTG3 q29	3-hydroxybutyrate dehydrogenase 1
ACSF2	869	ACSF2	ACSF2	0.186115	0.345577	1.42332	-0.186115	0.346155	23.0419	0 .	9 x 55	17 q21	acyl-CoA synthetase family member 2
EIF3H	870	EIF3H	EIF3H	0.524159	0.506135	1.42175	-0.524159	0.249305	16.0767	0 .	8 x 51	8 q24	eukaryotic translation initiation factor 3 subunit H
VIPR1	871	VIPR1	VIPR1	0.189942	0.345258	1.4195	-0.189942	0.329254	21.7761	0 .	5 x 47	3 p22	vasoactive intestinal peptide receptor 1
REEP3	872	REEP3	REEP3	0.37266	0.461316	1.4191	-0.37266	0.37277	25.0877	0 .	4 x 51	10 q21	receptor accessory protein 3
REEP4	873	REEP4	REEP4	0.374139	0.458923	1.41762	-0.374139	0.264888	17.155	0 .	1 x 46	8 p21	receptor accessory protein 4
EFNB2	874	EFNB2	EFNB2	0.193166	0.352118	1.41627	-0.193166	0.36768	24.6912	0 .	9 x 55	13 q33	ephrin B2
SH3BGRL2	875	SH3BGRL2	SH3BGRL2	0.193408	0.35111	1.41603	-0.193408	0.345628	23.0021	0 .	1 x 48	6 q14	SH3 domain binding glutamate rich protein like 2
SMIM27	876	SMIM27	SMIM27	0.195201	0.344372	1.41424	-0.195201	0.377239	25.438	0 .	5 x 49	9 p21	small integral membrane protein 27
PSMD8	877	PSMD8	PSMD8	0.783347	0.552082	1.41388	-0.783347	0.368686	24.7693	0 .	3 x 52	19 q13	proteasome 26S subunit, non-ATPase 8
SMAP1	878	SMAP1	SMAP1	0.196032	0.344545	1.41341	-0.196032	0.244653	15.7574	0 .	3 x 44	6 q13	small ArfGAP 1
CYP51A1	879	CYP51A1	CYP51A1	0.196451	0.350896	1.41299	-0.196451	0.422654	29.1239	0 .	8 x 55	7 q21	cytochrome P450 family 51 subfamily A member 1
CYP2R1	880	CYP2R1	CYP2R1	0.196491	0.350227	1.41295	-0.196491	0.363107	24.3371	0 .	9 x 55	11 p15	cytochrome P450 family 2 subfamily R member 1
IGSF3	881	IGSF3	IGSF3	0.19694	0.349836	1.4125	-0.19694	0.271777	17.6363	0 .	1 x 44	1 p13	immunoglobulin superfamily member 3
FRMD8	882	FRMD8	FRMD8	0.197376	0.346163	1.41206	-0.197376	0.267863	17.3625	0 .	1 x 45	11 q13	FERM domain containing 8
PELI1	883	PELI1	PELI1	0.198261	0.349434	1.41118	-0.198261	0.209437	13.376	0 .	1 x 44	2 p14	pellino E3 ubiquitin protein ligase 1
EFNA3	884	EFNA3	EFNA3	0.198284	0.353523	1.41115	-0.198284	0.393733	26.7493	0 .	6 x 49	1 q21	ephrin A3
NMRK1	885	NMRK1	NMRK1	0.198305	0.359219	1.41113	-0.198305	0.311603	20.4792	0 .	3 x 47	9 q21	nicotinamide riboside kinase 1
TPD52L2	886	TPD52L2	TPD52L2	0.380705	0.450818	1.41105	-0.380705	0.224144	14.3633	0 .	1 x 44	20 q13	TPD52 like 2
UBL5	887	UBL5	UBL5	0.891643	0.540249	1.41094	-0.891643	0.178386	11.3218	0 .	8 x 50	19 p13	ubiquitin like 5
SEM1	888	SEM1	SEM1	0.891762	0.530561	1.41082	-0.891762	0.19	12.0857	0 .	7 x 49	7 q21	SEM1 26S proteasome complex subunit
CDYL	889	CDYL	CDYL	0.198981	0.344227	1.41046	-0.198981	0.209365	13.3711	0 .	1 x 44	6 p25	chromodomain Y like
ERGIC3	890	ERGIC3	ERGIC3	0.987526	0.543032	1.41037	-0.987526	0.273123	17.7306	0 .	8 x 55	20 q11	ERGIC and golgi 3
LSS	891	LSS	LSS	0.381493	0.463302	1.41027	-0.381493	0.281792	18.3412	0 .	9 x 54	CHR_HSCHR21_5_CTG2 q22	lanosterol synthase
RTRAF	892	RTRAF	RTRAF	0.787322	0.538098	1.4099	-0.787322	0.241177	15.5196	0 .	7 x 52	14 q22	RNA transcription, translation and transport factor
TPD52L1	893	TPD52L1	TPD52L1	0.382289	0.472396	1.40947	-0.382289	0.375897	25.3326	0 .	3 x 50	6 q22	TPD52 like 1
KIAA0513	894	KIAA0513	KIAA0513	0.200135	0.351652	1.4093	-0.200135	0.210901	13.4738	0 .	1 x 45	16 q24	KIAA0513
MYO6	895	MYO6	MYO6	0.201036	0.353001	1.4084	-0.201036	0.218907	14.0105	0 .	1 x 45	6 q14	myosin VI
NOP16	896	NOP16	NOP16	0.201798	0.359748	1.40764	-0.201798	0.314083	20.66	0 .	9 x 55	5 q35	NOP16 nucleolar protein
MFSD6	897	MFSD6	MFSD6	0.203423	0.352351	1.40602	-0.203423	0.278505	18.1092	0 .	4 x 45	2 q32	major facilitator superfamily domain containing 6
ADAM15	898	ADAM15	ADAM15	0.540619	0.512222	1.40529	-0.540619	0.336217	22.2946	0 .	7 x 55	1 q21	ADAM metallopeptidase domain 15
RIOK3	899	RIOK3	RIOK3	0.204428	0.350623	1.40501	-0.204428	0.207243	13.2295	0 .	1 x 43	18 q11	RIO kinase 3
ANGPTL4	900	ANGPTL4	ANGPTL4	0.206024	0.361348	1.40341	-0.206024	0.270329	17.5349	0 .	5 x 46	19 p13	angiopoietin like 4
ANKDD1A	901	ANKDD1A	ANKDD1A	0.207673	0.362749	1.40177	-0.207673	0.457078	32.0932	0 .	6 x 55	15 q22	ankyrin repeat and death domain containing 1A
DOP1B	902	DOP1B	DOP1B	0.20844	0.360159	1.401	-0.20844	0.394787	26.8341	0 .	4 x 49	21 q22	DOP1 leucine zipper like protein B
EPG5	903	EPG5	EPG5	0.20903	0.354806	1.40041	-0.20903	0.250908	16.187	0 .	1 x 45	18 q21	ectopic P-granules autophagy protein 5 homolog
TTC38	904	TTC38	TTC38	0.209385	0.364303	1.40005	-0.209385	0.416261	28.5902	0 .	7 x 55	22 q13	tetratricopeptide repeat domain 38
SNX3	905	SNX3	SNX3	0.998004	0.549549	1.39989	-0.998004	0.306426	20.1034	0 .	6 x 55	6 q21	sorting nexin 3
TLE3	906	TLE3	TLE3	0.211259	0.360105	1.39818	-0.211259	0.277266	18.0219	0 .	5 x 45	15 q23	TLE family member 3, transcriptional corepressor
NEBL	907	NEBL	NEBL	0.211406	0.363588	1.39803	-0.211406	0.249436	16.0857	0 .	1 x 46	10 p12	nebulette
TMEM9B	908	TMEM9B	TMEM9B	0.39484	0.461121	1.39692	-0.39484	0.233117	14.9706	0 .	1 x 44	11 p15	TMEM9 domain family member B
NACC1	909	NACC1	NACC1	0.213387	0.355462	1.39605	-0.213387	0.24178	15.5608	0 .	4 x 44	19 p13	nucleus accumbens associated 1
CMPK1	910	CMPK1	CMPK1	1.09113	0.53268	1.39378	-1.09113	0.250943	16.1894	0 .	6 x 51	1 p33	cytidine/uridine monophosphate kinase 1
SMDT1	911	SMDT1	SMDT1	0.688196	0.538625	1.39125	-0.688196	0.293569	19.1784	0 .	6 x 53	CHR_HSCHR22_2_CTG1 q13	single-pass membrane protein with aspartate rich tail 1
HINT3	912	HINT3	HINT3	0.219718	0.361902	1.38972	-0.219718	0.326068	21.5402	0 .	6 x 47	6 q22	histidine triad nucleotide binding protein 3
TSTD1	913	TSTD1	TSTD1	0.221492	0.373235	1.38795	-0.221492	0.450518	31.5142	0 .	4 x 51	1 q23	thiosulfate sulfurtransferase like domain containing 1
PCBP2	914	PCBP2	PCBP2	1.09915	0.557317	1.38575	-1.09915	0.215593	13.788	0 .	8 x 53	12 q13	poly(rC) binding protein 2
PLEKHG6	915	PLEKHG6	PLEKHG6	0.224268	0.378732	1.38517	-0.224268	0.451511	31.6014	0 .	6 x 55	12 p13	pleckstrin homology and RhoGEF domain containing G6
FAM219B	916	FAM219B	FAM219B	0.407212	0.474578	1.38455	-0.407212	0.350488	23.3704	0 .	7 x 53	15 q24	family with sequence similarity 219 member B
NSA2	917	NSA2	NSA2	0.408299	0.471053	1.38346	-0.408299	0.295849	19.3416	0 .	9 x 53	5 q13	NSA2 ribosome biogenesis factor
SLC25A43	918	SLC25A43	SLC25A43	0.227484	0.367088	1.38195	-0.227484	0.36339	24.3589	0 .	5 x 49	X q24	solute carrier family 25 member 43
ATP5F1B	919	ATP5F1B	ATP5F1B	1.50902	0.531646	1.38135	-1.50902	0.198325	12.6364	0 .	8 x 51	12 q13	ATP synthase F1 subunit beta
LRRFIP2	920	LRRFIP2	LRRFIP2	0.229612	0.363879	1.37983	-0.229612	0.185457	11.7862	0 .	2 x 43	3 p22	LRR binding FLII interacting protein 2
PSMB1	921	PSMB1	PSMB1	0.818738	0.541861	1.37849	-0.818738	0.242808	15.6312	0 .	6 x 51	CHR_HSCHR6_1_CTG5 q27	proteasome 20S subunit beta 1
CPEB2	922	CPEB2	CPEB2	0.413989	0.485363	1.37777	-0.413989	0.375785	25.3238	0 .	6 x 53	4 p15	cytoplasmic polyadenylation element binding protein 2
RBM47	923	RBM47	RBM47	0.231758	0.374695	1.37768	-0.231758	0.385262	26.0722	0 .	5 x 51	4 p14	RNA binding motif protein 47
KIAA0930	924	KIAA0930	KIAA0930	0.822561	0.548477	1.37466	-0.822561	0.257855	16.6666	0 .	4 x 50	22 q13	KIAA0930
ADRM1	925	ADRM1	ADRM1	0.235451	0.371783	1.37399	-0.235451	0.294653	19.2559	0 .	5 x 46	20 q13	adhesion regulating molecule 1
KCMF1	926	KCMF1	KCMF1	0.418842	0.476986	1.37292	-0.418842	0.345218	22.9711	0 .	4 x 50	2 p11	potassium channel modulatory factor 1
ATP5MC2	927	ATP5MC2	ATP5MC2	0.929944	0.554907	1.37264	-0.929944	0.197999	12.6148	0 .	8 x 51	12 q13	ATP synthase membrane subunit c locus 2
ITPKC	928	ITPKC	ITPKC	0.238543	0.381171	1.3709	-0.238543	0.278193	18.0871	0 .	1 x 46	19 q13	inositol-trisphosphate 3-kinase C
TRAPPC5	929	TRAPPC5	TRAPPC5	0.70891	0.526037	1.37053	-0.70891	0.249967	16.1222	0 .	6 x 50	19 p13	trafficking protein particle complex 5
RNF170	930	RNF170	RNF170	0.240834	0.377958	1.3686	-0.240834	0.259243	16.7628	0 .	4 x 44	8 p11	ring finger protein 170
MMADHC	931	MMADHC	MMADHC	0.424367	0.476293	1.36739	-0.424367	0.254059	16.4042	0 .	1 x 47	2 q23	metabolism of cobalamin associated D
RRAGA	932	RRAGA	RRAGA	0.243167	0.377067	1.36627	-0.243167	0.268637	17.4166	0 .	5 x 45	9 p22	Ras related GTP binding A
MTPN	933	MTPN	MTPN	0.425949	0.478514	1.36581	-0.425949	0.158137	10.0015	0 .	1 x 43	7 q33	myotrophin
HACL1	934	HACL1	HACL1	0.243734	0.386093	1.3657	-0.243734	0.371931	25.0221	0 .	9 x 55	3 p25	2-hydroxyacyl-CoA lyase 1
NCKAP1	935	NCKAP1	NCKAP1	0.716799	0.524518	1.36264	-0.716799	0.188717	12.001	0 .	5 x 47	2 q32	NCK associated protein 1
SMPDL3A	936	SMPDL3A	SMPDL3A	0.247534	0.38115	1.3619	-0.247534	0.325662	21.5102	0 .	7 x 50	6 q22	sphingomyelin phosphodiesterase acid like 3A
AKTIP	937	AKTIP	AKTIP	0.247988	0.38506	1.36145	-0.247988	0.303555	19.8958	0 .	3 x 47	16 q12	AKT interacting protein
CD200	938	CD200	CD200	0.251471	0.392036	1.35797	-0.251471	0.360431	24.1308	0 .	9 x 55	3 q13	CD200 molecule
RAB27A	939	RAB27A	RAB27A	0.251812	0.38637	1.35763	-0.251812	0.286484	18.6736	0 .	1 x 45	15 q21	RAB27A, member RAS oncogene family
GSE1	940	GSE1	GSE1	0.254856	0.390756	1.35458	-0.254856	0.355203	23.7299	0 .	4 x 48	16 q24	Gse1 coiled-coil protein
UBC	941	UBC	UBC	3.33723	0.311321	1.35412	-1.54547	0.339751	22.5594	0 .	1 x 48	12 q24	ubiquitin C
HINT1	942	HINT1	HINT1	1.21383	0.555199	1.35112	-1.21383	0.325708	21.5136	0 .	6 x 52	5 q23	histidine triad nucleotide binding protein 1
AP2S1	943	AP2S1	AP2S1	0.95153	0.550215	1.35105	-0.95153	0.298301	19.5175	0 .	4 x 51	19 q13	adaptor related protein complex 2 subunit sigma 1
RAB5IF	944	RAB5IF	RAB5IF	0.952562	0.59076	1.35002	-0.952562	0.447983	31.2922	0 .	4 x 55	20 q11	RAB5 interacting factor
TMEM106B	945	TMEM106B	TMEM106B	0.262758	0.391373	1.34668	-0.262758	0.210436	13.4428	0 .	1 x 44	7 p21	transmembrane protein 106B
TXN2	946	TXN2	TXN2	0.446663	0.483442	1.3451	-0.446663	0.254755	16.4522	0 .	9 x 51	22 q12	thioredoxin 2
PPP1CB	947	PPP1CB	PPP1CB	0.735882	0.547698	1.34356	-0.735882	0.243566	15.683	0 .	1 x 49	2 p23	protein phosphatase 1 catalytic subunit beta
TM9SF3	948	TM9SF3	TM9SF3	0.739787	0.529374	1.33965	-0.739787	0.162514	10.2857	0 .	5 x 46	10 q24	transmembrane 9 superfamily member 3
NDUFS6	949	NDUFS6	NDUFS6	0.860582	0.555625	1.33664	-0.860582	0.315557	20.7676	0 .	6 x 55	5 p15	NADH:ubiquinone oxidoreductase subunit S6
ATP9B	950	ATP9B	ATP9B	0.459737	0.49438	1.33202	-0.459737	0.338377	22.4563	0 .	7 x 55	CHR_HSCHR18_2_CTG2_1 q23	ATPase phospholipid transporting 9B (putative)
G6PD	951	G6PD	G6PD	0.278359	0.411645	1.33108	-0.278359	0.388848	26.3579	0 .	7 x 55	X q28	glucose-6-phosphate dehydrogenase
MTA3	952	MTA3	MTA3	0.279032	0.399138	1.33041	-0.279032	0.256407	16.5664	0 .	4 x 44	2 p21	metastasis associated 1 family member 3
UBE2V1	953	UBE2V1	UBE2V1	0.615659	0.51914	1.33025	-0.615659	0.224544	14.3902	0 .	8 x 51	20 q13	ubiquitin conjugating enzyme E2 V1
BOK	954	BOK	BOK	0.279705	0.404726	1.32973	-0.279705	0.381222	25.752	0 .	4 x 49	2 q37	BCL2 family apoptosis regulator BOK
DNAJC5	955	DNAJC5	DNAJC5	0.284197	0.404647	1.32524	-0.284197	0.258682	16.7239	0 .	1 x 44	20 q13	DnaJ heat shock protein family (Hsp40) member C5
SPSB3	956	SPSB3	SPSB3	0.467049	0.488937	1.32471	-0.467049	0.129276	8.1416	2.22044604925031e-16 .	1 x 45	16 p13	splA/ryanodine receptor domain and SOCS box containing 3
PSMA3	957	PSMA3	PSMA3	0.284997	0.398887	1.32444	-0.284997	0.29926	19.5864	0 .	10 x 53	14 q23	proteasome 20S subunit alpha 3
RAF1	958	RAF1	RAF1	0.288427	0.405128	1.32101	-0.288427	0.144853	9.14252	0 .	2 x 43	3 p25	Raf-1 proto-oncogene, serine/threonine kinase
ATP5F1E	959	ATP5F1E	ATP5F1E	1.57333	0.522021	1.31704	-1.57333	0.457415	32.123	0 .	4 x 55	20 q13	ATP synthase F1 subunit epsilon
PSMC3	960	PSMC3	PSMC3	0.294439	0.409314	1.315	-0.294439	0.222907	14.2798	0 .	1 x 45	11 p11	proteasome 26S subunit, ATPase 3
CHCHD2	961	CHCHD2	CHCHD2	1.45808	0.504716	1.31451	-1.45808	0.321074	21.1721	0 .	7 x 52	7 p11	coiled-coil-helix-coiled-coil-helix domain containing 2
HSP90AB1	962	HSP90AB1	HSP90AB1	1.2516	0.54412	1.31335	-1.2516	0.259691	16.7939	0 .	7 x 51	6 p21	heat shock protein 90 alpha family class B member 1
TMEM265	963	TMEM265	TMEM265	0.299444	0.415368	1.30999	-0.299444	0.306006	20.073	0 .	1 x 44	16 p11	transmembrane protein 265
RACK1	964	RACK1	RACK1	1.83265	0.488342	1.30284	-1.83265	0.27397	17.7901	0 .	8 x 51	5 q35	receptor for activated C kinase 1
LETM1	965	LETM1	LETM1	0.306844	0.420822	1.30259	-0.306844	0.367521	24.6789	0 .	7 x 55	4 p16	leucine zipper and EF-hand containing transmembrane protein 1
SUMO1	966	SUMO1	SUMO1	0.643694	0.523888	1.30222	-0.643694	0.255119	16.4774	0 .	8 x 53	2 q33	small ubiquitin like modifier 1
ZNF510	967	ZNF510	ZNF510	0.0993646	0.264759	1.28693	-0.0993646	0.341138	22.6636	0 .	1 x 46	9 q22	zinc finger protein 510
POLR2I	968	POLR2I	POLR2I	0.50539	0.499256	1.28637	-0.50539	0.239373	15.3964	0 .	7 x 49	19 q13	RNA polymerase II subunit I
ATP6AP2	969	ATP6AP2	ATP6AP2	0.323726	0.427893	1.28571	-0.323726	0.255104	16.4764	0 .	1 x 46	X p11	ATPase H+ transporting accessory protein 2
CLPTM1	970	CLPTM1	CLPTM1	0.510935	0.503149	1.28082	-0.510935	0.293961	19.2064	0 .	5 x 49	19 q13	CLPTM1 regulator of GABA type A receptor forward trafficking
MANF	971	MANF	MANF	0.331495	0.434922	1.27794	-0.331495	0.187329	11.9095	0 .	1 x 43	3 p21	mesencephalic astrocyte derived neurotrophic factor
COX4I1	972	COX4I1	COX4I1	1.49751	0.51958	1.27508	-1.49751	0.275578	17.9031	0 .	8 x 51	16 q24	cytochrome c oxidase subunit 4I1
TJP1	973	TJP1	TJP1	0.335194	0.432531	1.27424	-0.335194	0.136978	8.63567	0 .	1 x 44	15 q13	tight junction protein 1
PFN1	974	PFN1	PFN1	1.82851	0.46606	1.26253	-1.82851	0.307792	20.2023	0 .	4 x 51	17 p13	profilin 1
MROH6	975	MROH6	MROH6	0.126027	0.2866	1.26027	-0.126027	0.252631	16.3057	0 .	1 x 44	CHR_HSCHR8_3_CTG7 q24	maestro heat like repeat family member 6
SESN2	976	SESN2	SESN2	0.127462	0.290121	1.25883	-0.127462	0.30681	20.1312	0 .	1 x 45	1 p35	sestrin 2
CCSAP	977	CCSAP	CCSAP	0.144522	0.302712	1.24177	-0.144522	0.308465	20.2512	0 .	5 x 46	1 q42	centriole, cilia and spindle associated protein
CHMP4C	978	CHMP4C	CHMP4C	0.147321	0.306332	1.23897	-0.147321	0.324082	21.3936	0 .	1 x 47	8 q21	charged multivesicular body protein 4C
EIF1AD	979	EIF1AD	EIF1AD	0.148048	0.308504	1.23825	-0.148048	0.20185	12.8704	0 .	1 x 44	11 q13	eukaryotic translation initiation factor 1A domain containing
CACNB3	980	CACNB3	CACNB3	0.155033	0.31103	1.23126	-0.155033	0.239437	15.4008	0 .	1 x 43	12 q13	calcium voltage-gated channel auxiliary subunit beta 3
TMED2	981	TMED2	TMED2	1.25476	0.531292	1.23015	-1.25476	0.321439	21.1989	0 .	6 x 55	12 q24	transmembrane p24 trafficking protein 2
RBM3	982	RBM3	RBM3	2.10714	0.453643	1.22506	-2.10714	0.305642	20.0466	0 .	8 x 50	X p11	RNA binding motif protein 3
ITM2B	983	ITM2B	ITM2B	2.2412	0.415618	1.22453	-2.2412	0.261092	16.8911	0 .	1 x 48	13 q14	integral membrane protein 2B
ZBTB43	984	ZBTB43	ZBTB43	0.165527	0.319068	1.22077	-0.165527	0.24133	15.5301	0 .	1 x 45	9 q33	zinc finger and BTB domain containing 43
SERTAD1	985	SERTAD1	SERTAD1	0.173038	0.325772	1.21326	-0.173038	0.223636	14.329	0 .	1 x 44	19 q13	SERTA domain containing 1
ETFDH	986	ETFDH	ETFDH	0.173427	0.328046	1.21287	-0.173427	0.302082	19.7895	0 .	5 x 45	4 q32	electron transfer flavoprotein dehydrogenase
SLC25A3	987	SLC25A3	SLC25A3	1.35389	0.524472	1.21106	-1.35389	0.268321	17.3945	0 .	8 x 52	12 q23	solute carrier family 25 member 3
DEDD2	988	DEDD2	DEDD2	0.179943	0.334257	1.20635	-0.179943	0.178696	11.3421	0 .	1 x 44	19 q13	death effector domain containing 2
PPDPF	989	PPDPF	PPDPF	1.989	0.495287	1.18906	-1.989	0.536616	39.7139	0 .	2 x 52	20 q13	pancreatic progenitor cell differentiation and proliferation factor
NRBF2	990	NRBF2	NRBF2	0.203472	0.351588	1.18282	-0.203472	0.25679	16.5929	0 .	4 x 45	10 q21	nuclear receptor binding factor 2
HSPA8	991	HSPA8	HSPA8	1.56577	0.489126	1.14228	-1.56577	0.291417	19.0248	0 .	7 x 53	11 q24	heat shock protein family A (Hsp70) member 8
PABPC1	992	PABPC1	PABPC1	2.65562	0.421161	1.12857	-1.96247	0.508443	36.8742	0 .	5 x 54	8 q22	poly(A) binding protein cytoplasmic 1
EEF2	993	EEF2	EEF2	2.69059	0.356653	1.07061	-1.59198	0.16539	10.4729	0 .	9 x 51	19 p13	eukaryotic translation elongation factor 2
OAZ1	994	OAZ1	OAZ1	1.98552	0.449975	1.059	-1.98552	0.423466	29.1921	0 .	5 x 55	19 p13	ornithine decarboxylase antizyme 1

## Sheet: B
	Rank	ID	Symbol	mean expression	SD	max delta e	min delta e	correlation	->t.score	->p.value	Metagene	Chromosome	Description
DLX3	1	DLX3	DLX3	0.0612657	0.21702	2.57779	-0.0612657	0.196948	12.5451	0 .	2 x 9	17 q21	distal-less homeobox 3
HIST1H2BH	2	HIST1H2BH		0.44168	0.530124	2.44869	-0.44168	0.364174	24.4196	0 .	2 x 16
LTF	3	LTF	LTF	0.0451909	0.193373	2.43972	-0.0451909	0.226004	14.4888	0 .	5 x 12	3 p21	lactotransferrin
FCGBP	4	FCGBP	FCGBP	0.092792	0.268108	2.39211	-0.092792	0.252778	16.3159	0 .	3 x 9	19 q13	Fc fragment of IgG binding protein
HIST1H4A	5	HIST1H4A		0.358075	0.472976	2.34997	-0.358075	0.277396	18.031	0 .	2 x 17
HIST1H2AG	6	HIST1H2AG		0.585531	0.578821	2.24768	-0.585531	0.304982	19.9989	0 .	2 x 16
HIST1H2BB	7	HIST1H2BB		0.2	0.365803	2.19789	-0.2	0.287605	18.7532	0 .	2 x 15
HIST1H3G	8	HIST1H3G		0.291352	0.442426	2.19355	-0.291352	0.345453	22.9888	0 .	2 x 16
RASD1	9	RASD1	RASD1	0.210954	0.382428	2.18694	-0.210954	0.17953	11.3968	0 .	10 x 18	17 p11	ras related dexamethasone induced 1
BOC	10	BOC	BOC	0.408335	0.494424	2.15661	-0.408335	0.346435	23.063	0 .	4 x 18	3 q13	BOC cell adhesion associated, oncogene regulated
HIST1H4F	11	HIST1H4F		0.242543	0.384221	2.15535	-0.242543	0.27898	18.1426	0 .	1 x 16
XPO6	12	XPO6	XPO6	0.332544	0.427748	2.15236	-0.332544	0.20476	13.0641	0 .	4 x 22	16 p12	exportin 6
HIST1H3H	13	HIST1H3H		0.489534	0.537588	2.14952	-0.489534	0.340572	22.621	0 .	2 x 16
HIST1H4C	14	HIST1H4C		0.946513	0.580895	2.14453	-0.946513	0.25672	16.5881	0 .	3 x 16
BNC2	15	BNC2	BNC2	0.177735	0.353736	2.12485	-0.177735	0.21998	14.0827	0 .	7 x 17	9 p22	basonuclin 2
HIST1H4D	16	HIST1H4D		0.590903	0.535851	2.11715	-0.590903	0.250143	16.1343	0 .	2 x 16
PKD1	17	PKD1	PKD1	0.390238	0.466232	2.09467	-0.390238	0.220647	14.1276	0 .	5 x 18	16 p13	polycystin 1, transient receptor potential channel interacting
COL7A1	18	COL7A1	COL7A1	0.470966	0.536344	2.09398	-0.470966	0.395864	26.9209	0 .	3 x 16	3 p21	collagen type VII alpha 1 chain
SYNE2	19	SYNE2	SYNE2	0.880052	0.567691	2.06439	-0.880052	0.230346	14.7826	0 .	4 x 16	14 q23	spectrin repeat containing nuclear envelope protein 2
HIST1H3D	20	HIST1H3D		0.341631	0.464556	2.05626	-0.341631	0.288827	18.8402	0 .	1 x 16
HIST1H1B	21	HIST1H1B		0.342506	0.470219	2.05539	-0.342506	0.336969	22.3509	0 .	2 x 16
HIST1H4I	22	HIST1H4I		0.249154	0.395926	2.05343	-0.249154	0.265672	17.2097	0 .	2 x 16
FZD7	23	FZD7	FZD7	0.148893	0.321362	2.04833	-0.148893	0.228967	14.6892	0 .	8 x 18	2 q33	frizzled class receptor 7
PIK3CB	24	PIK3CB	PIK3CB	0.150223	0.309941	2.047	-0.150223	0.212929	13.6095	0 .	5 x 11	3 q22	phosphatidylinositol-4,5-bisphosphate 3-kinase catalytic subunit beta
DST	25	DST	DST	0.790589	0.594081	2.04262	-0.790589	0.227772	14.6084	0 .	4 x 16	6 p12	dystonin
HIST1H2AE	26	HIST1H2AE		0.357997	0.459682	2.0399	-0.357997	0.340044	22.5814	0 .	2 x 16
PHIP	27	PHIP	PHIP	0.282055	0.408089	2.02053	-0.282055	0.225383	14.4469	0 .	5 x 21	6 q14	pleckstrin homology domain interacting protein
AFMID	28	AFMID	AFMID	0.17951	0.342342	2.01771	-0.17951	0.240224	15.4545	0 .	9 x 18	17 q25	arylformamidase
HIST1H2BO	29	HIST1H2BO		0.180644	0.346537	2.01658	-0.180644	0.257559	16.6461	0 .	2 x 15
ZDHHC16	30	ZDHHC16	ZDHHC16	0.189924	0.336469	2.0073	-0.189924	0.179245	11.3781	0 .	11 x 20	10 q24	zinc finger DHHC-type containing 16
HIST1H2AI	31	HIST1H2AI		0.195127	0.36138	2.0021	-0.195127	0.318164	20.9584	0 .	1 x 16
HIST1H2BG	32	HIST1H2BG		0.484365	0.519081	2.00054	-0.484365	0.354201	23.6533	0 .	2 x 16
BTG3	33	BTG3	BTG3	0.221099	0.365595	1.97613	-0.221099	0.286574	18.68	0 .	3 x 13	CHR_HSCHR21_6_CTG1_1 q21	BTG anti-proliferation factor 3
FARP1	34	FARP1	FARP1	0.231681	0.379731	1.96554	-0.231681	0.169605	10.7475	0 .	8 x 22	13 q32	FERM, ARH/RhoGEF and pleckstrin domain protein 1
TFCP2L1	35	TFCP2L1	TFCP2L1	0.115724	0.285975	1.96372	-0.115724	0.276007	17.9332	0 .	5 x 12	2 q14	transcription factor CP2 like 1
HIST1H3A	36	HIST1H3A		0.234715	0.379478	1.96251	-0.234715	0.252829	16.3193	0 .	2 x 16
SHF	37	SHF	SHF	0.121661	0.295219	1.95778	-0.121661	0.170806	10.8259	0 .	4 x 10	15 q21	Src homology 2 domain containing F
AXIN2	38	AXIN2	AXIN2	0.152456	0.31199	1.92699	-0.152456	0.23444	15.0605	0 .	7 x 15	17 q24	axin 2
KLF10	39	KLF10	KLF10	0.378388	0.465539	1.9242	-0.378388	0.23818	15.3151	0 .	1 x 10	8 q22	Kruppel like factor 10
PDCD11	40	PDCD11	PDCD11	0.16541	0.319039	1.91403	-0.16541	0.209607	13.3874	0 .	9 x 13	10 q24	programmed cell death 11
RSL1D1	41	RSL1D1	RSL1D1	0.396192	0.465388	1.90639	-0.396192	0.256828	16.5956	0 .	3 x 18	16 p13	ribosomal L1 domain containing 1
LONRF1	42	LONRF1	LONRF1	0.175865	0.341104	1.90358	-0.175865	0.254158	16.411	0 .	3 x 12	8 p23	LON peptidase N-terminal domain and ring finger 1
CYP26B1	43	CYP26B1	CYP26B1	0.182904	0.347651	1.89654	-0.182904	0.252586	16.3026	0 .	6 x 15	2 p13	cytochrome P450 family 26 subfamily B member 1
HIST1H2BD	44	HIST1H2BD		0.668731	0.559021	1.89622	-0.668731	0.230738	14.8092	0 .	3 x 15
ATP2B4	45	ATP2B4	ATP2B4	0.304559	0.42242	1.89267	-0.304559	0.219737	14.0664	0 .	7 x 17	1 q32	ATPase plasma membrane Ca2+ transporting 4
KTN1	46	KTN1	KTN1	0.508121	0.509651	1.88977	-0.508121	0.198752	12.6647	0 .	3 x 16	14 q22	kinectin 1
HIST1H3I	47	HIST1H3I		0.203369	0.35986	1.87607	-0.203369	0.284587	18.5391	0 .	2 x 15
COLGALT1	48	COLGALT1	COLGALT1	0.323178	0.430122	1.87405	-0.323178	0.205723	13.1282	0 .	4 x 20	19 p13	collagen beta(1-O)galactosyltransferase 1
RBBP6	49	RBBP6	RBBP6	0.325335	0.43057	1.87189	-0.325335	0.225607	14.462	0 .	1 x 9	16 p12	RB binding protein 6, ubiquitin ligase
ERP29	50	ERP29	ERP29	0.526295	0.513147	1.8716	-0.526295	0.195192	12.4288	0 .	1 x 9	12 q24	endoplasmic reticulum protein 29
PMEL	51	PMEL	PMEL	0.0748501	0.241545	1.87106	-0.0748501	0.303206	19.8706	0 .	2 x 10	12 q13	premelanosome protein
PLEKHG5	52	PLEKHG5	PLEKHG5	0.327163	0.443607	1.87006	-0.327163	0.214949	13.7448	0 .	1 x 10	1 p36	pleckstrin homology and RhoGEF domain containing G5
STRN3	53	STRN3	STRN3	0.209808	0.358003	1.86963	-0.209808	0.193422	12.3117	0 .	4 x 11	14 q12	striatin 3
VPS13B	54	VPS13B	VPS13B	0.332916	0.430086	1.86431	-0.332916	0.176371	11.1898	0 .	3 x 23	8 q22	vacuolar protein sorting 13 homolog B
CLN6	55	CLN6	CLN6	0.218383	0.367188	1.86106	-0.218383	0.228733	14.6734	0 .	7 x 23	15 q23	CLN6 transmembrane ER protein
BCL2L2	56	BCL2L2	BCL2L2	0.625371	0.524829	1.85954	-0.625371	0.153727	9.71571	0 .	1 x 9	14 q11	BCL2 like 2
ARIH1	57	ARIH1	ARIH1	0.443134	0.484909	1.85945	-0.443134	0.191605	12.1916	0 .	3 x 14	15 q24	ariadne RBR E3 ubiquitin protein ligase 1
SLC25A25	58	SLC25A25	SLC25A25	0.220201	0.377139	1.85924	-0.220201	0.185133	11.7649	0 .	1 x 9	9 q34	solute carrier family 25 member 25
ANKLE2	59	ANKLE2	ANKLE2	0.339353	0.436137	1.85787	-0.339353	0.266149	17.2429	0 .	1 x 13	12 q24	ankyrin repeat and LEM domain containing 2
MT1G	60	MT1G	MT1G	0.0904551	0.251255	1.85546	-0.0904551	0.207139	13.2226	0 .	5 x 12	16 q13	metallothionein 1G
MYO10	61	MYO10	MYO10	0.236086	0.378686	1.84336	-0.236086	0.313717	20.6333	0 .	4 x 14	5 p15	myosin X
TTC17	62	TTC17	TTC17	0.357414	0.444512	1.83981	-0.357414	0.190279	12.1041	0 .	6 x 20	11 p12	tetratricopeptide repeat domain 17
MYO19	63	MYO19	MYO19	0.243006	0.381325	1.83644	-0.243006	0.259403	16.7739	0 .	2 x 13	CHR_HSCHR17_7_CTG4 q12	myosin XIX
CCND2	64	CCND2	CCND2	0.259173	0.397566	1.82027	-0.259173	0.202044	12.8834	0 .	7 x 23	12 p13	cyclin D2
METTL8	65	METTL8	METTL8	0.127665	0.289592	1.81824	-0.127665	0.236474	15.1989	0 .	5 x 12	2 q31	methyltransferase like 8
PDCD6	66	PDCD6	PDCD6	0.580976	0.513061	1.81692	-0.580976	0.149696	9.45507	0 .	1 x 14	5 p15	programmed cell death 6
C12orf75	67	C12orf75	C12orf75	0.130727	0.302254	1.81518	-0.130727	0.253742	16.3823	0 .	5 x 14	12 q23	chromosome 12 open reading frame 75
ROCK1	68	ROCK1	ROCK1	0.265725	0.396399	1.81372	-0.265725	0.191662	12.1954	0 .	7 x 21	18 q11	Rho associated coiled-coil containing protein kinase 1
SLC35E2B	69	SLC35E2B	SLC35E2B	0.270504	0.400927	1.80894	-0.270504	0.192742	12.2667	0 .	9 x 19	1 p36	solute carrier family 35 member E2B
GADD45GIP1	70	GADD45GIP1	GADD45GIP1	0.392216	0.460041	1.80501	-0.392216	0.19939	12.7071	0 .	2 x 20	19 p13	GADD45G interacting protein 1
DLG5	71	DLG5	DLG5	0.393703	0.481871	1.80352	-0.393703	0.33227	22.0002	0 .	3 x 16	CHR_HSCHR10_1_CTG4 q22	discs large MAGUK scaffold protein 5
RNF168	72	RNF168	RNF168	0.278139	0.407504	1.8013	-0.278139	0.294756	19.2633	0 .	1 x 10	3 q29	ring finger protein 168
PTN	73	PTN	PTN	0.145052	0.321202	1.80086	-0.145052	0.241924	15.5706	0 .	8 x 18	7 q33	pleiotrophin
MTCH1	74	MTCH1	MTCH1	0.50303	0.503852	1.79955	-0.50303	0.133099	8.38666	0 .	1 x 22	6 p21	mitochondrial carrier 1
TCERG1	75	TCERG1	TCERG1	0.281389	0.407112	1.79805	-0.281389	0.246693	15.8973	0 .	1 x 17	5 q32	transcription elongation regulator 1
VPS36	76	VPS36	VPS36	0.505205	0.501771	1.79738	-0.505205	0.27783	18.0615	0 .	3 x 16	13 q14	vacuolar protein sorting 36 homolog
MAPKAPK5	77	MAPKAPK5	MAPKAPK5	0.282859	0.404341	1.79658	-0.282859	0.256265	16.5566	0 .	4 x 23	12 q24	MAPK activated protein kinase 5
TANC1	78	TANC1	TANC1	0.286606	0.40354	1.79284	-0.286606	0.296008	19.353	0 .	1 x 16	2 q24	tetratricopeptide repeat, ankyrin repeat and coiled-coil containing 1
QRICH1	79	QRICH1	QRICH1	0.404544	0.465967	1.79268	-0.404544	0.214904	13.7418	0 .	6 x 18	3 p21	glutamine rich 1
STAG1	80	STAG1	STAG1	0.287484	0.407256	1.79196	-0.287484	0.201717	12.8616	0 .	7 x 20	3 q22	stromal antigen 1
PITPNB	81	PITPNB	PITPNB	0.288823	0.405039	1.79062	-0.288823	0.213413	13.6419	0 .	4 x 24	22 q12	phosphatidylinositol transfer protein beta
SLTM	82	SLTM	SLTM	0.609193	0.513952	1.7887	-0.609193	0.153116	9.67619	0 .	4 x 13	15 q22	SAFB like transcription modulator
MACF1	83	MACF1	MACF1	0.609645	0.543514	1.78825	-0.609645	0.134378	8.46869	0 .	6 x 16	1 p34	microtubule actin crosslinking factor 1
CCT3	84	CCT3	CCT3	0.410402	0.467661	1.78682	-0.410402	0.231936	14.8904	0 .	1 x 17	1 q22	chaperonin containing TCP1 subunit 3
UACA	85	UACA	UACA	0.293803	0.420646	1.78564	-0.293803	0.143122	9.03093	0 .	4 x 24	15 q23	uveal autoantigen with coiled-coil domains and ankyrin repeats
IDH3G	86	IDH3G	IDH3G	0.293895	0.410799	1.78555	-0.293895	0.189535	12.055	0 .	5 x 24	X q28	isocitrate dehydrogenase (NAD(+)) 3 non-catalytic subunit gamma
UHRF2	87	UHRF2	UHRF2	0.295924	0.418333	1.78352	-0.295924	0.2505	16.1589	0 .	5 x 20	9 p24	ubiquitin like with PHD and ring finger domains 2
SESN3	88	SESN3	SESN3	0.305999	0.429334	1.77344	-0.305999	0.217264	13.9002	0 .	6 x 19	11 q21	sestrin 3
MORC3	89	MORC3	MORC3	0.172616	0.327853	1.77329	-0.172616	0.224698	14.4006	0 .	6 x 13	21 q22	MORC family CW-type zinc finger 3
PLXDC2	90	PLXDC2	PLXDC2	0.42415	0.478555	1.77307	-0.42415	0.231446	14.8572	0 .	1 x 20	10 p12	plexin domain containing 2
ROBO1	91	ROBO1	ROBO1	0.306487	0.427825	1.77295	-0.306487	0.265991	17.2319	0 .	4 x 16	3 p12	roundabout guidance receptor 1
AKAP11	92	AKAP11	AKAP11	0.174512	0.329182	1.7714	-0.174512	0.189739	12.0684	0 .	11 x 21	13 q14	A-kinase anchoring protein 11
NSMF	93	NSMF	NSMF	0.308973	0.421769	1.77047	-0.308973	0.218674	13.9949	0 .	7 x 16	9 q34	NMDA receptor synaptonuclear signaling and neuronal migration factor
IK	94	IK	IK	0.309163	0.420662	1.77028	-0.309163	0.178748	11.3456	0 .	4 x 24	5 q31	IK cytokine
HIST1H2BL	95	HIST1H2BL		0.17641	0.343564	1.7695	-0.17641	0.303349	19.8809	0 .	2 x 15
PLXNA1	96	PLXNA1	PLXNA1	0.178263	0.332809	1.76765	-0.178263	0.224347	14.3769	0 .	6 x 13	3 q21	plexin A1
CCDC3	97	CCDC3	CCDC3	0.181301	0.349455	1.76461	-0.181301	0.241517	15.5428	0 .	6 x 18	10 p13	coiled-coil domain containing 3
SAP30BP	98	SAP30BP	SAP30BP	0.315875	0.425848	1.76357	-0.315875	0.195233	12.4315	0 .	1 x 23	17 q25	SAP30 binding protein
KMT2C	99	KMT2C	KMT2C	0.438548	0.480754	1.75868	-0.438548	0.193227	12.2988	0 .	6 x 17	7 q36	lysine methyltransferase 2C
NSUN4	100	NSUN4	NSUN4	0.187544	0.33729	1.75837	-0.187544	0.188064	11.9579	0 .	11 x 21	1 p33	NOP2/Sun RNA methyltransferase 4
IMPDH2	101	IMPDH2	IMPDH2	0.439803	0.49087	1.75742	-0.439803	0.303231	19.8724	0 .	2 x 17	3 p21	inosine monophosphate dehydrogenase 2
KAT7	102	KAT7	KAT7	0.1941	0.344533	1.75181	-0.1941	0.208957	13.3439	0 .	10 x 20	17 q21	lysine acetyltransferase 7
PSMG2	103	PSMG2	PSMG2	0.329124	0.4328	1.75032	-0.329124	0.230393	14.7858	0 .	1 x 21	18 p11	proteasome assembly chaperone 2
MLANA	104	MLANA	MLANA	0.0416288	0.181207	1.75013	-0.0416288	0.24812	15.9952	0 .	5 x 12	9 p24	melan-A
HIST1H4B	105	HIST1H4B		0.331028	0.43586	1.74841	-0.331028	0.266537	17.27	0 .	3 x 18
SLC49A3	106	SLC49A3	SLC49A3	0.199169	0.357944	1.74674	-0.199169	0.160961	10.1848	0 .	1 x 9	4 p16	solute carrier family 49 member 3
MORF4L2	107	MORF4L2	MORF4L2	0.334625	0.432138	1.74482	-0.334625	0.157445	9.95661	0 .	1 x 23	X q22	mortality factor 4 like 2
DMTF1	108	DMTF1	DMTF1	0.204455	0.352833	1.74146	-0.204455	0.20806	13.2841	0 .	9 x 19	7 q21	cyclin D binding myb like transcription factor 1
TLCD3A	109	TLCD3A	TLCD3A	0.208452	0.35741	1.73746	-0.208452	0.276631	17.9771	0 .	4 x 7	17 p13	TLC domain containing 3A
ANAPC5	110	ANAPC5	ANAPC5	0.565324	0.51604	1.73726	-0.565324	0.167609	10.6174	0 .	5 x 16	12 q24	anaphase promoting complex subunit 5
RMDN1	111	RMDN1	RMDN1	0.212176	0.359637	1.73373	-0.212176	0.158294	10.0117	0 .	11 x 18	8 q21	regulator of microtubule dynamics 1
POLR2B	112	POLR2B	POLR2B	0.345994	0.435729	1.73345	-0.345994	0.247367	15.9436	0 .	1 x 23	4 q12	RNA polymerase II subunit B
UBTF	113	UBTF	UBTF	0.349373	0.445382	1.73007	-0.349373	0.222555	14.2561	0 .	3 x 20	17 q21	upstream binding transcription factor
PRDM2	114	PRDM2	PRDM2	0.349681	0.43909	1.72976	-0.349681	0.203554	12.9838	0 .	1 x 22	1 p36	PR/SET domain 2
RTF2	115	RTF2	RTF2	0.353389	0.444584	1.72605	-0.353389	0.174322	11.0557	0 .	1 x 23	20 q13	replication termination factor 2
FXR1	116	FXR1	FXR1	0.353902	0.445387	1.72554	-0.353902	0.211891	13.5401	0 .	4 x 21	3 q26	FMR1 autosomal homolog 1
DIDO1	117	DIDO1	DIDO1	0.472095	0.494054	1.72513	-0.472095	0.202945	12.9432	0 .	4 x 17	20 q13	death inducer-obliterator 1
SCO2	118	SCO2	SCO2	0.226411	0.372201	1.7195	-0.226411	0.206624	13.1883	0 .	11 x 17	22 q13	SCO cytochrome c oxidase assembly protein 2
CHD2	119	CHD2	CHD2	0.361494	0.450482	1.71795	-0.361494	0.235261	15.1163	0 .	2 x 19	15 q26	chromodomain helicase DNA binding protein 2
SYNE1	120	SYNE1	SYNE1	0.229642	0.38129	1.71627	-0.229642	0.179955	11.4247	0 .	1 x 9	6 q25	spectrin repeat containing nuclear envelope protein 1
ATAD2B	121	ATAD2B	ATAD2B	0.23096	0.373431	1.71495	-0.23096	0.221999	14.2186	0 .	1 x 13	2 p23	ATPase family AAA domain containing 2B
COBLL1	122	COBLL1	COBLL1	0.231439	0.374327	1.71447	-0.231439	0.169216	10.7222	0 .	1 x 11	2 q24	cordon-bleu WH2 repeat protein like 1
ZNF586	123	ZNF586	ZNF586	0.366045	0.444932	1.7134	-0.366045	0.244132	15.7217	0 .	1 x 20	19 q13	zinc finger protein 586
ZFC3H1	124	ZFC3H1	ZFC3H1	0.366704	0.456328	1.71274	-0.366704	0.191796	12.2042	0 .	2 x 22	12 q21	zinc finger C3H1-type containing
USP47	125	USP47	USP47	0.233436	0.374206	1.71247	-0.233436	0.21712	13.8905	0 .	8 x 21	11 p15	ubiquitin specific peptidase 47
LAMB4	126	LAMB4	LAMB4	0.0798879	0.23678	1.71187	-0.0798879	0.250186	16.1373	0 .	5 x 12	7 q31	laminin subunit beta 4
FBXO45	127	FBXO45	FBXO45	0.081765	0.237704	1.70999	-0.081765	0.166665	10.5559	0 .	3 x 9	3 q29	F-box protein 45
CPSF6	128	CPSF6	CPSF6	0.487289	0.50074	1.70994	-0.487289	0.195852	12.4725	0 .	5 x 18	12 q15	cleavage and polyadenylation specific factor 6
SLC16A6	129	SLC16A6	SLC16A6	0.0818854	0.240652	1.70987	-0.0818854	0.166809	10.5652	0 .	3 x 8	17 q24	solute carrier family 16 member 6
CHP2	130	CHP2	CHP2	0.083072	0.242311	1.70869	-0.083072	0.190675	12.1302	0 .	2 x 9	16 p12	calcineurin like EF-hand protein 2
RUFY2	131	RUFY2	RUFY2	0.23761	0.380746	1.7083	-0.23761	0.186037	11.8244	0 .	8 x 22	10 q21	RUN and FYVE domain containing 2
SAT2	132	SAT2	SAT2	0.238367	0.378291	1.70754	-0.238367	0.18311	11.6319	0 .	8 x 21	17 p13	spermidine/spermine N1-acetyltransferase family member 2
MEGF6	133	MEGF6	MEGF6	0.372133	0.471683	1.70731	-0.372133	0.339387	22.5321	0 .	4 x 17	1 p36	multiple EGF like domains 6
ESPN	134	ESPN	ESPN	0.0846739	0.239835	1.70709	-0.0846739	0.234777	15.0834	0 .	4 x 9	1 p36	espin
NCOR1	135	NCOR1	NCOR1	0.372415	0.445183	1.70703	-0.372415	0.220657	14.1283	0 .	3 x 21	17 p11	nuclear receptor corepressor 1
TMUB2	136	TMUB2	TMUB2	0.373676	0.447853	1.70577	-0.373676	0.179632	11.4035	0 .	3 x 22	17 q21	transmembrane and ubiquitin like domain containing 2
HIST1H2BM	137	HIST1H2BM		0.0882703	0.244012	1.70349	-0.0882703	0.230867	14.818	0 .	7 x 13
TOP2B	138	TOP2B	TOP2B	0.600203	0.512028	1.70238	-0.600203	0.220567	14.1222	0 .	3 x 15	3 p24	DNA topoisomerase II beta
EML3	139	EML3	EML3	0.3771	0.459159	1.70234	-0.3771	0.179471	11.3929	0 .	4 x 24	11 q12	EMAP like 3
COPS7B	140	COPS7B	COPS7B	0.244927	0.383247	1.70098	-0.244927	0.23656	15.2047	0 .	8 x 20	2 q37	COP9 signalosome subunit 7B
HELLS	141	HELLS	HELLS	0.24657	0.392122	1.69934	-0.24657	0.315724	20.7798	0 .	1 x 16	10 q23	helicase, lymphoid specific
WDFY2	142	WDFY2	WDFY2	0.246629	0.384055	1.69928	-0.246629	0.217316	13.9037	0 .	4 x 13	13 q14	WD repeat and FYVE domain containing 2
HIST1H2AD	143	HIST1H2AD		0.246997	0.391025	1.69891	-0.246997	0.293646	19.1839	0 .	2 x 16
PRPF19	144	PRPF19	PRPF19	0.24739	0.382699	1.69852	-0.24739	0.232663	14.9398	0 .	1 x 15	11 q12	pre-mRNA processing factor 19
PRR13	145	PRR13	PRR13	0.381733	0.457466	1.69771	-0.381733	0.182692	11.6044	0 .	2 x 22	12 q13	proline rich 13
QTRT1	146	QTRT1	QTRT1	0.38264	0.454831	1.6968	-0.38264	0.261439	16.9152	0 .	4 x 19	19 p13	queuine tRNA-ribosyltransferase catalytic subunit 1
MKRN1	147	MKRN1	MKRN1	0.383105	0.46223	1.69634	-0.383105	0.143822	9.07605	0 .	7 x 12	7 q34	makorin ring finger protein 1
SMARCA2	148	SMARCA2	SMARCA2	0.383342	0.46426	1.6961	-0.383342	0.226974	14.5544	0 .	5 x 19	9 p24	SWI/SNF related, matrix associated, actin dependent regulator of chromatin, subfamily a, member 2
MAVS	149	MAVS	MAVS	0.254764	0.390027	1.69115	-0.254764	0.190712	12.1326	0 .	8 x 14	20 p13	mitochondrial antiviral signaling protein
JAG2	150	JAG2	JAG2	0.254922	0.393447	1.69099	-0.254922	0.273343	17.7461	0 .	8 x 19	14 q32	jagged canonical Notch ligand 2
AGO1	151	AGO1	AGO1	0.255467	0.386403	1.69044	-0.255467	0.242856	15.6344	0 .	8 x 16	1 p34	argonaute RISC component 1
LMAN2	152	LMAN2	LMAN2	0.508217	0.499579	1.68901	-0.508217	0.186719	11.8693	0 .	5 x 17	5 q35	lectin, mannose binding 2
SEMA5A	153	SEMA5A	SEMA5A	0.260902	0.39621	1.68501	-0.260902	0.2349	15.0918	0 .	6 x 20	5 p15	semaphorin 5A
KMT2D	154	KMT2D	KMT2D	0.396673	0.466142	1.68277	-0.396673	0.23925	15.3881	0 .	4 x 19	12 q13	lysine methyltransferase 2D
CBX5	155	CBX5	CBX5	0.263325	0.396031	1.68259	-0.263325	0.210502	13.4472	0 .	7 x 20	12 q13	chromobox 5
PTPRZ1	156	PTPRZ1	PTPRZ1	0.10937	0.281026	1.68239	-0.10937	0.259268	16.7645	0 .	4 x 9	7 q31	protein tyrosine phosphatase receptor type Z1
LSM14A	157	LSM14A	LSM14A	0.398293	0.461549	1.68115	-0.398293	0.19441	12.3771	0 .	5 x 18	19 q13	LSM14A mRNA processing body assembly factor
TNRC6B	158	TNRC6B	TNRC6B	0.264849	0.390208	1.68106	-0.264849	0.221771	14.2033	0 .	6 x 23	22 q13	trinucleotide repeat containing adaptor 6B
CES4A	159	CES4A	CES4A	0.111888	0.275787	1.67987	-0.111888	0.17515	11.1098	0 .	1 x 9	16 q22	carboxylesterase 4A
TCF12	160	TCF12	TCF12	0.39978	0.472464	1.67966	-0.39978	0.243561	15.6827	0 .	4 x 21	15 q21	transcription factor 12
NOP58	161	NOP58	NOP58	0.267242	0.398499	1.67867	-0.267242	0.224179	14.3656	0 .	7 x 21	2 q33	NOP58 ribonucleoprotein
HDAC3	162	HDAC3	HDAC3	0.267805	0.390687	1.67811	-0.267805	0.234435	15.0601	0 .	1 x 25	5 q31	histone deacetylase 3
HNRNPUL2	163	HNRNPUL2	HNRNPUL2	0.520081	0.505269	1.67714	-0.520081	0.172574	10.9414	0 .	1 x 15	11 q12	heterogeneous nuclear ribonucleoprotein U like 2
ESYT2	164	ESYT2	ESYT2	0.40282	0.466685	1.67662	-0.40282	0.163486	10.3489	0 .	6 x 20	7 q36	extended synaptotagmin 2
ADNP	165	ADNP	ADNP	0.404403	0.464584	1.67504	-0.404403	0.281032	18.2875	0 .	3 x 19	20 q13	activity dependent neuroprotector homeobox
CDC42SE2	166	CDC42SE2	CDC42SE2	0.27099	0.398426	1.67492	-0.27099	0.23448	15.0632	0 .	7 x 19	5 q31	CDC42 small effector 2
PRKX	167	PRKX	PRKX	0.273523	0.401654	1.67239	-0.273523	0.229205	14.7053	0 .	1 x 10	X p22	protein kinase X-linked
HNRNPAB	168	HNRNPAB	HNRNPAB	0.525069	0.511296	1.67216	-0.525069	0.205414	13.1076	0 .	1 x 16	5 q35	heterogeneous nuclear ribonucleoprotein A/B
ZCCHC7	169	ZCCHC7	ZCCHC7	0.274261	0.400148	1.67165	-0.274261	0.210876	13.4721	0 .	7 x 19	9 p13	zinc finger CCHC-type containing 7
ANP32A	170	ANP32A	ANP32A	0.274436	0.403981	1.67147	-0.274436	0.217061	13.8865	0 .	6 x 21	15 q23	acidic nuclear phosphoprotein 32 family member A
IL17RE	171	IL17RE	IL17RE	0.120504	0.280222	1.67126	-0.120504	0.246	15.8498	0 .	5 x 11	3 p25	interleukin 17 receptor E
ESD	172	ESD	ESD	0.276912	0.401742	1.669	-0.276912	0.209431	13.3756	0 .	6 x 23	13 q14	esterase D
CDS2	173	CDS2	CDS2	0.277714	0.405797	1.6682	-0.277714	0.158404	10.0188	0 .	7 x 23	20 p12	CDP-diacylglycerol synthase 2
TP63	174	TP63	TP63	0.41139	0.499229	1.66805	-0.41139	0.404431	27.616	0 .	2 x 15	3 q28	tumor protein p63
MYOF	175	MYOF	MYOF	0.411508	0.473796	1.66793	-0.411508	0.221499	14.1849	0 .	4 x 17	10 q23	myoferlin
EIF4G3	176	EIF4G3	EIF4G3	0.279067	0.403473	1.66684	-0.279067	0.189376	12.0445	0 .	5 x 15	1 p36	eukaryotic translation initiation factor 4 gamma 3
KXD1	177	KXD1	KXD1	0.41265	0.466941	1.66679	-0.41265	0.1769	11.2244	0 .	2 x 22	19 p13	KxDL motif containing 1
SET	178	SET	SET	0.898301	0.538601	1.66665	-0.898301	0.162341	10.2745	0 .	2 x 15	9 q34	SET nuclear proto-oncogene
SDR39U1	179	SDR39U1	SDR39U1	0.280876	0.402222	1.66503	-0.280876	0.193926	12.345	0 .	6 x 21	14 q12	short chain dehydrogenase/reductase family 39U member 1
DDB1	180	DDB1	DDB1	0.41512	0.473952	1.66432	-0.41512	0.233408	14.9904	0 .	1 x 19	11 q12	damage specific DNA binding protein 1
ANKRD13A	181	ANKRD13A	ANKRD13A	0.281983	0.404547	1.66393	-0.281983	0.218666	13.9944	0 .	1 x 11	12 q24	ankyrin repeat domain 13A
TOP2A	182	TOP2A	TOP2A	0.128156	0.291737	1.6636	-0.128156	0.272687	17.7001	0 .	1 x 15	17 q21	DNA topoisomerase II alpha
WAC	183	WAC	WAC	0.416816	0.479165	1.66263	-0.416816	0.187053	11.8913	0 .	6 x 20	10 p12	WW domain containing adaptor with coiled-coil
HIST1H2BN	184	HIST1H2BN		0.283401	0.414279	1.66251	-0.283401	0.267194	17.3158	0 .	2 x 16
HIST1H4H	185	HIST1H4H		0.283433	0.410612	1.66248	-0.283433	0.258315	16.6985	0 .	1 x 17
MLEC	186	MLEC	MLEC	0.417248	0.469548	1.66219	-0.417248	0.151838	9.59353	0 .	6 x 22	12 q24	malectin
CHD9	187	CHD9	CHD9	0.283998	0.399533	1.66191	-0.283998	0.222907	14.2798	0 .	6 x 22	16 q12	chromodomain helicase DNA binding protein 9
ARL17A	188	ARL17A	ARL17A	0.28422	0.405918	1.66169	-0.28422	0.247316	15.94	0 .	4 x 23	17 q21	ADP ribosylation factor like GTPase 17A
ZNF428	189	ZNF428	ZNF428	0.284555	0.404508	1.66136	-0.284555	0.190521	12.12	0 .	6 x 22	19 q13	zinc finger protein 428
ARPP19	190	ARPP19	ARPP19	0.537063	0.512277	1.66016	-0.537063	0.156483	9.89427	0 .	4 x 15	15 q21	cAMP regulated phosphoprotein 19
ZMIZ1	191	ZMIZ1	ZMIZ1	0.420104	0.483237	1.65934	-0.420104	0.213472	13.6459	0 .	4 x 20	10 q22	zinc finger MIZ-type containing 1
NOP9	192	NOP9	NOP9	0.287572	0.412741	1.65834	-0.287572	0.27559	17.9039	0 .	1 x 16	14 q12	NOP9 nucleolar protein
NISCH	193	NISCH	NISCH	0.422306	0.483553	1.65714	-0.422306	0.222964	14.2837	0 .	5 x 18	3 p21	nischarin
USP36	194	USP36		0.289584	0.408983	1.65633	-0.289584	0.208102	13.2869	0 .	5 x 23
ATF7IP	195	ATF7IP	ATF7IP	0.289645	0.405707	1.65626	-0.289645	0.220342	14.1071	0 .	6 x 21	12 p13	activating transcription factor 7 interacting protein
EDC3	196	EDC3	EDC3	0.135559	0.293578	1.6562	-0.135559	0.233557	15.0005	0 .	10 x 16	15 q24	enhancer of mRNA decapping 3
RHOT2	197	RHOT2	RHOT2	0.424245	0.471377	1.6552	-0.424245	0.237393	15.2614	0 .	2 x 20	16 p13	ras homolog family member T2
UBE2E3	198	UBE2E3	UBE2E3	0.424747	0.481265	1.65469	-0.424747	0.216823	13.8706	0 .	5 x 17	2 q31	ubiquitin conjugating enzyme E2 E3
SNRPD1	199	SNRPD1	SNRPD1	0.542686	0.517192	1.65454	-0.542686	0.225844	14.478	0 .	1 x 17	18 q11	small nuclear ribonucleoprotein D1 polypeptide
OGFRL1	200	OGFRL1	OGFRL1	0.291413	0.421813	1.6545	-0.291413	0.271314	17.6039	0 .	1 x 10	6 q13	opioid growth factor receptor like 1
YAP1	201	YAP1	YAP1	0.291572	0.407683	1.65434	-0.291572	0.223197	14.2994	0 .	1 x 14	11 q22	Yes associated protein 1
LDB1	202	LDB1	LDB1	0.543237	0.524017	1.65399	-0.543237	0.253755	16.3833	0 .	4 x 16	10 q24	LIM domain binding 1
PPP3CB	203	PPP3CB	PPP3CB	0.293143	0.411732	1.65277	-0.293143	0.200771	12.7987	0 .	5 x 22	10 q22	protein phosphatase 3 catalytic subunit beta
DOCK9	204	DOCK9	DOCK9	0.293859	0.409973	1.65205	-0.293859	0.234899	15.0917	0 .	1 x 10	13 q32	dedicator of cytokinesis 9
PRPF4B	205	PRPF4B	PRPF4B	0.427944	0.476247	1.6515	-0.427944	0.221677	14.197	0 .	4 x 18	6 p25	pre-mRNA processing factor 4B
SF1	206	SF1	SF1	0.427981	0.478357	1.65146	-0.427981	0.186368	11.8462	0 .	4 x 18	11 q13	splicing factor 1
SRM	207	SRM	SRM	0.29577	0.410331	1.65014	-0.29577	0.175991	11.1649	0 .	1 x 22	1 p36	spermidine synthase
OSBPL8	208	OSBPL8	OSBPL8	0.296665	0.412818	1.64924	-0.296665	0.22699	14.5555	0 .	1 x 25	12 q21	oxysterol binding protein like 8
PLCD1	209	PLCD1	PLCD1	0.143339	0.304938	1.64842	-0.143339	0.17891	11.3562	0 .	4 x 8	3 p22	phospholipase C delta 1
RBM14	210	RBM14	RBM14	0.297959	0.416386	1.64795	-0.297959	0.224938	14.4168	0 .	1 x 21	11 q13	RNA binding motif protein 14
MXD4	211	MXD4	MXD4	0.298508	0.416501	1.6474	-0.298508	0.218606	13.9903	0 .	2 x 23	4 p16	MAX dimerization protein 4
ITGA2	212	ITGA2	ITGA2	0.14452	0.308815	1.64724	-0.14452	0.316896	20.8655	0 .	4 x 14	5 q11	integrin subunit alpha 2
MAN2C1	213	MAN2C1	MAN2C1	0.29894	0.412449	1.64697	-0.29894	0.216878	13.8742	0 .	4 x 23	15 q24	mannosidase alpha class 2C member 1
GBF1	214	GBF1	GBF1	0.300714	0.415623	1.6452	-0.300714	0.160979	10.186	0 .	5 x 24	10 q24	golgi brefeldin A resistant guanine nucleotide exchange factor 1
UBAP2L	215	UBAP2L	UBAP2L	0.302063	0.413294	1.64385	-0.302063	0.252789	16.3166	0 .	5 x 19	1 q21	ubiquitin associated protein 2 like
GNAI1	216	GNAI1	GNAI1	0.14886	0.311	1.6429	-0.14886	0.237217	15.2494	0 .	1 x 11	7 q21	G protein subunit alpha i1
HIST2H2AB	217	HIST2H2AB		0.303251	0.430744	1.64266	-0.303251	0.257949	16.6732	0 .	3 x 17
DUT	218	DUT	DUT	0.436797	0.480868	1.64264	-0.436797	0.227817	14.6114	0 .	4 x 18	15 q21	deoxyuridine triphosphatase
TERF2IP	219	TERF2IP	TERF2IP	0.304982	0.419477	1.64093	-0.304982	0.179551	11.3982	0 .	4 x 23	16 q23	TERF2 interacting protein
EXOC4	220	EXOC4	EXOC4	0.305587	0.417962	1.64032	-0.305587	0.207024	13.2149	0 .	4 x 23	7 q33	exocyst complex component 4
CASC3	221	CASC3	CASC3	0.305593	0.416385	1.64032	-0.305593	0.203371	12.9716	0 .	4 x 22	17 q21	CASC3 exon junction complex subunit
IVNS1ABP	222	IVNS1ABP	IVNS1ABP	0.439249	0.488503	1.64019	-0.439249	0.233603	15.0036	0 .	3 x 16	1 q25	influenza virus NS1A binding protein
CGNL1	223	CGNL1	CGNL1	0.152201	0.317755	1.63956	-0.152201	0.175734	11.1481	0 .	10 x 19	15 q21	cingulin like 1
RUFY3	224	RUFY3	RUFY3	0.306603	0.422938	1.63931	-0.306603	0.227462	14.5874	0 .	4 x 14	4 q13	RUN and FYVE domain containing 3
SP3	225	SP3	SP3	0.44029	0.485375	1.63915	-0.44029	0.250498	16.1588	0 .	4 x 18	2 q31	Sp3 transcription factor
CDC123	226	CDC123	CDC123	0.307012	0.420461	1.6389	-0.307012	0.252716	16.3116	0 .	1 x 16	10 p14	cell division cycle 123
UBXN4	227	UBXN4	UBXN4	0.307561	0.412435	1.63835	-0.307561	0.212565	13.5851	0 .	1 x 22	2 q21	UBX domain protein 4
ITPR3	228	ITPR3	ITPR3	0.308021	0.429457	1.63789	-0.308021	0.252162	16.2734	0 .	1 x 13	6 p21	inositol 1,4,5-trisphosphate receptor type 3
CAV2	229	CAV2	CAV2	0.441553	0.493983	1.63789	-0.441553	0.209797	13.4	0 .	4 x 21	7 q31	caveolin 2
OXA1L	230	OXA1L	OXA1L	0.441792	0.477442	1.63765	-0.441792	0.221343	14.1745	0 .	1 x 20	14 q11	OXA1L mitochondrial inner membrane protein
EZH2	231	EZH2	EZH2	0.154276	0.310823	1.63748	-0.154276	0.234926	15.0936	0 .	5 x 11	7 q36	enhancer of zeste 2 polycomb repressive complex 2 subunit
CD47	232	CD47	CD47	0.308641	0.421688	1.63727	-0.308641	0.214254	13.6983	0 .	6 x 17	3 q13	CD47 molecule
MCM3	233	MCM3	MCM3	0.156314	0.312823	1.63545	-0.156314	0.23201	14.8954	0 .	9 x 14	6 p12	minichromosome maintenance complex component 3
SLC38A1	234	SLC38A1	SLC38A1	0.31241	0.43026	1.6335	-0.31241	0.246047	15.853	0 .	1 x 15	12 q13	solute carrier family 38 member 1
LUC7L2	235	LUC7L2	LUC7L2	0.56459	0.510024	1.63264	-0.56459	0.149318	9.43066	0 .	6 x 16	7 q34	LUC7 like 2, pre-mRNA splicing factor
SEC63	236	SEC63	SEC63	0.313634	0.418446	1.63228	-0.313634	0.172598	10.943	0 .	5 x 22	6 q21	SEC63 homolog, protein translocation regulator
H2AFV	237	H2AFV		0.448215	0.482929	1.63123	-0.448215	0.173329	10.9907	0 .	5 x 19
CCDC85B	238	CCDC85B	CCDC85B	0.314918	0.421098	1.63099	-0.314918	0.19872	12.6626	0 .	3 x 23	11 q13	coiled-coil domain containing 85B
NXF1	239	NXF1	NXF1	0.448782	0.493354	1.63066	-0.448782	0.202554	12.9172	0 .	5 x 18	11 q12	nuclear RNA export factor 1
RBM25	240	RBM25	RBM25	0.566925	0.514294	1.6303	-0.566925	0.144749	9.13577	0 .	6 x 17	14 q24	RNA binding motif protein 25
KHDC4	241	KHDC4	KHDC4	0.449755	0.483318	1.62969	-0.449755	0.223101	14.2929	0 .	1 x 19	1 q22	KH domain containing 4, pre-mRNA splicing factor
TPBG	242	TPBG	TPBG	0.162628	0.326787	1.62913	-0.162628	0.223575	14.3249	0 .	2 x 10	6 q14	trophoblast glycoprotein
PRMT2	243	PRMT2	PRMT2	0.451201	0.489329	1.62824	-0.451201	0.18168	11.5379	0 .	6 x 19	21 q22	protein arginine methyltransferase 2
MAML1	244	MAML1	MAML1	0.318193	0.426371	1.62772	-0.318193	0.178954	11.3591	0 .	5 x 19	5 q35	mastermind like transcriptional coactivator 1
KDM1A	245	KDM1A	KDM1A	0.319024	0.421912	1.62689	-0.319024	0.228891	14.6841	0 .	1 x 21	1 p36	lysine demethylase 1A
PHGDH	246	PHGDH	PHGDH	0.165045	0.328521	1.62671	-0.165045	0.298831	19.5556	0 .	2 x 14	1 p12	phosphoglycerate dehydrogenase
FERMT1	247	FERMT1	FERMT1	0.165534	0.324793	1.62623	-0.165534	0.275662	17.909	0 .	4 x 13	20 p12	fermitin family member 1
FAM160B2	248	FAM160B2	FAM160B2	0.32021	0.422127	1.6257	-0.32021	0.229351	14.7152	0 .	4 x 22	8 p21	family with sequence similarity 160 member B2
SRSF4	249	SRSF4	SRSF4	0.320354	0.416266	1.62556	-0.320354	0.224319	14.375	0 .	2 x 23	1 p35	serine and arginine rich splicing factor 4
RAB21	250	RAB21	RAB21	0.320955	0.427122	1.62496	-0.320955	0.175075	11.105	0 .	1 x 24	12 q21	RAB21, member RAS oncogene family
ZNF507	251	ZNF507	ZNF507	0.166831	0.323512	1.62493	-0.166831	0.223362	14.3105	0 .	9 x 16	19 q13	zinc finger protein 507
USP32	252	USP32	USP32	0.321161	0.429315	1.62475	-0.321161	0.196	12.4823	0 .	1 x 10	17 q23	ubiquitin specific peptidase 32
ETV3	253	ETV3	ETV3	0.321168	0.43206	1.62474	-0.321168	0.288017	18.7826	0 .	1 x 12	1 q23	ETS variant transcription factor 3
RNPC3	254	RNPC3	RNPC3	0.455102	0.488167	1.62434	-0.455102	0.222542	14.2552	0 .	4 x 19	1 p21	RNA binding region (RNP1, RRM) containing 3
TRPS1	255	TRPS1	TRPS1	0.322753	0.442243	1.62316	-0.322753	0.24511	15.7887	0 .	4 x 20	8 q23	transcriptional repressor GATA binding 1
GPNMB	256	GPNMB	GPNMB	0.456351	0.514447	1.62309	-0.456351	0.230798	14.8133	0 .	4 x 16	7 p15	glycoprotein nmb
PTPN3	257	PTPN3	PTPN3	0.169261	0.327099	1.6225	-0.169261	0.243415	15.6726	0 .	4 x 7	9 q31	protein tyrosine phosphatase non-receptor type 3
USP34	258	USP34	USP34	0.458495	0.495338	1.62095	-0.458495	0.197179	12.5604	0 .	6 x 18	2 p15	ubiquitin specific peptidase 34
FAM204A	259	FAM204A	FAM204A	0.325285	0.428316	1.62063	-0.325285	0.177168	11.242	0 .	4 x 23	10 q26	family with sequence similarity 204 member A
INTS10	260	INTS10	INTS10	0.32536	0.425946	1.62055	-0.32536	0.266662	17.2787	0 .	1 x 21	8 p21	integrator complex subunit 10
NDE1	261	NDE1	NDE1	0.171343	0.325017	1.62042	-0.171343	0.269103	17.4491	0 .	5 x 14	CHR_HSCHR16_1_CTG1 p13	nudE neurodevelopment protein 1
NCK1	262	NCK1	NCK1	0.171453	0.327472	1.62031	-0.171453	0.179124	11.3702	0 .	5 x 11	3 q22	NCK adaptor protein 1
DCTN1	263	DCTN1	DCTN1	0.459154	0.488274	1.62029	-0.459154	0.170319	10.7941	0 .	6 x 17	2 p13	dynactin subunit 1
PPP4R3A	264	PPP4R3A	PPP4R3A	0.460152	0.486059	1.61929	-0.460152	0.227693	14.603	0 .	1 x 16	14 q32	protein phosphatase 4 regulatory subunit 3A
ARL2BP	265	ARL2BP	ARL2BP	0.32728	0.426136	1.61863	-0.32728	0.194042	12.3527	0 .	3 x 21	16 q13	ADP ribosylation factor like GTPase 2 binding protein
SNRPC	266	SNRPC	SNRPC	0.327951	0.43094	1.61796	-0.327951	0.247093	15.9247	0 .	1 x 22	6 p21	small nuclear ribonucleoprotein polypeptide C
MXI1	267	MXI1	MXI1	0.328152	0.430964	1.61776	-0.328152	0.258251	16.6941	0 .	1 x 9	10 q25	MAX interactor 1, dimerization protein
MBD6	268	MBD6	MBD6	0.461833	0.491772	1.61761	-0.461833	0.235382	15.1246	0 .	2 x 17	12 q13	methyl-CpG binding domain protein 6
UBP1	269	UBP1	UBP1	0.330112	0.431038	1.6158	-0.330112	0.220466	14.1154	0 .	5 x 20	3 p22	upstream binding protein 1
ANK3	270	ANK3	ANK3	0.176355	0.340494	1.6154	-0.176355	0.262057	16.9581	0 .	1 x 10	10 q21	ankyrin 3
PUF60	271	PUF60	PUF60	0.330523	0.429506	1.61539	-0.330523	0.247425	15.9476	0 .	1 x 18	CHR_HSCHR8_3_CTG7 q24	poly(U) binding splicing factor 60
RBM5	272	RBM5	RBM5	0.464334	0.490673	1.61511	-0.464334	0.190911	12.1458	0 .	5 x 18	3 p21	RNA binding motif protein 5
AZIN1	273	AZIN1	AZIN1	0.467772	0.495549	1.61167	-0.467772	0.201521	12.8486	0 .	1 x 19	8 q22	antizyme inhibitor 1
NFIL3	274	NFIL3	NFIL3	0.180811	0.333067	1.61095	-0.180811	0.182132	11.5676	0 .	10 x 21	9 q22	nuclear factor, interleukin 3 regulated
NFIX	275	NFIX	NFIX	0.586879	0.541979	1.61035	-0.586879	0.196346	12.5052	0 .	5 x 17	19 p13	nuclear factor I X
CHKB	276	CHKB	CHKB	0.469996	0.498321	1.60945	-0.469996	0.180502	11.4606	0 .	6 x 19	22 q13	choline kinase beta
SLC38A2	277	SLC38A2	SLC38A2	0.470042	0.509782	1.6094	-0.470042	0.270398	17.5397	0 .	4 x 16	12 q13	solute carrier family 38 member 2
AFF1	278	AFF1	AFF1	0.337819	0.439034	1.60809	-0.337819	0.23933	15.3935	0 .	4 x 20	4 q21	AF4/FMR2 family member 1
TADA3	279	TADA3	TADA3	0.33832	0.430526	1.60759	-0.33832	0.182658	11.6022	0 .	1 x 23	3 p25	transcriptional adaptor 3
CSTF3	280	CSTF3	CSTF3	0.338485	0.432187	1.60743	-0.338485	0.273872	17.7832	0 .	1 x 20	11 p13	cleavage stimulation factor subunit 3
SOX4	281	SOX4	SOX4	0.185326	0.340901	1.60643	-0.185326	0.194138	12.359	0 .	10 x 19	6 p22	SRY-box transcription factor 4
EIF4E2	282	EIF4E2	EIF4E2	0.339629	0.4323	1.60628	-0.339629	0.182644	11.6012	0 .	1 x 24	2 q37	eukaryotic translation initiation factor 4E family member 2
MED24	283	MED24	MED24	0.341861	0.435542	1.60405	-0.341861	0.207175	13.225	0 .	3 x 21	17 q21	mediator complex subunit 24
PLPP1	284	PLPP1	PLPP1	0.342094	0.437154	1.60382	-0.342094	0.145602	9.19077	0 .	5 x 22	5 q11	phospholipid phosphatase 1
PRR12	285	PRR12	PRR12	0.188259	0.340752	1.6035	-0.188259	0.224972	14.4191	0 .	7 x 15	19 q13	proline rich 12
COL27A1	286	COL27A1	COL27A1	0.188756	0.353515	1.603	-0.188756	0.22035	14.1076	0 .	6 x 15	9 q32	collagen type XXVII alpha 1 chain
MAX	287	MAX	MAX	0.476443	0.496504	1.603	-0.476443	0.164843	10.4372	0 .	6 x 17	14 q23	MYC associated factor X
ZZEF1	288	ZZEF1	ZZEF1	0.343492	0.436952	1.60242	-0.343492	0.2334	14.9898	0 .	1 x 22	17 p13	zinc finger ZZ-type and EF-hand domain containing 1
COMMD6	289	COMMD6	COMMD6	0.477675	0.50116	1.60177	-0.477675	0.265333	17.1861	0 .	3 x 18	13 q22	COMM domain containing 6
KMT2B	290	KMT2B	KMT2B	0.344689	0.434693	1.60122	-0.344689	0.27891	18.1377	0 .	1 x 19	19 q13	lysine methyltransferase 2B
RXRB	291	RXRB	RXRB	0.190793	0.339848	1.60097	-0.190793	0.201494	12.8468	0 .	11 x 19	CHR_HSCHR6_MHC_DBB_CTG1 p21	retinoid X receptor beta
PWWP3A	292	PWWP3A	PWWP3A	0.191896	0.342294	1.59986	-0.191896	0.203174	12.9585	0 .	9 x 21	19 p13	PWWP domain containing 3A, DNA repair factor
SSBP3	293	SSBP3	SSBP3	0.346052	0.44379	1.59986	-0.346052	0.236026	15.1683	0 .	1 x 14	1 p32	single stranded DNA binding protein 3
FOXP4	294	FOXP4	FOXP4	0.192489	0.340345	1.59927	-0.192489	0.218817	14.0045	0 .	10 x 22	6 p21	forkhead box P4
HAUS4	295	HAUS4	HAUS4	0.19277	0.343879	1.59899	-0.19277	0.221151	14.1615	0 .	9 x 15	14 q11	HAUS augmin like complex subunit 4
FGFR1OP2	296	FGFR1OP2	FGFR1OP2	0.347036	0.434215	1.59887	-0.347036	0.186669	11.866	0 .	3 x 22	12 p11	FGFR1 oncogene partner 2
CPNE3	297	CPNE3	CPNE3	0.193856	0.34412	1.5979	-0.193856	0.217042	13.8852	0 .	9 x 21	8 q21	copine 3
M6PR	298	M6PR	M6PR	0.348433	0.436463	1.59748	-0.348433	0.212833	13.6031	0 .	3 x 21	12 p13	mannose-6-phosphate receptor, cation dependent
TELO2	299	TELO2	TELO2	0.34867	0.443876	1.59724	-0.34867	0.286116	18.6475	0 .	1 x 19	16 p13	telomere maintenance 2
IRX3	300	IRX3	IRX3	0.194775	0.351312	1.59698	-0.194775	0.253248	16.3483	0 .	1 x 9	16 q12	iroquois homeobox 3
ALG13	301	ALG13	ALG13	0.34901	0.440631	1.5969	-0.34901	0.205206	13.0937	0 .	5 x 20	X q23	ALG13 UDP-N-acetylglucosaminyltransferase subunit
SYNGR2	302	SYNGR2	SYNGR2	0.349613	0.438189	1.5963	-0.349613	0.2126	13.5875	0 .	1 x 22	17 q25	synaptogyrin 2
ZNF207	303	ZNF207	ZNF207	0.483322	0.492999	1.59612	-0.483322	0.181428	11.5214	0 .	5 x 16	17 q11	zinc finger protein 207
FGFR2	304	FGFR2	FGFR2	0.196811	0.356405	1.59495	-0.196811	0.321123	21.1757	0 .	3 x 15	10 q26	fibroblast growth factor receptor 2
PTK7	305	PTK7	PTK7	0.351222	0.438721	1.59469	-0.351222	0.241246	15.5243	0 .	1 x 19	6 p21	protein tyrosine kinase 7 (inactive)
PGK1	306	PGK1	PGK1	0.351396	0.437534	1.59451	-0.351396	0.226796	14.5424	0 .	1 x 22	X q21	phosphoglycerate kinase 1
ZMIZ2	307	ZMIZ2	ZMIZ2	0.48499	0.500663	1.59445	-0.48499	0.211458	13.511	0 .	7 x 17	7 p13	zinc finger MIZ-type containing 2
PIK3C2G	308	PIK3C2G	PIK3C2G	0.197704	0.365763	1.59406	-0.197704	0.328873	21.7479	0 .	3 x 13	12 p12	phosphatidylinositol-4-phosphate 3-kinase catalytic subunit type 2 gamma
MAPRE1	309	MAPRE1	MAPRE1	0.352423	0.446328	1.59349	-0.352423	0.197845	12.6046	0 .	3 x 21	20 q11	microtubule associated protein RP/EB family member 1
SH3PXD2A	310	SH3PXD2A	SH3PXD2A	0.354621	0.447947	1.59129	-0.354621	0.234297	15.0508	0 .	4 x 18	10 q24	SH3 and PX domains 2A
FBXL3	311	FBXL3	FBXL3	0.200479	0.352175	1.59128	-0.200479	0.188065	11.958	0 .	10 x 22	13 q22	F-box and leucine rich repeat protein 3
TBRG1	312	TBRG1	TBRG1	0.354782	0.445807	1.59113	-0.354782	0.218061	13.9537	0 .	4 x 20	11 q24	transforming growth factor beta regulator 1
FAM193B	313	FAM193B	FAM193B	0.354919	0.438484	1.59099	-0.354919	0.252052	16.2658	0 .	1 x 18	5 q35	family with sequence similarity 193 member B
IFT80	314	IFT80	IFT80	0.201434	0.348231	1.59033	-0.201434	0.229159	14.7022	0 .	9 x 22	3 q25	intraflagellar transport 80
BRD4	315	BRD4	BRD4	0.489173	0.495404	1.59027	-0.489173	0.171672	10.8825	0 .	6 x 18	19 p13	bromodomain containing 4
REPS1	316	REPS1	REPS1	0.201498	0.34717	1.59026	-0.201498	0.223451	14.3165	0 .	1 x 13	6 q24	RALBP1 associated Eps domain containing 1
FBXW4	317	FBXW4	FBXW4	0.355987	0.44401	1.58992	-0.355987	0.228206	14.6377	0 .	1 x 20	10 q24	F-box and WD repeat domain containing 4
OGT	318	OGT	OGT	0.489701	0.503823	1.58974	-0.489701	0.150353	9.4975	0 .	5 x 19	X q13	O-linked N-acetylglucosamine (GlcNAc) transferase
LAMB1	319	LAMB1	LAMB1	0.491266	0.515128	1.58818	-0.491266	0.220419	14.1123	0 .	4 x 19	7 q31	laminin subunit beta 1
VPS28	320	VPS28	VPS28	0.357795	0.44117	1.58812	-0.357795	0.186158	11.8324	0 .	1 x 22	8 q24	VPS28 subunit of ESCRT-I
NOL3	321	NOL3	NOL3	0.203911	0.352371	1.58785	-0.203911	0.190157	12.096	0 .	1 x 10	16 q22	nucleolar protein 3
RAB13	322	RAB13	RAB13	0.35817	0.443367	1.58774	-0.35817	0.185032	11.7583	0 .	4 x 23	1 q21	RAB13, member RAS oncogene family
TMA16	323	TMA16	TMA16	0.204187	0.35102	1.58757	-0.204187	0.214528	13.7166	0 .	1 x 14	4 q32	translation machinery associated 16 homolog
NLRX1	324	NLRX1	NLRX1	0.204307	0.357774	1.58745	-0.204307	0.217671	13.9275	0 .	1 x 9	11 q23	NLR family member X1
SNU13	325	SNU13	SNU13	0.358475	0.446796	1.58744	-0.358475	0.233894	15.0234	0 .	1 x 22	22 q13	small nuclear ribonucleoprotein 13
UAP1L1	326	UAP1L1	UAP1L1	0.204816	0.356152	1.58694	-0.204816	0.210976	13.4788	0 .	10 x 21	9 q34	UDP-N-acetylglucosamine pyrophosphorylase 1 like 1
CCAR1	327	CCAR1	CCAR1	0.359327	0.449233	1.58658	-0.359327	0.265006	17.1632	0 .	1 x 18	10 q21	cell division cycle and apoptosis regulator 1
TRAK1	328	TRAK1	TRAK1	0.359691	0.442995	1.58622	-0.359691	0.221913	14.2129	0 .	1 x 13	3 p22	trafficking kinesin protein 1
ZNF394	329	ZNF394	ZNF394	0.205658	0.352485	1.5861	-0.205658	0.196214	12.4965	0 .	11 x 19	7 q22	zinc finger protein 394
SRSF7	330	SRSF7	SRSF7	0.360219	0.446395	1.58569	-0.360219	0.236161	15.1775	0 .	2 x 19	2 p22	serine and arginine rich splicing factor 7
MCC	331	MCC	MCC	0.206784	0.353062	1.58498	-0.206784	0.249194	16.0691	0 .	1 x 12	5 q22	MCC regulator of WNT signaling pathway
RNPS1	332	RNPS1	RNPS1	0.361047	0.447624	1.58486	-0.361047	0.2015	12.8472	0 .	4 x 23	16 p13	RNA binding protein with serine rich domain 1
KDM3A	333	KDM3A	KDM3A	0.207217	0.360561	1.58454	-0.207217	0.240387	15.4657	0 .	1 x 9	2 p11	lysine demethylase 3A
PCM1	334	PCM1	PCM1	0.361376	0.451644	1.58453	-0.361376	0.177175	11.2424	0 .	4 x 21	8 p22	pericentriolar material 1
H3F3A	335	H3F3A		0.362159	0.444254	1.58375	-0.362159	0.244753	15.7643	0 .	5 x 18
EXOC3	336	EXOC3	EXOC3	0.362192	0.451858	1.58372	-0.362192	0.257958	16.6738	0 .	2 x 16	5 p15	exocyst complex component 3
TRIM27	337	TRIM27	TRIM27	0.208792	0.35759	1.58297	-0.208792	0.171736	10.8867	0 .	8 x 23	CHR_HSCHR6_MHC_APD_CTG1 p22	tripartite motif containing 27
CCDC57	338	CCDC57	CCDC57	0.209173	0.355963	1.58259	-0.209173	0.204911	13.0741	0 .	8 x 22	17 q25	coiled-coil domain containing 57
ORMDL1	339	ORMDL1	ORMDL1	0.3634	0.450041	1.58251	-0.3634	0.203399	12.9734	0 .	1 x 24	2 q32	ORMDL sphingolipid biosynthesis regulator 1
SEMA4C	340	SEMA4C	SEMA4C	0.209901	0.355345	1.58186	-0.209901	0.222573	14.2573	0 .	8 x 23	2 q11	semaphorin 4C
MAP3K8	341	MAP3K8	MAP3K8	0.210072	0.360215	1.58169	-0.210072	0.144244	9.10322	0 .	1 x 9	10 p11	mitogen-activated protein kinase kinase kinase 8
PPP3R1	342	PPP3R1	PPP3R1	0.210086	0.35439	1.58167	-0.210086	0.23807	15.3076	0 .	9 x 22	2 p14	protein phosphatase 3 regulatory subunit B, alpha
IRF3	343	IRF3	IRF3	0.497872	0.502638	1.58157	-0.497872	0.207622	13.2548	0 .	4 x 17	19 q13	interferon regulatory factor 3
PRRC1	344	PRRC1	PRRC1	0.210725	0.355461	1.58103	-0.210725	0.170851	10.8289	0 .	1 x 12	5 q23	proline rich coiled-coil 1
PRPF39	345	PRPF39	PRPF39	0.211154	0.354974	1.58061	-0.211154	0.262847	17.013	0 .	6 x 14	14 q21	pre-mRNA processing factor 39
PPP4R2	346	PPP4R2	PPP4R2	0.365455	0.446034	1.58046	-0.365455	0.163633	10.3585	0 .	3 x 23	3 p13	protein phosphatase 4 regulatory subunit 2
SEPTIN10	347	SEPTIN10	SEPTIN10	0.366158	0.454659	1.57975	-0.366158	0.283315	18.449	0 .	1 x 12	2 q13	septin 10
TNFRSF25	348	TNFRSF25	TNFRSF25	0.212043	0.359413	1.57972	-0.212043	0.237352	15.2587	0 .	2 x 12	1 p36	TNF receptor superfamily member 25
BPTF	349	BPTF	BPTF	0.366463	0.453647	1.57945	-0.366463	0.260969	16.8825	0 .	3 x 20	17 q24	bromodomain PHD finger transcription factor
MOB3B	350	MOB3B	MOB3B	0.212392	0.364174	1.57937	-0.212392	0.228466	14.6553	0 .	7 x 18	9 p21	MOB kinase activator 3B
SEMA4D	351	SEMA4D	SEMA4D	0.212765	0.36411	1.57899	-0.212765	0.153902	9.72704	0 .	1 x 10	9 q22	semaphorin 4D
ZBED5	352	ZBED5	ZBED5	0.212771	0.358536	1.57899	-0.212771	0.200936	12.8097	0 .	9 x 19	11 p15	zinc finger BED-type containing 5
INTS11	353	INTS11	INTS11	0.619341	0.519961	1.57788	-0.619341	0.153505	9.70139	0 .	8 x 16	1 p36	integrator complex subunit 11
EIF2B1	354	EIF2B1	EIF2B1	0.368186	0.446504	1.57772	-0.368186	0.239973	15.4374	0 .	1 x 20	12 q24	eukaryotic translation initiation factor 2B subunit alpha
IGBP1	355	IGBP1	IGBP1	0.369624	0.450298	1.57629	-0.369624	0.219197	14.0301	0 .	1 x 21	X q13	immunoglobulin binding protein 1
STAU2	356	STAU2	STAU2	0.621276	0.516806	1.57595	-0.621276	0.104772	6.5792	2.678990362881e-11 .	7 x 13	8 q21	staufen double-stranded RNA binding protein 2
DEF6	357	DEF6	DEF6	0.216209	0.361143	1.57555	-0.216209	0.247507	15.9531	0 .	8 x 15	6 p21	DEF6 guanine nucleotide exchange factor
WWOX	358	WWOX	WWOX	0.216792	0.357502	1.57497	-0.216792	0.24116	15.5184	0 .	8 x 20	16 q23	WW domain containing oxidoreductase
MCM3AP	359	MCM3AP	MCM3AP	0.217178	0.361551	1.57458	-0.217178	0.227067	14.5606	0 .	9 x 21	21 q22	minichromosome maintenance complex component 3 associated protein
SUPT5H	360	SUPT5H	SUPT5H	0.371353	0.451299	1.57456	-0.371353	0.211804	13.5342	0 .	1 x 22	19 q13	SPT5 homolog, DSIF elongation factor subunit
TAF7	361	TAF7	TAF7	0.217999	0.362779	1.57376	-0.217999	0.211021	13.4819	0 .	9 x 18	5 q31	TATA-box binding protein associated factor 7
BLOC1S6	362	BLOC1S6	BLOC1S6	0.218033	0.360066	1.57373	-0.218033	0.18184	11.5484	0 .	9 x 22	15 q21	biogenesis of lysosomal organelles complex 1 subunit 6
HEATR1	363	HEATR1	HEATR1	0.21812	0.36501	1.57364	-0.21812	0.196452	12.5122	0 .	9 x 16	1 q43	HEAT repeat containing 1
SEC61A1	364	SEC61A1	SEC61A1	0.506137	0.496623	1.5733	-0.506137	0.132463	8.34582	0 .	9 x 18	3 q21	SEC61 translocon alpha 1 subunit
HCFC1	365	HCFC1	HCFC1	0.218666	0.362726	1.57309	-0.218666	0.204051	13.0168	0 .	7 x 24	X q28	host cell factor C1
CELSR2	366	CELSR2	CELSR2	0.218814	0.369553	1.57295	-0.218814	0.304085	19.9341	0 .	3 x 8	1 p13	cadherin EGF LAG seven-pass G-type receptor 2
STX16	367	STX16	STX16	0.507009	0.51021	1.57243	-0.507009	0.191331	12.1735	0 .	5 x 18	20 q13	syntaxin 16
RAB7B	368	RAB7B	RAB7B	0.220535	0.377727	1.57122	-0.220535	0.308828	20.2775	0 .	1 x 10	1 q32	RAB7B, member RAS oncogene family
CABIN1	369	CABIN1	CABIN1	0.220643	0.364649	1.57112	-0.220643	0.178846	11.352	0 .	9 x 22	CHR_HSCHR22_1_CTG7 q11	calcineurin binding protein 1
PRPF6	370	PRPF6	PRPF6	0.375345	0.455094	1.57057	-0.375345	0.248442	16.0174	0 .	3 x 19	20 q13	pre-mRNA processing factor 6
ARHGAP35	371	ARHGAP35	ARHGAP35	0.221283	0.365216	1.57048	-0.221283	0.206228	13.1619	0 .	8 x 21	19 q13	Rho GTPase activating protein 35
CDC16	372	CDC16	CDC16	0.375718	0.456726	1.57019	-0.375718	0.221357	14.1754	0 .	3 x 20	13 q34	cell division cycle 16
CBR4	373	CBR4	CBR4	0.222256	0.361987	1.5695	-0.222256	0.243543	15.6814	0 .	9 x 19	4 q32	carbonyl reductase 4
XRN2	374	XRN2	XRN2	0.222302	0.36246	1.56946	-0.222302	0.203217	12.9614	0 .	8 x 22	20 p11	5'-3' exoribonuclease 2
EEF2K	375	EEF2K	EEF2K	0.222313	0.372218	1.56945	-0.222313	0.196161	12.493	0 .	1 x 11	16 p12	eukaryotic elongation factor 2 kinase
EZH1	376	EZH1	EZH1	0.222815	0.365234	1.56894	-0.222815	0.177914	11.2909	0 .	8 x 23	17 q21	enhancer of zeste 1 polycomb repressive complex 2 subunit
DYNC1H1	377	DYNC1H1	DYNC1H1	0.377272	0.453422	1.56864	-0.377272	0.227586	14.5957	0 .	4 x 19	14 q32	dynein cytoplasmic 1 heavy chain 1
AEBP2	378	AEBP2	AEBP2	0.223865	0.366933	1.56789	-0.223865	0.240991	15.5069	0 .	2 x 12	12 p12	AE binding protein 2
TRAP1	379	TRAP1	TRAP1	0.629902	0.528534	1.56732	-0.629902	0.204122	13.0215	0 .	3 x 16	16 p13	TNF receptor associated protein 1
DNMT1	380	DNMT1	DNMT1	0.224679	0.366549	1.56708	-0.224679	0.239282	15.3902	0 .	1 x 16	19 p13	DNA methyltransferase 1
DDX41	381	DDX41	DDX41	0.225121	0.36509	1.56664	-0.225121	0.22856	14.6617	0 .	9 x 16	5 q35	DEAD-box helicase 41
MGST2	382	MGST2	MGST2	0.225412	0.361856	1.56635	-0.225412	0.233802	15.0172	0 .	1 x 11	4 q31	microsomal glutathione S-transferase 2
GTPBP6	383	GTPBP6	GTPBP6	0.380931	0.455803	1.56498	-0.380931	0.177522	11.2652	0 .	5 x 19	X p22	GTP binding protein 6 (putative)
NDUFS2	384	NDUFS2	NDUFS2	0.381273	0.458943	1.56464	-0.381273	0.167458	10.6075	0 .	1 x 23	1 q23	NADH:ubiquinone oxidoreductase core subunit S2
ZNF195	385	ZNF195	ZNF195	0.227253	0.370557	1.56451	-0.227253	0.204716	13.0611	0 .	7 x 24	11 p15	zinc finger protein 195
GABBR1	386	GABBR1	GABBR1	0.227428	0.373733	1.56433	-0.227428	0.201235	12.8296	0 .	8 x 22	CHR_HSCHR6_MHC_QBL_CTG1 p22	gamma-aminobutyric acid type B receptor subunit 1
CIZ1	387	CIZ1	CIZ1	0.227776	0.371459	1.56398	-0.227776	0.215385	13.7741	0 .	9 x 21	9 q34	CDKN1A interacting zinc finger protein 1
ZNF800	388	ZNF800	ZNF800	0.227944	0.371336	1.56382	-0.227944	0.209448	13.3767	0 .	1 x 10	7 q31	zinc finger protein 800
MLXIP	389	MLXIP	MLXIP	0.228158	0.367508	1.5636	-0.228158	0.150822	9.52785	0 .	9 x 22	12 q24	MLX interacting protein
CLDND1	390	CLDND1	CLDND1	0.228657	0.365155	1.5631	-0.228657	0.185526	11.7908	0 .	1 x 11	3 q11	claudin domain containing 1
FBXW11	391	FBXW11	FBXW11	0.229244	0.371927	1.56252	-0.229244	0.205205	13.0937	0 .	1 x 11	5 q35	F-box and WD repeat domain containing 11
LRP5	392	LRP5	LRP5	0.229873	0.376152	1.56189	-0.229873	0.163097	10.3236	0 .	9 x 22	11 q13	LDL receptor related protein 5
KHSRP	393	KHSRP	KHSRP	0.518516	0.499801	1.56093	-0.518516	0.214752	13.7317	0 .	3 x 16	19 p13	KH-type splicing regulatory protein
BRWD1	394	BRWD1	BRWD1	0.384988	0.456203	1.56092	-0.384988	0.215966	13.8131	0 .	2 x 21	21 q22	bromodomain and WD repeat domain containing 1
UBE2G2	395	UBE2G2	UBE2G2	0.385027	0.462817	1.56088	-0.385027	0.189165	12.0306	0 .	4 x 21	21 q22	ubiquitin conjugating enzyme E2 G2
METTL3	396	METTL3	METTL3	0.231249	0.374444	1.56051	-0.231249	0.240438	15.4691	0 .	8 x 18	14 q11	methyltransferase like 3
PAFAH1B2	397	PAFAH1B2	PAFAH1B2	0.231393	0.369278	1.56037	-0.231393	0.173256	10.986	0 .	9 x 22	11 q23	platelet activating factor acetylhydrolase 1b catalytic subunit 2
TRPM1	398	TRPM1	TRPM1	0.0494449	0.194658	1.55999	-0.0494449	0.230384	14.7852	0 .	5 x 12	15 q13	transient receptor potential cation channel subfamily M member 1
RILPL1	399	RILPL1	RILPL1	0.232409	0.371695	1.55935	-0.232409	0.178649	11.339	0 .	7 x 22	12 q24	Rab interacting lysosomal protein like 1
UQCC1	400	UQCC1	UQCC1	0.38663	0.455823	1.55928	-0.38663	0.227257	14.5735	0 .	1 x 20	20 q11	ubiquinol-cytochrome c reductase complex assembly factor 1
SULT1E1	401	SULT1E1	SULT1E1	0.0501751	0.197223	1.55926	-0.0501751	0.26499	17.1621	0 .	5 x 12	4 q13	sulfotransferase family 1E member 1
YTHDC1	402	YTHDC1	YTHDC1	0.386767	0.455606	1.55914	-0.386767	0.236027	15.1684	0 .	3 x 19	CHR_HSCHR4_1_CTG9 q13	YTH domain containing 1
HNRNPD	403	HNRNPD	HNRNPD	0.387414	0.463694	1.5585	-0.387414	0.286413	18.6686	0 .	4 x 18	4 q21	heterogeneous nuclear ribonucleoprotein D
ANKRD13D	404	ANKRD13D	ANKRD13D	0.38798	0.463271	1.55793	-0.38798	0.215411	13.7758	0 .	1 x 20	11 q13	ankyrin repeat domain 13D
ZNF638	405	ZNF638	ZNF638	0.388202	0.456864	1.55771	-0.388202	0.191995	12.2174	0 .	3 x 21	2 p13	zinc finger protein 638
HLA-DQB2	406	HLA-DQB2	HLA-DQB2	0.0529704	0.194408	1.55647	-0.0529704	0.210754	13.464	0 .	5 x 11	CHR_HSCHR6_MHC_COX_CTG1 p21	major histocompatibility complex, class II, DQ beta 2
DROSHA	407	DROSHA	DROSHA	0.236615	0.374437	1.55514	-0.236615	0.224692	14.4002	0 .	7 x 23	5 p13	drosha ribonuclease III
SLC47A2	408	SLC47A2	SLC47A2	0.0547517	0.20843	1.55469	-0.0547517	0.253205	16.3453	0 .	2 x 9	17 p11	solute carrier family 47 member 2
ACTR1B	409	ACTR1B	ACTR1B	0.391396	0.456665	1.55451	-0.391396	0.212146	13.5571	0 .	1 x 19	2 q11	actin related protein 1B
FMO2	410	FMO2	FMO2	0.0558161	0.202668	1.55362	-0.0558161	0.118071	7.42548	6.86117829218347e-14 .	1 x 9	1 q24	flavin containing dimethylaniline monoxygenase 2
PRNP	411	PRNP	PRNP	0.526773	0.508726	1.55267	-0.526773	0.172421	10.9314	0 .	2 x 15	20 p13	prion protein
CPNE1	412	CPNE1	CPNE1	0.393549	0.459366	1.55236	-0.393549	0.238932	15.3664	0 .	3 x 20	20 q11	copine 1
AKT2	413	AKT2	AKT2	0.527349	0.509188	1.55209	-0.527349	0.172181	10.9157	0 .	2 x 15	19 q13	AKT serine/threonine kinase 2
MATR3	414	MATR3	MATR3	0.394402	0.465029	1.55151	-0.394402	0.234026	15.0324	0 .	4 x 19	5 q31	matrin 3
NPEPL1	415	NPEPL1	NPEPL1	0.395822	0.464506	1.55009	-0.395822	0.214808	13.7354	0 .	3 x 20	20 q13	aminopeptidase like 1
PRRC2B	416	PRRC2B	PRRC2B	0.847972	0.543131	1.54992	-0.847972	0.142494	8.99052	0 .	5 x 16	9 q34	proline rich coiled-coil 2B
GDI2	417	GDI2	GDI2	0.529881	0.511499	1.54956	-0.529881	0.176387	11.1908	0 .	3 x 17	10 p15	GDP dissociation inhibitor 2
CENPP	418	CENPP	CENPP	0.242991	0.385251	1.54877	-0.242991	0.276347	17.9571	0 .	2 x 14	9 q22	centromere protein P
CUL4A	419	CUL4A	CUL4A	0.397915	0.463	1.548	-0.397915	0.202365	12.9047	0 .	1 x 21	13 q34	cullin 4A
ITGB1BP1	420	ITGB1BP1	ITGB1BP1	0.244112	0.379887	1.54765	-0.244112	0.164116	10.3899	0 .	6 x 23	2 p25	integrin subunit beta 1 binding protein 1
MAN2A1	421	MAN2A1	MAN2A1	0.245461	0.382623	1.5463	-0.245461	0.183053	11.6281	0 .	9 x 22	5 q21	mannosidase alpha class 2A member 1
GALT	422	GALT	GALT	0.246538	0.388288	1.54522	-0.246538	0.281415	18.3145	0 .	5 x 17	9 p13	galactose-1-phosphate uridylyltransferase
ENAH	423	ENAH	ENAH	0.2466	0.39126	1.54516	-0.2466	0.205058	13.0839	0 .	8 x 18	1 q42	ENAH actin regulator
ARHGEF7	424	ARHGEF7	ARHGEF7	0.247394	0.38493	1.54437	-0.247394	0.1398	8.81712	0 .	10 x 22	13 q34	Rho guanine nucleotide exchange factor 7
CUTA	425	CUTA	CUTA	0.401583	0.466674	1.54433	-0.401583	0.200113	12.7551	0 .	2 x 20	CHR_HSCHR6_MHC_SSTO_CTG1 p21	cutA divalent cation tolerance homolog
HIST1H4E	426	HIST1H4E		0.758799	0.560729	1.54379	-0.758799	0.244772	15.7656	0 .	3 x 16
ITGB5	427	ITGB5	ITGB5	0.402267	0.469701	1.54364	-0.402267	0.164751	10.4312	0 .	5 x 21	3 q21	integrin subunit beta 5
PDS5A	428	PDS5A	PDS5A	0.535932	0.506234	1.54351	-0.535932	0.216195	13.8284	0 .	4 x 16	4 p14	PDS5 cohesin associated factor A
SETD5	429	SETD5	SETD5	0.24922	0.381276	1.54254	-0.24922	0.188322	11.975	0 .	6 x 24	3 p25	SET domain containing 5
TBCD	430	TBCD	TBCD	0.250033	0.389504	1.54173	-0.250033	0.229566	14.7298	0 .	7 x 21	17 q25	tubulin folding cofactor D
TUBGCP6	431	TUBGCP6	TUBGCP6	0.40427	0.47077	1.54164	-0.40427	0.202557	12.9175	0 .	4 x 20	22 q13	tubulin gamma complex associated protein 6
IFI27L2	432	IFI27L2	IFI27L2	0.25029	0.387408	1.54147	-0.25029	0.187337	11.91	0 .	8 x 16	CHR_HSCHR14_7_CTG1 q32	interferon alpha inducible protein 27 like 2
KMT2E	433	KMT2E	KMT2E	0.404686	0.46981	1.54122	-0.404686	0.237659	15.2796	0 .	5 x 19	7 q22	lysine methyltransferase 2E
NLRP10	434	NLRP10	NLRP10	0.0682781	0.224384	1.54116	-0.0682781	0.12632	7.9524	1.11022302462516e-15 .	1 x 9	CHR_HSCHR11_1_CTG5 p15	NLR family pyrin domain containing 10
SNAI2	435	SNAI2	SNAI2	0.250745	0.400198	1.54101	-0.250745	0.318702	20.9979	0 .	5 x 16	8 q11	snail family transcriptional repressor 2
AKAP1	436	AKAP1	AKAP1	0.250836	0.38858	1.54092	-0.250836	0.21714	13.8918	0 .	1 x 15	17 q22	A-kinase anchoring protein 1
ULK2	437	ULK2	ULK2	0.251071	0.384909	1.54069	-0.251071	0.209695	13.3932	0 .	8 x 20	17 p11	unc-51 like autophagy activating kinase 2
SUN1	438	SUN1	SUN1	0.251128	0.385126	1.54063	-0.251128	0.180858	11.484	0 .	9 x 20	7 p22	Sad1 and UNC84 domain containing 1
LTBR	439	LTBR	LTBR	0.405491	0.464185	1.54042	-0.405491	0.19544	12.4452	0 .	1 x 12	12 p13	lymphotoxin beta receptor
CDK12	440	CDK12	CDK12	0.251647	0.381691	1.54011	-0.251647	0.201811	12.8679	0 .	5 x 25	17 q12	cyclin dependent kinase 12
MED28	441	MED28	MED28	0.25212	0.3829	1.53964	-0.25212	0.212656	13.5913	0 .	1 x 20	4 p15	mediator complex subunit 28
ZNF740	442	ZNF740	ZNF740	0.252409	0.381145	1.53935	-0.252409	0.220497	14.1175	0 .	7 x 22	12 q13	zinc finger protein 740
DGCR8	443	DGCR8	DGCR8	0.252525	0.384684	1.53923	-0.252525	0.22879	14.6772	0 .	7 x 21	22 q11	DGCR8 microprocessor complex subunit
SAP18	444	SAP18	SAP18	0.406915	0.467459	1.53899	-0.406915	0.173846	11.0245	0 .	1 x 21	13 q12	Sin3A associated protein 18
UBE2I	445	UBE2I	UBE2I	0.407253	0.468571	1.53866	-0.407253	0.194909	12.4101	0 .	1 x 19	16 p13	ubiquitin conjugating enzyme E2 I
PCNX2	446	PCNX2	PCNX2	0.253159	0.38603	1.5386	-0.253159	0.202403	12.9072	0 .	6 x 22	1 q42	pecanex 2
ADGRF4	447	ADGRF4	ADGRF4	0.0713444	0.221943	1.53809	-0.0713444	0.176158	11.1758	0 .	4 x 8	6 p12	adhesion G protein-coupled receptor F4
YY1AP1	448	YY1AP1	YY1AP1	0.408188	0.469721	1.53772	-0.408188	0.146596	9.25491	0 .	6 x 20	1 q22	YY1 associated protein 1
EFTUD2	449	EFTUD2	EFTUD2	0.25405	0.382313	1.53771	-0.25405	0.225403	14.4482	0 .	5 x 25	17 q21	elongation factor Tu GTP binding domain containing 2
UBA3	450	UBA3	UBA3	0.25406	0.386145	1.5377	-0.25406	0.252961	16.3285	0 .	1 x 15	3 p14	ubiquitin like modifier activating enzyme 3
ITPRID2	451	ITPRID2	ITPRID2	0.254363	0.395795	1.5374	-0.254363	0.278431	18.1039	0 .	1 x 10	2 q31	ITPR interacting domain containing 2
SF3B3	452	SF3B3	SF3B3	0.254751	0.390565	1.53701	-0.254751	0.242698	15.6236	0 .	7 x 20	16 q22	splicing factor 3b subunit 3
PHC3	453	PHC3	PHC3	0.255971	0.389208	1.53579	-0.255971	0.19244	12.2468	0 .	8 x 21	3 q26	polyhomeotic homolog 3
ZFP91	454	ZFP91	ZFP91	0.410215	0.470466	1.5357	-0.410215	0.208953	13.3436	0 .	2 x 22	11 q12	ZFP91 zinc finger protein
CLASP2	455	CLASP2	CLASP2	0.256135	0.38508	1.53562	-0.256135	0.198603	12.6548	0 .	8 x 21	3 p22	cytoplasmic linker associated protein 2
BAZ1B	456	BAZ1B	BAZ1B	0.256159	0.383333	1.5356	-0.256159	0.187185	11.9001	0 .	8 x 22	7 q11	bromodomain adjacent to zinc finger domain 1B
R3HDM2	457	R3HDM2	R3HDM2	0.256568	0.384409	1.53519	-0.256568	0.252582	16.3023	0 .	4 x 25	12 q13	R3H domain containing 2
NUP42	458	NUP42	NUP42	0.257661	0.392463	1.5341	-0.257661	0.209319	13.3681	0 .	7 x 21	7 p15	nucleoporin 42
RNF123	459	RNF123	RNF123	0.412264	0.470747	1.53365	-0.412264	0.154337	9.75526	0 .	1 x 23	3 p21	ring finger protein 123
RING1	460	RING1	RING1	0.412581	0.474984	1.53333	-0.412581	0.205499	13.1132	0 .	6 x 19	CHR_HSCHR6_MHC_DBB_CTG1 p21	ring finger protein 1
NMRAL1	461	NMRAL1	NMRAL1	0.258846	0.3864	1.53291	-0.258846	0.240628	15.4821	0 .	5 x 25	16 p13	NmrA like redox sensor 1
CEBPZ	462	CEBPZ	CEBPZ	0.258881	0.389309	1.53288	-0.258881	0.237126	15.2433	0 .	1 x 23	2 p22	CCAAT enhancer binding protein zeta
NARF	463	NARF	NARF	0.25936	0.390535	1.5324	-0.25936	0.186912	11.8821	0 .	6 x 24	17 q25	nuclear prelamin A recognition factor
ZNF217	464	ZNF217	ZNF217	0.259484	0.391202	1.53228	-0.259484	0.25393	16.3953	0 .	1 x 13	20 q13	zinc finger protein 217
VAMP2	465	VAMP2	VAMP2	0.260104	0.391638	1.53165	-0.260104	0.20893	13.3421	0 .	5 x 24	17 p13	vesicle associated membrane protein 2
PTTG1IP	466	PTTG1IP	PTTG1IP	0.414395	0.472152	1.53152	-0.414395	0.127106	8.00266	7.7715611723761e-16 .	5 x 23	21 q22	PTTG1 interacting protein
CFLAR	467	CFLAR	CFLAR	0.414666	0.47543	1.53124	-0.414666	0.16132	10.2082	0 .	4 x 22	2 q33	CASP8 and FADD like apoptosis regulator
STAT6	468	STAT6	STAT6	0.548753	0.518761	1.53069	-0.548753	0.181044	11.4962	0 .	2 x 10	12 q13	signal transducer and activator of transcription 6
TP53	469	TP53	TP53	0.261215	0.400251	1.53054	-0.261215	0.283328	18.4498	0 .	2 x 14	17 p13	tumor protein p53
TRIM28	470	TRIM28	TRIM28	0.415529	0.46979	1.53038	-0.415529	0.226877	14.5478	0 .	1 x 18	19 q13	tripartite motif containing 28
SLC10A3	471	SLC10A3	SLC10A3	0.261784	0.392187	1.52998	-0.261784	0.230528	14.7949	0 .	1 x 10	X q28	solute carrier family 10 member 3
KAT6A	472	KAT6A	KAT6A	0.261923	0.39166	1.52984	-0.261923	0.24482	15.7689	0 .	6 x 20	8 p11	lysine acetyltransferase 6A
DPP7	473	DPP7	DPP7	0.416717	0.475704	1.52919	-0.416717	0.184351	11.7135	0 .	5 x 20	9 q34	dipeptidyl peptidase 7
HNRNPF	474	HNRNPF	HNRNPF	0.264522	0.395676	1.52724	-0.264522	0.229688	14.7381	0 .	1 x 22	10 q11	heterogeneous nuclear ribonucleoprotein F
ATG2B	475	ATG2B	ATG2B	0.264693	0.39338	1.52707	-0.264693	0.20537	13.1047	0 .	6 x 22	14 q32	autophagy related 2B
FAM83C	476	FAM83C	FAM83C	0.082452	0.239902	1.52699	-0.082452	0.202484	12.9126	0 .	4 x 7	20 q11	family with sequence similarity 83 member C
CNOT8	477	CNOT8	CNOT8	0.264994	0.390232	1.52677	-0.264994	0.184994	11.7558	0 .	4 x 25	5 q33	CCR4-NOT transcription complex subunit 8
ELP2	478	ELP2	ELP2	0.265081	0.393462	1.52668	-0.265081	0.209443	13.3764	0 .	7 x 23	18 q12	elongator acetyltransferase complex subunit 2
ZNF219	479	ZNF219	ZNF219	0.419803	0.472875	1.52611	-0.419803	0.237599	15.2755	0 .	1 x 16	14 q11	zinc finger protein 219
NEO1	480	NEO1	NEO1	0.0836316	0.236857	1.52581	-0.0836316	0.210183	13.4258	0 .	6 x 12	15 q24	neogenin 1
CHMP5	481	CHMP5	CHMP5	0.265973	0.394938	1.52579	-0.265973	0.180924	11.4883	0 .	1 x 11	9 p13	charged multivesicular body protein 5
EXT1	482	EXT1	EXT1	0.420547	0.48858	1.52536	-0.420547	0.305361	20.0263	0 .	3 x 17	8 q24	exostosin glycosyltransferase 1
TIA1	483	TIA1	TIA1	0.420578	0.472056	1.52533	-0.420578	0.209446	13.3766	0 .	5 x 19	2 p13	TIA1 cytotoxic granule associated RNA binding protein
FAM89B	484	FAM89B	FAM89B	0.420649	0.474414	1.52526	-0.420649	0.163002	10.3174	0 .	4 x 20	11 q13	family with sequence similarity 89 member B
SCAPER	485	SCAPER	SCAPER	0.0842081	0.238329	1.52523	-0.0842081	0.198775	12.6662	0 .	7 x 12	15 q24	S-phase cyclin A associated protein in the ER
TRIM25	486	TRIM25	TRIM25	0.266576	0.392424	1.52518	-0.266576	0.21954	14.0531	0 .	1 x 11	17 q22	tripartite motif containing 25
NR1H2	487	NR1H2	NR1H2	0.266895	0.394966	1.52486	-0.266895	0.20557	13.118	0 .	4 x 25	19 q13	nuclear receptor subfamily 1 group H member 2
TRIP12	488	TRIP12	TRIP12	0.266982	0.391922	1.52478	-0.266982	0.203795	12.9998	0 .	1 x 13	2 q36	thyroid hormone receptor interactor 12
CEACAM19	489	CEACAM19	CEACAM19	0.0851131	0.239448	1.52432	-0.0851131	0.165881	10.5048	0 .	4 x 9	19 q13	CEA cell adhesion molecule 19
DCAF8	490	DCAF8	DCAF8	0.422372	0.474001	1.52354	-0.422372	0.203681	12.9922	0 .	4 x 20	1 q23	DDB1 and CUL4 associated factor 8
VPS8	491	VPS8	VPS8	0.268483	0.392593	1.52328	-0.268483	0.232361	14.9193	0 .	7 x 19	3 q27	VPS8 subunit of CORVET complex
RNF4	492	RNF4	RNF4	0.268543	0.392559	1.52322	-0.268543	0.186498	11.8548	0 .	8 x 20	4 p16	ring finger protein 4
TAF15	493	TAF15	TAF15	0.423038	0.474004	1.52287	-0.423038	0.239865	15.43	0 .	3 x 18	CHR_HSCHR17_7_CTG4 q12	TATA-box binding protein associated factor 15
TCEAL8	494	TCEAL8	TCEAL8	0.269361	0.398387	1.5224	-0.269361	0.187852	11.944	0 .	6 x 21	X q22	transcription elongation factor A like 8
CDC42EP4	495	CDC42EP4	CDC42EP4	0.269409	0.401038	1.52235	-0.269409	0.23321	14.9769	0 .	2 x 24	17 q25	CDC42 effector protein 4
ANAPC2	496	ANAPC2	ANAPC2	0.269489	0.394165	1.52227	-0.269489	0.225762	14.4725	0 .	7 x 22	9 q34	anaphase promoting complex subunit 2
MARCKS	497	MARCKS	MARCKS	0.269489	0.402001	1.52227	-0.269489	0.213376	13.6394	0 .	8 x 16	6 q21	myristoylated alanine rich protein kinase C substrate
TBCB	498	TBCB	TBCB	0.26969	0.396786	1.52207	-0.26969	0.14974	9.45793	0 .	6 x 24	19 q13	tubulin folding cofactor B
TTLL3	499	TTLL3	TTLL3	0.269998	0.397956	1.52176	-0.269998	0.18533	11.7779	0 .	7 x 18	3 p25	tubulin tyrosine ligase like 3
YTHDF2	500	YTHDF2	YTHDF2	0.270381	0.396584	1.52138	-0.270381	0.262713	17.0037	0 .	1 x 15	1 p35	YTH N6-methyladenosine RNA binding protein 2
NSD3	501	NSD3	NSD3	0.270445	0.397996	1.52131	-0.270445	0.212278	13.5659	0 .	5 x 24	8 p11	nuclear receptor binding SET domain protein 3
CGN	502	CGN	CGN	0.0885356	0.249836	1.5209	-0.0885356	0.137716	8.6831	0 .	4 x 7	1 q21	cingulin
FASTK	503	FASTK	FASTK	0.425092	0.471858	1.52082	-0.425092	0.208409	13.3073	0 .	1 x 19	7 q36	Fas activated serine/threonine kinase
TFAP2A	504	TFAP2A	TFAP2A	0.271733	0.407869	1.52003	-0.271733	0.366243	24.5797	0 .	1 x 11	6 p24	transcription factor AP-2 alpha
SMARCC2	505	SMARCC2	SMARCC2	0.271936	0.40053	1.51982	-0.271936	0.249083	16.0614	0 .	7 x 19	12 q13	SWI/SNF related, matrix associated, actin dependent regulator of chromatin subfamily c member 2
IFNAR1	506	IFNAR1	IFNAR1	0.42688	0.479869	1.51903	-0.42688	0.189192	12.0324	0 .	5 x 19	21 q22	interferon alpha and beta receptor subunit 1
ERCC5	507	ERCC5	ERCC5	0.272794	0.402961	1.51897	-0.272794	0.22523	14.4365	0 .	7 x 15	13 q33	ERCC excision repair 5, endonuclease
PI4KB	508	PI4KB	PI4KB	0.272978	0.394778	1.51878	-0.272978	0.217998	13.9495	0 .	2 x 25	1 q21	phosphatidylinositol 4-kinase beta
MLLT1	509	MLLT1	MLLT1	0.273074	0.394828	1.51869	-0.273074	0.233071	14.9675	0 .	5 x 23	19 p13	MLLT1 super elongation complex subunit
DAZAP1	510	DAZAP1	DAZAP1	0.427437	0.472232	1.51847	-0.427437	0.280489	18.2491	0 .	1 x 18	19 p13	DAZ associated protein 1
THBD	511	THBD	THBD	0.273349	0.416002	1.51841	-0.273349	0.232754	14.946	0 .	1 x 9	20 p11	thrombomodulin
GPSM2	512	GPSM2	GPSM2	0.0911563	0.249151	1.51828	-0.0911563	0.173412	10.9962	0 .	6 x 11	1 p13	G protein signaling modulator 2
PIP4K2B	513	PIP4K2B	PIP4K2B	0.27444	0.401345	1.51732	-0.27444	0.201597	12.8536	0 .	6 x 21	CHR_HSCHR17_7_CTG4 q12	phosphatidylinositol-5-phosphate 4-kinase type 2 beta
ATG16L2	514	ATG16L2	ATG16L2	0.274471	0.403672	1.51729	-0.274471	0.254688	16.4477	0 .	1 x 10	11 q13	autophagy related 16 like 2
STRN4	515	STRN4	STRN4	0.274969	0.396511	1.51679	-0.274969	0.22279	14.272	0 .	1 x 25	19 q13	striatin 4
BCL9L	516	BCL9L	BCL9L	0.275402	0.401375	1.51636	-0.275402	0.210007	13.4141	0 .	8 x 15	11 q23	BCL9 like
EP300	517	EP300	EP300	0.275452	0.398817	1.51631	-0.275452	0.193313	12.3045	0 .	3 x 25	22 q13	E1A binding protein p300
EXOSC7	518	EXOSC7	EXOSC7	0.275559	0.403323	1.5162	-0.275559	0.27077	17.5657	0 .	2 x 14	3 p21	exosome component 7
ZSWIM8	519	ZSWIM8	ZSWIM8	0.275578	0.396629	1.51618	-0.275578	0.186515	11.8559	0 .	1 x 11	10 q22	zinc finger SWIM-type containing 8
CCT7	520	CCT7	CCT7	0.275731	0.398678	1.51603	-0.275731	0.227023	14.5577	0 .	6 x 23	2 p13	chaperonin containing TCP1 subunit 7
DCAF5	521	DCAF5	DCAF5	0.276845	0.398548	1.51491	-0.276845	0.196481	12.5142	0 .	5 x 24	14 q24	DDB1 and CUL4 associated factor 5
SLC25A36	522	SLC25A36	SLC25A36	0.278301	0.401305	1.51346	-0.278301	0.226221	14.5035	0 .	6 x 20	3 q23	solute carrier family 25 member 36
PSPC1	523	PSPC1	PSPC1	0.278335	0.401513	1.51342	-0.278335	0.186295	11.8414	0 .	6 x 23	13 q12	paraspeckle component 1
LAPTM4B	524	LAPTM4B	LAPTM4B	0.27886	0.399795	1.5129	-0.27886	0.231175	14.8388	0 .	5 x 22	8 q22	lysosomal protein transmembrane 4 beta
SAFB2	525	SAFB2	SAFB2	0.278891	0.403837	1.51287	-0.278891	0.188418	11.9813	0 .	7 x 21	19 p13	scaffold attachment factor B2
ZGPAT	526	ZGPAT	ZGPAT	0.279229	0.397392	1.51253	-0.279229	0.21807	13.9543	0 .	3 x 25	20 q13	zinc finger CCCH-type and G-patch domain containing
L3MBTL4	527	L3MBTL4	L3MBTL4	0.0972262	0.258072	1.51221	-0.0972262	0.199312	12.7019	0 .	6 x 12	18 p11	L3MBTL histone methyl-lysine binding protein 4
WDR11	528	WDR11	WDR11	0.279936	0.400319	1.51182	-0.279936	0.245163	15.7924	0 .	3 x 21	10 q26	WD repeat domain 11
ARHGEF12	529	ARHGEF12	ARHGEF12	0.280306	0.401736	1.51145	-0.280306	0.22306	14.2901	0 .	1 x 12	11 q23	Rho guanine nucleotide exchange factor 12
KDM6B	530	KDM6B	KDM6B	0.280597	0.404662	1.51116	-0.280597	0.228574	14.6626	0 .	1 x 12	17 p13	lysine demethylase 6B
EGFR	531	EGFR	EGFR	0.280628	0.405931	1.51113	-0.280628	0.323372	21.3412	0 .	1 x 17	7 p11	epidermal growth factor receptor
NINJ1	532	NINJ1	NINJ1	0.280692	0.405461	1.51107	-0.280692	0.201416	12.8416	0 .	1 x 18	9 q22	ninjurin 1
CAND1	533	CAND1	CAND1	0.280884	0.399308	1.51088	-0.280884	0.267509	17.3378	0 .	2 x 21	12 q14	cullin associated and neddylation dissociated 1
KCTD11	534	KCTD11	KCTD11	0.0990233	0.258831	1.51041	-0.0990233	0.122476	7.70664	8.21565038222616e-15 .	4 x 8	17 p13	potassium channel tetramerization domain containing 11
SENP6	535	SENP6	SENP6	0.281703	0.399033	1.51006	-0.281703	0.252121	16.2706	0 .	6 x 21	6 q14	SUMO specific peptidase 6
SNTB1	536	SNTB1	SNTB1	0.100038	0.260322	1.5094	-0.100038	0.132713	8.36188	0 .	1 x 9	8 q24	syntrophin beta 1
RBBP7	537	RBBP7	RBBP7	0.282859	0.402815	1.5089	-0.282859	0.241161	15.5186	0 .	1 x 21	X p22	RB binding protein 7, chromatin remodeling factor
PHETA1	538	PHETA1	PHETA1	0.100906	0.260402	1.50853	-0.100906	0.170701	10.8191	0 .	2 x 9	12 q24	PH domain containing endocytic trafficking adaptor 1
MTA1	539	MTA1	MTA1	0.283242	0.407361	1.50852	-0.283242	0.220796	14.1376	0 .	5 x 22	14 q32	metastasis associated 1
MOXD1	540	MOXD1	MOXD1	0.101238	0.26316	1.5082	-0.101238	0.265436	17.1932	0 .	7 x 14	6 q23	monooxygenase DBH like 1
HMGB1	541	HMGB1	HMGB1	1.05681	0.566704	1.50814	-1.05681	0.193108	12.291	0 .	4 x 16	13 q12	high mobility group box 1
ATG4B	542	ATG4B	ATG4B	0.437873	0.477308	1.50804	-0.437873	0.209634	13.3892	0 .	2 x 19	2 q37	autophagy related 4B cysteine peptidase
VTI1A	543	VTI1A	VTI1A	0.438418	0.479026	1.50749	-0.438418	0.187815	11.9415	0 .	3 x 20	10 q25	vesicle transport through interaction with t-SNAREs 1A
C21orf91	544	C21orf91	C21orf91	0.284502	0.409863	1.50726	-0.284502	0.285862	18.6295	0 .	2 x 14	21 q21	chromosome 21 open reading frame 91
RNF44	545	RNF44	RNF44	0.284589	0.403638	1.50717	-0.284589	0.260063	16.8197	0 .	1 x 25	5 q35	ring finger protein 44
MAU2	546	MAU2	MAU2	0.284936	0.400748	1.50682	-0.284936	0.220206	14.0979	0 .	2 x 24	19 p13	MAU2 sister chromatid cohesion factor
RASA2	547	RASA2	RASA2	0.439217	0.482028	1.50669	-0.439217	0.203612	12.9877	0 .	6 x 18	3 q23	RAS p21 protein activator 2
MAPK1IP1L	548	MAPK1IP1L	MAPK1IP1L	0.439263	0.477239	1.50665	-0.439263	0.184121	11.6983	0 .	2 x 21	14 q22	mitogen-activated protein kinase 1 interacting protein 1 like
DHX30	549	DHX30	DHX30	0.285558	0.402256	1.5062	-0.285558	0.264008	17.0938	0 .	2 x 23	3 p21	DExH-box helicase 30
CRK	550	CRK	CRK	0.28652	0.406446	1.50524	-0.28652	0.231699	14.8743	0 .	2 x 24	17 p13	CRK proto-oncogene, adaptor protein
HNRNPH3	551	HNRNPH3	HNRNPH3	0.441211	0.485019	1.5047	-0.441211	0.209637	13.3893	0 .	5 x 18	10 q21	heterogeneous nuclear ribonucleoprotein H3
NCL	552	NCL	NCL	0.893291	0.5502	1.5046	-0.893291	0.196519	12.5167	0 .	4 x 16	2 q37	nucleolin
AGAP9	553	AGAP9	AGAP9	0.44174	0.487435	1.50417	-0.44174	0.187956	11.9509	0 .	6 x 19	10 q11	ArfGAP with GTPase domain, ankyrin repeat and PH domain 9
PLPP2	554	PLPP2	PLPP2	0.106034	0.266517	1.5034	-0.106034	0.237629	15.2776	0 .	4 x 8	19 p13	phospholipid phosphatase 2
SMG1	555	SMG1	SMG1	0.694177	0.529208	1.50305	-0.694177	0.162389	10.2776	0 .	4 x 16	16 p12	SMG1 nonsense mediated mRNA decay associated PI3K related kinase
ARID1A	556	ARID1A	ARID1A	0.289429	0.40555	1.50233	-0.289429	0.213308	13.6349	0 .	1 x 22	1 p36	AT-rich interaction domain 1A
STK25	557	STK25	STK25	0.289928	0.409052	1.50183	-0.289928	0.189981	12.0844	0 .	6 x 23	2 q37	serine/threonine kinase 25
SLC7A1	558	SLC7A1	SLC7A1	0.108113	0.273952	1.50133	-0.108113	0.237576	15.2739	0 .	5 x 13	13 q12	solute carrier family 7 member 1
CPSF1	559	CPSF1	CPSF1	0.578921	0.517313	1.50052	-0.578921	0.198034	12.6171	0 .	5 x 16	8 q24	cleavage and polyadenylation specific factor 1
GRHPR	560	GRHPR	GRHPR	0.29153	0.4049	1.50023	-0.29153	0.211346	13.5036	0 .	1 x 24	9 p13	glyoxylate and hydroxypyruvate reductase
SMARCB1	561	SMARCB1	SMARCB1	0.291664	0.407163	1.5001	-0.291664	0.242532	15.6123	0 .	1 x 24	22 q11	SWI/SNF related, matrix associated, actin dependent regulator of chromatin, subfamily b, member 1
SMARCA5	562	SMARCA5	SMARCA5	0.291849	0.411538	1.49991	-0.291849	0.215257	13.7655	0 .	6 x 21	4 q31	SWI/SNF related, matrix associated, actin dependent regulator of chromatin, subfamily a, member 5
UBR2	563	UBR2	UBR2	0.29198	0.413462	1.49978	-0.29198	0.212522	13.5823	0 .	4 x 21	6 p21	ubiquitin protein ligase E3 component n-recognin 2
ANKRD17	564	ANKRD17	ANKRD17	0.292264	0.40764	1.4995	-0.292264	0.194237	12.3656	0 .	1 x 23	4 q13	ankyrin repeat domain 17
PABPC1L	565	PABPC1L	PABPC1L	0.292704	0.411774	1.49906	-0.292704	0.256417	16.5671	0 .	2 x 19	20 q13	poly(A) binding protein cytoplasmic 1 like
ZMYM2	566	ZMYM2	ZMYM2	0.447156	0.486338	1.49875	-0.447156	0.225637	14.464	0 .	2 x 19	13 q12	zinc finger MYM-type containing 2
GOLGA7B	567	GOLGA7B	GOLGA7B	0.111036	0.274942	1.4984	-0.111036	0.31034	20.3874	0 .	4 x 13	10 q24	golgin A7 family member B
CIAO1	568	CIAO1	CIAO1	0.293957	0.40716	1.4978	-0.293957	0.225792	14.4745	0 .	1 x 24	2 q11	cytosolic iron-sulfur assembly component 1
LARS	569	LARS		0.29407	0.413109	1.49769	-0.29407	0.229378	14.717	0 .	4 x 23
CLASRP	570	CLASRP	CLASRP	0.448695	0.489091	1.49721	-0.448695	0.222259	14.2361	0 .	4 x 18	19 q13	CLK4 associating serine/arginine rich protein
RBM17	571	RBM17	RBM17	0.448809	0.485321	1.4971	-0.448809	0.199929	12.7428	0 .	5 x 17	10 p15	RNA binding motif protein 17
PIGL	572	PIGL	PIGL	0.294939	0.411005	1.49682	-0.294939	0.275678	17.9101	0 .	1 x 21	17 p11	phosphatidylinositol glycan anchor biosynthesis class L
ACSS1	573	ACSS1	ACSS1	0.294942	0.416437	1.49682	-0.294942	0.178158	11.3069	0 .	6 x 22	20 p11	acyl-CoA synthetase short chain family member 1
MAP3K11	574	MAP3K11	MAP3K11	0.295155	0.415193	1.4966	-0.295155	0.213986	13.6803	0 .	5 x 21	11 q13	mitogen-activated protein kinase kinase kinase 11
RARS	575	RARS		0.29516	0.411989	1.4966	-0.29516	0.239359	15.3955	0 .	1 x 21
INTS1	576	INTS1	INTS1	0.29521	0.407558	1.49655	-0.29521	0.203871	13.0049	0 .	1 x 24	7 p22	integrator complex subunit 1
DENND4C	577	DENND4C	DENND4C	0.29598	0.412656	1.49578	-0.29598	0.281716	18.3358	0 .	1 x 17	9 p22	DENN domain containing 4C
SUPT6H	578	SUPT6H	SUPT6H	0.450367	0.480431	1.49554	-0.450367	0.202506	12.9141	0 .	1 x 20	17 q11	SPT6 homolog, histone chaperone and transcription elongation factor
SUPT16H	579	SUPT16H	SUPT16H	0.297288	0.40878	1.49447	-0.297288	0.244513	15.7479	0 .	1 x 21	14 q11	SPT16 homolog, facilitates chromatin remodeling subunit
TCEAL4	580	TCEAL4	TCEAL4	0.297681	0.415638	1.49408	-0.297681	0.191844	12.2074	0 .	6 x 22	X q22	transcription elongation factor A like 4
MIER1	581	MIER1	MIER1	0.297865	0.410132	1.49389	-0.297865	0.191718	12.1991	0 .	3 x 23	1 p31	MIER1 transcriptional regulator
MEAF6	582	MEAF6	MEAF6	0.297939	0.411275	1.49382	-0.297939	0.228388	14.65	0 .	1 x 25	1 p34	MYST/Esa1 associated factor 6
KATNB1	583	KATNB1	KATNB1	0.115644	0.2732	1.49379	-0.115644	0.213611	13.6552	0 .	6 x 11	16 q21	katanin regulatory subunit B1
RTL10	584	RTL10	RTL10	0.115791	0.273807	1.49365	-0.115791	0.177315	11.2516	0 .	6 x 11	22 q11	retrotransposon Gag like 10
TBC1D3B	585	TBC1D3B	TBC1D3B	0.298166	0.408503	1.49359	-0.298166	0.259866	16.806	0 .	1 x 13	CHR_HSCHR17_7_CTG4 q12	TBC1 domain family member 3B
NUDT3	586	NUDT3	NUDT3	0.298217	0.410978	1.49354	-0.298217	0.16964	10.7498	0 .	6 x 21	6 p21	nudix hydrolase 3
SAMD4B	587	SAMD4B	SAMD4B	0.298777	0.412298	1.49298	-0.298777	0.178518	11.3305	0 .	1 x 25	19 q13	sterile alpha motif domain containing 4B
MTFR1L	588	MTFR1L	MTFR1L	0.298834	0.414302	1.49293	-0.298834	0.160296	10.1417	0 .	2 x 24	1 p36	mitochondrial fission regulator 1 like
TMEM168	589	TMEM168	TMEM168	0.298968	0.417172	1.49279	-0.298968	0.259096	16.7526	0 .	1 x 21	7 q31	transmembrane protein 168
AGA	590	AGA	AGA	0.116857	0.274253	1.49258	-0.116857	0.178705	11.3427	0 .	6 x 11	4 q34	aspartylglucosaminidase
XPO1	591	XPO1	XPO1	0.2993	0.415718	1.49246	-0.2993	0.215203	13.7619	0 .	3 x 21	2 p15	exportin 1
FKBP3	592	FKBP3	FKBP3	0.45401	0.490921	1.4919	-0.45401	0.164117	10.39	0 .	1 x 15	14 q21	FKBP prolyl isomerase 3
PNKP	593	PNKP	PNKP	0.300073	0.405293	1.49169	-0.300073	0.220197	14.0973	0 .	5 x 23	19 q13	polynucleotide kinase 3'-phosphatase
ABCG1	594	ABCG1	ABCG1	0.117789	0.279409	1.49165	-0.117789	0.147482	9.3121	0 .	4 x 10	21 q22	ATP binding cassette subfamily G member 1
GOLGB1	595	GOLGB1	GOLGB1	0.30013	0.409237	1.49163	-0.30013	0.19667	12.5267	0 .	3 x 23	3 q13	golgin B1
RBM12	596	RBM12	RBM12	0.300664	0.411522	1.4911	-0.300664	0.234723	15.0797	0 .	3 x 23	20 q11	RNA binding motif protein 12
OGA	597	OGA	OGA	0.588382	0.515778	1.49106	-0.588382	0.13848	8.73223	0 .	6 x 16	10 q24	O-GlcNAcase
PURB	598	PURB	PURB	0.30075	0.407262	1.49101	-0.30075	0.269165	17.4535	0 .	1 x 25	7 p13	purine rich element binding protein B
WDR82	599	WDR82	WDR82	0.45491	0.482568	1.491	-0.45491	0.234965	15.0962	0 .	3 x 18	3 p21	WD repeat domain 82
LRCH1	600	LRCH1	LRCH1	0.118503	0.279252	1.49094	-0.118503	0.161224	10.2019	0 .	1 x 10	13 q14	leucine rich repeats and calponin homology domain containing 1
LSM8	601	LSM8	LSM8	0.301152	0.411672	1.49061	-0.301152	0.247571	15.9576	0 .	3 x 20	7 q31	LSM8 homolog, U6 small nuclear RNA associated
TMEM19	602	TMEM19	TMEM19	0.118888	0.279974	1.49055	-0.118888	0.199678	12.7262	0 .	6 x 12	12 q21	transmembrane protein 19
GNA11	603	GNA11	GNA11	0.301218	0.415243	1.49054	-0.301218	0.178942	11.3583	0 .	3 x 23	19 p13	G protein subunit alpha 11
ALKBH5	604	ALKBH5	ALKBH5	0.302149	0.417278	1.48961	-0.302149	0.168263	10.66	0 .	6 x 22	17 p11	alkB homolog 5, RNA demethylase
TMEM179B	605	TMEM179B	TMEM179B	0.302407	0.410638	1.48935	-0.302407	0.239057	15.3749	0 .	2 x 23	11 q12	transmembrane protein 179B
C19orf48	606	C19orf48	C19orf48	0.302512	0.419729	1.48925	-0.302512	0.325496	21.4979	0 .	1 x 17	19 q13	chromosome 19 open reading frame 48
ADD1	607	ADD1	ADD1	0.456922	0.48924	1.48899	-0.456922	0.131478	8.28273	0 .	6 x 20	4 p16	adducin 1
CD46	608	CD46	CD46	0.457774	0.484769	1.48814	-0.457774	0.200453	12.7776	0 .	1 x 25	1 q32	CD46 molecule
FBXW7	609	FBXW7	FBXW7	0.303942	0.420233	1.48782	-0.303942	0.213425	13.6427	0 .	2 x 13	4 q31	F-box and WD repeat domain containing 7
DMWD	610	DMWD	DMWD	0.303946	0.419419	1.48781	-0.303946	0.196414	12.5097	0 .	5 x 22	19 q13	DM1 locus, WD repeat containing
BUD23	611	BUD23	BUD23	0.304142	0.408483	1.48762	-0.304142	0.187929	11.949	0 .	4 x 24	7 q11	BUD23 rRNA methyltransferase and ribosome maturation factor
HUWE1	612	HUWE1	HUWE1	0.304357	0.411252	1.4874	-0.304357	0.205328	13.1019	0 .	1 x 23	X p11	HECT, UBA and WWE domain containing E3 ubiquitin protein ligase 1
INTS3	613	INTS3	INTS3	0.305921	0.421826	1.48584	-0.305921	0.208025	13.2817	0 .	7 x 18	1 q21	integrator complex subunit 3
GAK	614	GAK	GAK	0.306127	0.415037	1.48563	-0.306127	0.194773	12.401	0 .	1 x 25	4 p16	cyclin G associated kinase
HIST1H2BE	615	HIST1H2BE		0.124144	0.286527	1.48529	-0.124144	0.264442	17.124	0 .	4 x 14
LSM7	616	LSM7	LSM7	0.306724	0.420766	1.48504	-0.306724	0.241679	15.5539	0 .	1 x 19	19 p13	LSM7 homolog, U6 small nuclear RNA and mRNA degradation associated
SFT2D2	617	SFT2D2	SFT2D2	0.307029	0.425769	1.48473	-0.307029	0.174606	11.0743	0 .	1 x 9	1 q24	SFT2 domain containing 2
MCM7	618	MCM7	MCM7	0.307265	0.419361	1.48449	-0.307265	0.276291	17.9532	0 .	1 x 16	7 q22	minichromosome maintenance complex component 7
TRAF7	619	TRAF7	TRAF7	0.307296	0.413362	1.48446	-0.307296	0.268022	17.3736	0 .	1 x 14	16 p13	TNF receptor associated factor 7
SPG11	620	SPG11	SPG11	0.308936	0.41235	1.48282	-0.308936	0.226351	14.5122	0 .	1 x 20	15 q21	SPG11 vesicle trafficking associated, spatacsin
EXOC6B	621	EXOC6B	EXOC6B	0.308974	0.423708	1.48279	-0.308974	0.278636	18.1184	0 .	1 x 9	2 p13	exocyst complex component 6B
UBTD1	622	UBTD1	UBTD1	0.126671	0.284728	1.48277	-0.126671	0.175622	11.1408	0 .	3 x 9	10 q24	ubiquitin domain containing 1
GGNBP2	623	GGNBP2	GGNBP2	0.309388	0.414112	1.48237	-0.309388	0.245734	15.8315	0 .	3 x 22	CHR_HSCHR17_7_CTG4 q12	gametogenetin binding protein 2
LRSAM1	624	LRSAM1	LRSAM1	0.127204	0.283841	1.48223	-0.127204	0.1762	11.1786	0 .	6 x 11	9 q33	leucine rich repeat and sterile alpha motif containing 1
PON2	625	PON2	PON2	0.309663	0.423466	1.4821	-0.309663	0.232648	14.9388	0 .	1 x 21	7 q21	paraoxonase 2
PML	626	PML	PML	0.309784	0.422568	1.48198	-0.309784	0.187041	11.8905	0 .	6 x 22	15 q24	promyelocytic leukemia
IRX5	627	IRX5	IRX5	0.127603	0.286569	1.48184	-0.127603	0.249148	16.0659	0 .	4 x 12	16 q12	iroquois homeobox 5
CHTOP	628	CHTOP	CHTOP	0.464689	0.49134	1.48122	-0.464689	0.205373	13.1049	0 .	5 x 17	1 q21	chromatin target of PRMT1
ATXN10	629	ATXN10	ATXN10	0.464722	0.483771	1.48119	-0.464722	0.168508	10.676	0 .	1 x 22	22 q13	ataxin 10
SLC38A10	630	SLC38A10	SLC38A10	0.311146	0.419406	1.48061	-0.311146	0.1934	12.3103	0 .	6 x 22	17 q25	solute carrier family 38 member 10
ACBD6	631	ACBD6	ACBD6	0.311279	0.416446	1.48048	-0.311279	0.247597	15.9593	0 .	2 x 19	1 q25	acyl-CoA binding domain containing 6
PAPSS1	632	PAPSS1	PAPSS1	0.31154	0.418452	1.48022	-0.31154	0.240779	15.4924	0 .	1 x 22	4 q25	3'-phosphoadenosine 5'-phosphosulfate synthase 1
PCSK6	633	PCSK6	PCSK6	0.130096	0.290959	1.47934	-0.130096	0.0954916	5.99083	1.13830356252009e-09 .	4 x 8	15 q26	proprotein convertase subtilisin/kexin type 6
MCM4	634	MCM4	MCM4	0.130519	0.286865	1.47892	-0.130519	0.262667	17.0005	0 .	8 x 13	8 q11	minichromosome maintenance complex component 4
TMEM50A	635	TMEM50A	TMEM50A	0.467025	0.493915	1.47889	-0.467025	0.143934	9.08323	0 .	1 x 10	1 p36	transmembrane protein 50A
DHX15	636	DHX15	DHX15	0.467488	0.491338	1.47842	-0.467488	0.272683	17.6998	0 .	3 x 17	4 p15	DEAH-box helicase 15
NEK9	637	NEK9	NEK9	0.313616	0.422653	1.47814	-0.313616	0.198109	12.6221	0 .	5 x 21	14 q24	NIMA related kinase 9
POLDIP3	638	POLDIP3	POLDIP3	0.31435	0.422435	1.47741	-0.31435	0.198017	12.616	0 .	4 x 23	22 q13	DNA polymerase delta interacting protein 3
TOP1	639	TOP1	TOP1	0.314759	0.416932	1.477	-0.314759	0.206213	13.1609	0 .	4 x 24	20 q12	DNA topoisomerase I
HGSNAT	640	HGSNAT	HGSNAT	0.314762	0.426586	1.477	-0.314762	0.199335	12.7034	0 .	5 x 21	8 p11	heparan-alpha-glucosaminide N-acetyltransferase
CELF1	641	CELF1	CELF1	0.468922	0.488645	1.47699	-0.468922	0.190605	12.1256	0 .	4 x 18	11 p11	CUGBP Elav-like family member 1
CBFB	642	CBFB	CBFB	0.315097	0.420072	1.47666	-0.315097	0.202633	12.9225	0 .	6 x 19	16 q22	core-binding factor subunit beta
TMX4	643	TMX4	TMX4	0.315158	0.420984	1.4766	-0.315158	0.142046	8.96165	0 .	5 x 23	20 p12	thioredoxin related transmembrane protein 4
TBC1D22A	644	TBC1D22A	TBC1D22A	0.315193	0.421426	1.47657	-0.315193	0.199612	12.7218	0 .	1 x 23	22 q13	TBC1 domain family member 22A
DDX6	645	DDX6	DDX6	0.315824	0.420422	1.47594	-0.315824	0.205895	13.1397	0 .	6 x 19	11 q23	DEAD-box helicase 6
STX4	646	STX4	STX4	0.316077	0.422873	1.47568	-0.316077	0.192354	12.2411	0 .	1 x 24	16 p11	syntaxin 4
ALDH5A1	647	ALDH5A1	ALDH5A1	0.133857	0.294109	1.47558	-0.133857	0.198916	12.6756	0 .	2 x 9	6 p22	aldehyde dehydrogenase 5 family member A1
PLK2	648	PLK2	PLK2	0.134303	0.297769	1.47513	-0.134303	0.211986	13.5464	0 .	6 x 11	5 q11	polo like kinase 2
INO80B	649	INO80B	INO80B	0.31682	0.423733	1.47494	-0.31682	0.272122	17.6604	0 .	1 x 19	2 p13	INO80 complex subunit B
NEMF	650	NEMF	NEMF	0.317395	0.421114	1.47436	-0.317395	0.209424	13.3751	0 .	2 x 25	14 q21	nuclear export mediator factor
TRA2A	651	TRA2A	TRA2A	0.829877	0.542781	1.47271	-0.829877	0.140483	8.86104	0 .	5 x 15	7 p15	transformer 2 alpha homolog
COL4A5	652	COL4A5	COL4A5	0.137705	0.29867	1.47173	-0.137705	0.25887	16.737	0 .	8 x 15	X q22	collagen type IV alpha 5 chain
VANGL2	653	VANGL2	VANGL2	0.137765	0.301834	1.47167	-0.137765	0.290454	18.956	0 .	3 x 11	1 q23	VANGL planar cell polarity protein 2
UFC1	654	UFC1	UFC1	0.320853	0.4261	1.47091	-0.320853	0.190694	12.1314	0 .	1 x 10	1 q23	ubiquitin-fold modifier conjugating enzyme 1
ITGAV	655	ITGAV	ITGAV	0.321272	0.426968	1.47049	-0.321272	0.22707	14.5609	0 .	4 x 20	2 q32	integrin subunit alpha V
NRBP2	656	NRBP2	NRBP2	0.321399	0.432874	1.47036	-0.321399	0.275566	17.9022	0 .	6 x 18	8 q24	nuclear receptor binding protein 2
DDX42	657	DDX42	DDX42	0.322784	0.432389	1.46898	-0.322784	0.225463	14.4523	0 .	5 x 18	17 q23	DEAD-box helicase 42
SMARCC1	658	SMARCC1	SMARCC1	0.322877	0.428249	1.46888	-0.322877	0.266867	17.293	0 .	1 x 20	3 p21	SWI/SNF related, matrix associated, actin dependent regulator of chromatin subfamily c member 1
AGAP3	659	AGAP3	AGAP3	0.323118	0.429321	1.46864	-0.323118	0.253715	16.3804	0 .	1 x 19	7 q36	ArfGAP with GTPase domain, ankyrin repeat and PH domain 3
MLLT10	660	MLLT10	MLLT10	0.323121	0.423471	1.46864	-0.323121	0.254166	16.4116	0 .	1 x 21	10 p12	MLLT10 histone lysine methyltransferase DOT1L cofactor
TRAPPC6B	661	TRAPPC6B	TRAPPC6B	0.323386	0.420678	1.46837	-0.323386	0.207133	13.2222	0 .	3 x 22	14 q21	trafficking protein particle complex 6B
NSD1	662	NSD1	NSD1	0.323784	0.418635	1.46798	-0.323784	0.227121	14.5643	0 .	1 x 22	5 q35	nuclear receptor binding SET domain protein 1
POLR2H	663	POLR2H	POLR2H	0.323839	0.4248	1.46792	-0.323839	0.231208	14.8411	0 .	2 x 20	3 q27	RNA polymerase II subunit H
SCAF11	664	SCAF11	SCAF11	0.324197	0.42576	1.46756	-0.324197	0.216092	13.8215	0 .	4 x 21	12 q12	SR-related CTD associated factor 11
MBTPS1	665	MBTPS1	MBTPS1	0.324382	0.427032	1.46738	-0.324382	0.191461	12.1821	0 .	6 x 21	16 q24	membrane bound transcription factor peptidase, site 1
ZNF655	666	ZNF655	ZNF655	0.324405	0.426857	1.46735	-0.324405	0.231302	14.8474	0 .	1 x 13	7 q22	zinc finger protein 655
PLXNB1	667	PLXNB1	PLXNB1	0.324716	0.437561	1.46704	-0.324716	0.313998	20.6538	0 .	1 x 16	3 p21	plexin B1
PPP1R15B	668	PPP1R15B	PPP1R15B	0.32472	0.423773	1.46704	-0.32472	0.20365	12.9901	0 .	1 x 12	1 q32	protein phosphatase 1 regulatory subunit 15B
UBR4	669	UBR4	UBR4	0.324853	0.424503	1.46691	-0.324853	0.183514	11.6585	0 .	1 x 24	1 p36	ubiquitin protein ligase E3 component n-recognin 4
TXNDC12	670	TXNDC12	TXNDC12	0.325236	0.427848	1.46652	-0.325236	0.198313	12.6356	0 .	1 x 24	1 p32	thioredoxin domain containing 12
SF3B2	671	SF3B2	SF3B2	0.325936	0.430818	1.46582	-0.325936	0.203889	13.006	0 .	4 x 22	11 q13	splicing factor 3b subunit 2
ARHGEF37	672	ARHGEF37	ARHGEF37	0.143674	0.307211	1.46576	-0.143674	0.254595	16.4412	0 .	1 x 9	5 q32	Rho guanine nucleotide exchange factor 37
TBC1D4	673	TBC1D4	TBC1D4	0.326235	0.437107	1.46552	-0.326235	0.268243	17.389	0 .	3 x 20	13 q22	TBC1 domain family member 4
TET3	674	TET3	TET3	0.144965	0.304411	1.46447	-0.144965	0.193267	12.3015	0 .	4 x 10	2 p13	tet methylcytosine dioxygenase 3
AMY2B	675	AMY2B	AMY2B	0.327358	0.426449	1.4644	-0.327358	0.219964	14.0816	0 .	5 x 20	1 p21	amylase alpha 2B
DHPS	676	DHPS	DHPS	0.327473	0.428603	1.46429	-0.327473	0.241848	15.5655	0 .	1 x 21	19 p13	deoxyhypusine synthase
CHMP2A	677	CHMP2A	CHMP2A	0.615906	0.52013	1.46354	-0.615906	0.101825	6.39221	9.13920050749084e-11 .	4 x 8	19 q13	charged multivesicular body protein 2A
MED13L	678	MED13L	MED13L	0.482868	0.505015	1.46304	-0.482868	0.186197	11.835	0 .	5 x 17	12 q24	mediator complex subunit 13L
NDUFV3	679	NDUFV3	NDUFV3	0.329175	0.431012	1.46258	-0.329175	0.182441	11.5879	0 .	1 x 25	21 q22	NADH:ubiquinone oxidoreductase subunit V3
DLG1	680	DLG1	DLG1	0.330014	0.434459	1.46175	-0.330014	0.299611	19.6116	0 .	1 x 10	3 q29	discs large MAGUK scaffold protein 1
ACIN1	681	ACIN1	ACIN1	0.484243	0.496198	1.46167	-0.484243	0.192881	12.2759	0 .	5 x 18	14 q11	apoptotic chromatin condensation inducer 1
MST1R	682	MST1R	MST1R	0.147774	0.314383	1.46166	-0.147774	0.285948	18.6356	0 .	4 x 12	3 p21	macrophage stimulating 1 receptor
BTBD3	683	BTBD3	BTBD3	0.147807	0.305066	1.46163	-0.147807	0.194241	12.3659	0 .	1 x 10	20 p12	BTB domain containing 3
HMGN3	684	HMGN3	HMGN3	0.330746	0.428824	1.46101	-0.330746	0.226812	14.5435	0 .	3 x 22	6 q14	high mobility group nucleosomal binding domain 3
SPIN1	685	SPIN1	SPIN1	0.33075	0.428647	1.46101	-0.33075	0.19833	12.6367	0 .	5 x 21	9 q22	spindlin 1
CCT5	686	CCT5	CCT5	0.330923	0.426967	1.46084	-0.330923	0.220868	14.1425	0 .	1 x 24	5 p15	chaperonin containing TCP1 subunit 5
ASH1L	687	ASH1L	ASH1L	0.331191	0.425228	1.46057	-0.331191	0.256428	16.5679	0 .	2 x 21	1 q22	ASH1 like histone lysine methyltransferase
PBRM1	688	PBRM1	PBRM1	0.331407	0.426353	1.46035	-0.331407	0.236168	15.1781	0 .	1 x 22	3 p21	polybromo 1
ENGASE	689	ENGASE	ENGASE	0.331431	0.432414	1.46033	-0.331431	0.20043	12.7761	0 .	4 x 22	17 q25	endo-beta-N-acetylglucosaminidase
FAM135A	690	FAM135A	FAM135A	0.150247	0.307776	1.45919	-0.150247	0.179918	11.4222	0 .	3 x 9	6 q13	family with sequence similarity 135 member A
TNKS	691	TNKS	TNKS	0.332654	0.431487	1.45911	-0.332654	0.216739	13.8649	0 .	4 x 21	8 p23	tankyrase
URI1	692	URI1	URI1	0.333549	0.438929	1.45821	-0.333549	0.242861	15.6348	0 .	1 x 18	19 q12	URI1 prefoldin like chaperone
DCTD	693	DCTD	DCTD	0.333649	0.432076	1.45811	-0.333649	0.192444	12.2471	0 .	2 x 21	4 q35	dCMP deaminase
FGD6	694	FGD6	FGD6	0.151805	0.311921	1.45763	-0.151805	0.28378	18.4819	0 .	5 x 14	12 q22	FYVE, RhoGEF and PH domain containing 6
DIAPH2	695	DIAPH2	DIAPH2	0.334334	0.435651	1.45743	-0.334334	0.203091	12.953	0 .	5 x 20	X q21	diaphanous related formin 2
FNBP4	696	FNBP4	FNBP4	0.334642	0.437026	1.45712	-0.334642	0.265218	17.1781	0 .	3 x 18	11 p11	formin binding protein 4
DDX23	697	DDX23	DDX23	0.335181	0.433237	1.45658	-0.335181	0.204443	13.043	0 .	4 x 22	12 q13	DEAD-box helicase 23
BIVM	698	BIVM	BIVM	0.153129	0.307316	1.45631	-0.153129	0.202904	12.9405	0 .	10 x 19	13 q33	basic, immunoglobulin-like variable motif containing
CAPRIN1	699	CAPRIN1	CAPRIN1	0.335553	0.433834	1.45621	-0.335553	0.23276	14.9464	0 .	2 x 21	11 p13	cell cycle associated protein 1
TRIR	700	TRIR	TRIR	0.741019	0.528626	1.45621	-0.741019	0.130098	8.19426	2.22044604925031e-16 .	5 x 14	19 p13	telomerase RNA component interacting RNase
GPATCH2L	701	GPATCH2L	GPATCH2L	0.335833	0.435267	1.45593	-0.335833	0.206955	13.2104	0 .	4 x 20	14 q24	G-patch domain containing 2 like
ZFP64	702	ZFP64	ZFP64	0.153565	0.313406	1.45587	-0.153565	0.202384	12.906	0 .	10 x 15	20 q13	ZFP64 zinc finger protein
TAP1	703	TAP1	TAP1	0.490585	0.499823	1.45533	-0.490585	0.229154	14.7019	0 .	1 x 18	CHR_HSCHR6_MHC_APD_CTG1 p21	transporter 1, ATP binding cassette subfamily B member
KPNB1	704	KPNB1	KPNB1	0.336519	0.434093	1.45524	-0.336519	0.216707	13.8627	0 .	1 x 23	17 q21	karyopherin subunit beta 1
VPS26B	705	VPS26B	VPS26B	0.337431	0.428105	1.45433	-0.337431	0.229362	14.716	0 .	1 x 24	11 q25	VPS26, retromer complex component B
PSMF1	706	PSMF1	PSMF1	0.337634	0.427284	1.45413	-0.337634	0.157374	9.95199	0 .	5 x 24	20 p13	proteasome inhibitor subunit 1
CAT	707	CAT	CAT	0.33771	0.438755	1.45405	-0.33771	0.188193	11.9665	0 .	3 x 23	11 p13	catalase
TMEM43	708	TMEM43	TMEM43	0.337896	0.437535	1.45386	-0.337896	0.221898	14.2118	0 .	5 x 19	3 p25	transmembrane protein 43
SMARCAD1	709	SMARCAD1	SMARCAD1	0.155677	0.312512	1.45376	-0.155677	0.235463	15.1301	0 .	5 x 13	4 q22	SWI/SNF-related, matrix-associated actin-dependent regulator of chromatin, subfamily a, containing DEAD/H box 1
SLC49A4	710	SLC49A4	SLC49A4	0.156112	0.312058	1.45333	-0.156112	0.154524	9.76735	0 .	4 x 10	3 q21	solute carrier family 49 member 4
USP15	711	USP15	USP15	0.338663	0.432754	1.4531	-0.338663	0.211563	13.5181	0 .	1 x 9	12 q14	ubiquitin specific peptidase 15
GPS1	712	GPS1	GPS1	0.338879	0.430052	1.45288	-0.338879	0.211398	13.5071	0 .	1 x 23	17 q25	G protein pathway suppressor 1
SNF8	713	SNF8	SNF8	0.338908	0.435	1.45285	-0.338908	0.172647	10.9462	0 .	1 x 22	17 q21	SNF8 subunit of ESCRT-II
MED25	714	MED25	MED25	0.339256	0.433057	1.4525	-0.339256	0.190602	12.1254	0 .	1 x 24	19 q13	mediator complex subunit 25
FBXW5	715	FBXW5	FBXW5	0.340134	0.434954	1.45163	-0.340134	0.193131	12.2925	0 .	1 x 23	9 q34	F-box and WD repeat domain containing 5
MSL1	716	MSL1	MSL1	0.340152	0.436997	1.45161	-0.340152	0.184364	11.7143	0 .	4 x 22	17 q21	MSL complex subunit 1
GTF2I	717	GTF2I	GTF2I	0.746722	0.541642	1.4505	-0.746722	0.182661	11.6024	0 .	4 x 15	7 q11	general transcription factor IIi
NBR1	718	NBR1	NBR1	0.342237	0.436428	1.44952	-0.342237	0.178661	11.3398	0 .	4 x 21	17 q21	NBR1 autophagy cargo receptor
NME1	719	NME1	NME1	0.342428	0.441435	1.44933	-0.342428	0.271454	17.6137	0 .	1 x 18	17 q21	NME/NM23 nucleoside diphosphate kinase 1
AHR	720	AHR	AHR	0.342631	0.452872	1.44913	-0.342631	0.26666	17.2786	0 .	5 x 19	7 p21	aryl hydrocarbon receptor
GLYR1	721	GLYR1	GLYR1	0.34282	0.435231	1.44894	-0.34282	0.212576	13.5859	0 .	1 x 22	16 p13	glyoxylate reductase 1 homolog
MAPK8IP3	722	MAPK8IP3	MAPK8IP3	0.343205	0.439281	1.44855	-0.343205	0.256412	16.5668	0 .	3 x 20	16 p13	mitogen-activated protein kinase 8 interacting protein 3
SPPL3	723	SPPL3	SPPL3	0.343222	0.436276	1.44854	-0.343222	0.286317	18.6618	0 .	1 x 9	12 q24	signal peptide peptidase like 3
FUBP1	724	FUBP1	FUBP1	0.343866	0.44159	1.44789	-0.343866	0.231618	14.8689	0 .	5 x 19	1 p31	far upstream element binding protein 1
APPL2	725	APPL2	APPL2	0.162273	0.322757	1.44716	-0.162273	0.212465	13.5785	0 .	1 x 11	12 q23	adaptor protein, phosphotyrosine interacting with PH domain and leucine zipper 2
PPFIBP1	726	PPFIBP1	PPFIBP1	0.344624	0.447201	1.44714	-0.344624	0.186296	11.8415	0 .	1 x 21	12 p11	PPFIA binding protein 1
MFHAS1	727	MFHAS1	MFHAS1	0.162448	0.324544	1.44699	-0.162448	0.190786	12.1375	0 .	2 x 11	8 p23	malignant fibrous histiocytoma amplified sequence 1
MAN2B1	728	MAN2B1	MAN2B1	0.345218	0.439008	1.44654	-0.345218	0.22722	14.571	0 .	4 x 20	19 p13	mannosidase alpha class 2B member 1
BTBD7	729	BTBD7	BTBD7	0.345668	0.435835	1.44609	-0.345668	0.221299	14.1715	0 .	1 x 20	CHR_HSCHR14_7_CTG1 q32	BTB domain containing 7
USP31	730	USP31	USP31	0.163379	0.318612	1.44606	-0.163379	0.201092	12.8201	0 .	9 x 13	16 p12	ubiquitin specific peptidase 31
MST1	731	MST1	MST1	0.1636	0.314699	1.44584	-0.1636	0.25007	16.1293	0 .	1 x 13	3 p21	macrophage stimulating 1
PRDX6	732	PRDX6	PRDX6	0.751506	0.534059	1.44572	-0.751506	0.101903	6.39713	8.85220785562524e-11 .	1 x 9	1 q25	peroxiredoxin 6
DARS	733	DARS		0.163999	0.320302	1.44544	-0.163999	0.229312	14.7126	0 .	11 x 17
TUBB6	734	TUBB6	TUBB6	0.346585	0.437942	1.44517	-0.346585	0.17106	10.8425	0 .	1 x 24	18 p11	tubulin beta 6 class V
CHD4	735	CHD4	CHD4	0.346865	0.441327	1.44489	-0.346865	0.236889	15.2271	0 .	2 x 22	12 p13	chromodomain helicase DNA binding protein 4
PIGN	736	PIGN	PIGN	0.165319	0.321763	1.44412	-0.165319	0.219573	14.0553	0 .	7 x 13	18 q21	phosphatidylinositol glycan anchor biosynthesis class N
POM121	737	POM121	POM121	0.347942	0.436183	1.44382	-0.347942	0.239472	15.4032	0 .	1 x 20	7 q11	POM121 transmembrane nucleoporin
BANF1	738	BANF1	BANF1	0.502925	0.504477	1.44299	-0.502925	0.158235	10.0079	0 .	1 x 21	11 q13	barrier to autointegration factor 1
MRE11	739	MRE11	MRE11	0.16652	0.321531	1.44292	-0.16652	0.24573	15.8313	0 .	8 x 16	11 q21	MRE11 homolog, double strand break repair nuclease
ORAI1	740	ORAI1	ORAI1	0.166614	0.330866	1.44282	-0.166614	0.187629	11.9293	0 .	1 x 9	12 q24	ORAI calcium release-activated calcium modulator 1
RAB14	741	RAB14	RAB14	0.349145	0.437056	1.44261	-0.349145	0.249804	16.111	0 .	1 x 13	9 q33	RAB14, member RAS oncogene family
BRD3	742	BRD3	BRD3	0.167347	0.320516	1.44209	-0.167347	0.225159	14.4318	0 .	9 x 17	9 q34	bromodomain containing 3
MGME1	743	MGME1	MGME1	0.167529	0.323889	1.44191	-0.167529	0.24626	15.8676	0 .	1 x 14	20 p11	mitochondrial genome maintenance exonuclease 1
PIK3R2	744	PIK3R2	PIK3R2	0.167689	0.323124	1.44175	-0.167689	0.230352	14.783	0 .	7 x 13	19 p13	phosphoinositide-3-kinase regulatory subunit 2
CGGBP1	745	CGGBP1	CGGBP1	0.350123	0.436244	1.44164	-0.350123	0.207222	13.2282	0 .	1 x 23	3 p11	CGG triplet repeat binding protein 1
TM2D1	746	TM2D1	TM2D1	0.35016	0.440754	1.4416	-0.35016	0.236283	15.1859	0 .	1 x 22	1 p31	TM2 domain containing 1
BCLAF1	747	BCLAF1	BCLAF1	0.351211	0.445114	1.44055	-0.351211	0.231657	14.8715	0 .	4 x 21	6 q23	BCL2 associated transcription factor 1
TBL1XR1	748	TBL1XR1	TBL1XR1	0.50551	0.497594	1.4404	-0.50551	0.180907	11.4871	0 .	5 x 17	3 q26	transducin beta like 1 X-linked receptor 1
ZDHHC3	749	ZDHHC3	ZDHHC3	0.352034	0.439473	1.43973	-0.352034	0.235578	15.1379	0 .	1 x 12	3 p21	zinc finger DHHC-type containing 3
NME3	750	NME3	NME3	0.352634	0.439881	1.43913	-0.352634	0.192382	12.2429	0 .	5 x 22	16 p13	NME/NM23 nucleoside diphosphate kinase 3
NUP188	751	NUP188	NUP188	0.170783	0.322646	1.43866	-0.170783	0.238606	15.3441	0 .	1 x 13	9 q34	nucleoporin 188
ATG12	752	ATG12	ATG12	0.354595	0.443834	1.43716	-0.354595	0.196571	12.5201	0 .	4 x 21	5 q22	autophagy related 12
PRPF8	753	PRPF8	PRPF8	0.35491	0.440634	1.43685	-0.35491	0.241331	15.5302	0 .	3 x 20	CHR_HSCHR17_1_CTG2 p13	pre-mRNA processing factor 8
RNF185	754	RNF185	RNF185	0.174527	0.326236	1.43491	-0.174527	0.192568	12.2553	0 .	1 x 11	22 q12	ring finger protein 185
BZW2	755	BZW2	BZW2	0.174691	0.327013	1.43475	-0.174691	0.2032	12.9602	0 .	5 x 12	7 p21	basic leucine zipper and W2 domains 2
SLC23A2	756	SLC23A2	SLC23A2	0.175817	0.333321	1.43362	-0.175817	0.205048	13.0832	0 .	10 x 20	20 p13	solute carrier family 23 member 2
CENPB	757	CENPB	CENPB	0.358795	0.451026	1.43296	-0.358795	0.252024	16.2639	0 .	3 x 19	20 p13	centromere protein B
TNPO2	758	TNPO2	TNPO2	0.177362	0.331809	1.43208	-0.177362	0.223975	14.3518	0 .	10 x 14	19 p13	transportin 2
BCL6	759	BCL6	BCL6	0.514553	0.503414	1.43136	-0.514553	0.173924	11.0297	0 .	1 x 14	3 q27	BCL6 transcription repressor
PAFAH1B1	760	PAFAH1B1	PAFAH1B1	0.514685	0.503544	1.43123	-0.514685	0.161243	10.2031	0 .	9 x 17	17 p13	platelet activating factor acetylhydrolase 1b regulatory subunit 1
WBP1L	761	WBP1L	WBP1L	0.36069	0.444219	1.43107	-0.36069	0.14563	9.1926	0 .	1 x 10	10 q24	WW domain binding protein 1 like
PRKCSH	762	PRKCSH	PRKCSH	0.361716	0.448309	1.43004	-0.361716	0.23672	15.2156	0 .	3 x 20	19 p13	protein kinase C substrate 80K-H
ARID1B	763	ARID1B	ARID1B	0.361848	0.445461	1.42991	-0.361848	0.26216	16.9653	0 .	2 x 21	6 q25	AT-rich interaction domain 1B
TRAPPC12	764	TRAPPC12	TRAPPC12	0.180721	0.336441	1.42872	-0.180721	0.171484	10.8702	0 .	1 x 13	CHR_HSCHR2_1_CTG1 p25	trafficking protein particle complex 12
PLEKHF2	765	PLEKHF2	PLEKHF2	0.181559	0.333824	1.42788	-0.181559	0.219131	14.0256	0 .	1 x 12	8 q22	pleckstrin homology and FYVE domain containing 2
INTS7	766	INTS7	INTS7	0.181682	0.331122	1.42776	-0.181682	0.220981	14.1501	0 .	1 x 13	1 q32	integrator complex subunit 7
SLC35C2	767	SLC35C2	SLC35C2	0.364445	0.445485	1.42731	-0.364445	0.242695	15.6234	0 .	1 x 19	20 q13	solute carrier family 35 member C2
IQGAP1	768	IQGAP1	IQGAP1	0.652143	0.527365	1.4273	-0.652143	0.109228	6.86238	3.92230692369822e-12 .	6 x 15	15 q26	IQ motif containing GTPase activating protein 1
PPIL4	769	PPIL4	PPIL4	0.18309	0.332309	1.42635	-0.18309	0.243685	15.6912	0 .	9 x 20	6 q25	peptidylprolyl isomerase like 4
PPP6R2	770	PPP6R2	PPP6R2	0.5199	0.508684	1.42601	-0.5199	0.19284	12.2732	0 .	1 x 18	22 q13	protein phosphatase 6 regulatory subunit 2
PPP2R3B	771	PPP2R3B	PPP2R3B	0.183795	0.344688	1.42564	-0.183795	0.187618	11.9285	0 .	5 x 12	CHR_HSCHRX_1_CTG3 p22	protein phosphatase 2 regulatory subunit B''beta
MOGS	772	MOGS	MOGS	0.366432	0.453928	1.42533	-0.366432	0.227791	14.6097	0 .	1 x 20	2 p13	mannosyl-oligosaccharide glucosidase
TTC9C	773	TTC9C	TTC9C	0.184937	0.332551	1.4245	-0.184937	0.207875	13.2717	0 .	11 x 21	11 q12	tetratricopeptide repeat domain 9C
CLIP4	774	CLIP4	CLIP4	0.367315	0.450383	1.42444	-0.367315	0.289671	18.9003	0 .	1 x 18	2 p23	CAP-Gly domain containing linker protein family member 4
MARK3	775	MARK3	MARK3	0.36741	0.448231	1.42435	-0.36741	0.197659	12.5922	0 .	5 x 20	14 q32	microtubule affinity regulating kinase 3
SMARCD2	776	SMARCD2	SMARCD2	0.368545	0.44927	1.42321	-0.368545	0.280185	18.2277	0 .	1 x 18	17 q23	SWI/SNF related, matrix associated, actin dependent regulator of chromatin, subfamily d, member 2
APEX1	777	APEX1	APEX1	0.368592	0.45597	1.42317	-0.368592	0.2865	18.6748	0 .	2 x 18	14 q11	apurinic/apyrimidinic endodeoxyribonuclease 1
DDX56	778	DDX56	DDX56	0.369685	0.446382	1.42207	-0.369685	0.233253	14.9798	0 .	1 x 19	7 p13	DEAD-box helicase 56
RASAL2	779	RASAL2	RASAL2	0.187475	0.342866	1.42196	-0.187475	0.154271	9.75097	0 .	4 x 10	1 q25	RAS protein activator like 2
AJUBA	780	AJUBA	AJUBA	0.188494	0.345239	1.42094	-0.188494	0.305683	20.0496	0 .	2 x 13	14 q11	ajuba LIM protein
ATF4	781	ATF4	ATF4	1.21848	0.513833	1.42058	-1.21848	0.124198	7.81669	3.44169137633799e-15 .	4 x 16	22 q13	activating transcription factor 4
EIF5	782	EIF5	EIF5	0.658873	0.516766	1.42057	-0.658873	0.10811	6.7913	6.3984373355197e-12 .	4 x 11	14 q32	eukaryotic translation initiation factor 5
PFKL	783	PFKL	PFKL	0.371334	0.448539	1.42043	-0.371334	0.264824	17.1506	0 .	1 x 21	21 q22	phosphofructokinase, liver type
SMARCA4	784	SMARCA4	SMARCA4	0.189308	0.337128	1.42013	-0.189308	0.250195	16.138	0 .	1 x 12	19 p13	SWI/SNF related, matrix associated, actin dependent regulator of chromatin, subfamily a, member 4
SMPD1	785	SMPD1	SMPD1	0.189691	0.34581	1.41975	-0.189691	0.129968	8.18594	2.22044604925031e-16 .	1 x 10	11 p15	sphingomyelin phosphodiesterase 1
NME2	786	NME2	NME2	0.883865	0.542325	1.41872	-0.883865	0.165296	10.4667	0 .	2 x 16	17 q21	NME/NM23 nucleoside diphosphate kinase 2
SAMD1	787	SAMD1	SAMD1	0.191171	0.338435	1.41827	-0.191171	0.242672	15.6219	0 .	10 x 19	19 p13	sterile alpha motif domain containing 1
NBDY	788	NBDY	NBDY	0.191386	0.337883	1.41805	-0.191386	0.181075	11.4982	0 .	11 x 20	X p11	negative regulator of P-body association
BTBD2	789	BTBD2	BTBD2	0.373815	0.454873	1.41794	-0.373815	0.207534	13.2489	0 .	2 x 19	19 p13	BTB domain containing 2
RUVBL2	790	RUVBL2	RUVBL2	0.373961	0.451676	1.4178	-0.373961	0.246331	15.8725	0 .	1 x 19	19 q13	RuvB like AAA ATPase 2
TMX1	791	TMX1	TMX1	0.374562	0.455683	1.4172	-0.374562	0.238092	15.3091	0 .	1 x 19	14 q22	thioredoxin related transmembrane protein 1
PTMA	792	PTMA	PTMA	0.192369	0.347254	1.41707	-0.192369	0.224514	14.3882	0 .	1 x 10	2 q37	prothymosin alpha
UBR5	793	UBR5	UBR5	0.375041	0.449726	1.41672	-0.375041	0.232466	14.9264	0 .	1 x 20	8 q22	ubiquitin protein ligase E3 component n-recognin 5
AGGF1	794	AGGF1	AGGF1	0.192828	0.339562	1.41661	-0.192828	0.233325	14.9848	0 .	5 x 25	5 q13	angiogenic factor with G-patch and FHA domains 1
PHPT1	795	PHPT1	PHPT1	0.662973	0.530345	1.41647	-0.662973	0.114918	7.22446	3.01092484278342e-13 .	6 x 14	9 q34	phosphohistidine phosphatase 1
GSS	796	GSS	GSS	0.193276	0.341521	1.41616	-0.193276	0.254541	16.4375	0 .	1 x 15	20 q11	glutathione synthetase
ABCC3	797	ABCC3	ABCC3	0.1933	0.348361	1.41614	-0.1933	0.216362	13.8396	0 .	4 x 10	17 q21	ATP binding cassette subfamily C member 3
VGLL4	798	VGLL4	VGLL4	0.375732	0.453859	1.41603	-0.375732	0.24733	15.941	0 .	1 x 13	3 p25	vestigial like family member 4
SH2B1	799	SH2B1	SH2B1	0.37614	0.457237	1.41562	-0.37614	0.236714	15.2152	0 .	2 x 21	16 p11	SH2B adaptor protein 1
TMEM245	800	TMEM245	TMEM245	0.193819	0.341534	1.41562	-0.193819	0.208307	13.3005	0 .	10 x 21	9 q31	transmembrane protein 245
C11orf58	801	C11orf58	C11orf58	0.376713	0.451061	1.41505	-0.376713	0.224578	14.3925	0 .	1 x 22	11 p15	chromosome 11 open reading frame 58
CALCOCO2	802	CALCOCO2	CALCOCO2	0.376859	0.450814	1.4149	-0.376859	0.188317	11.9746	0 .	3 x 22	17 q21	calcium binding and coiled-coil domain 2
NFIC	803	NFIC	NFIC	0.664591	0.535859	1.41485	-0.664591	0.111107	6.98184	1.70463643200947e-12 .	5 x 16	19 p13	nuclear factor I C
RC3H1	804	RC3H1	RC3H1	0.195026	0.345037	1.41441	-0.195026	0.18087	11.4847	0 .	11 x 19	1 q25	ring finger and CCCH-type domains 1
SFI1	805	SFI1	SFI1	0.195261	0.342019	1.41418	-0.195261	0.200425	12.7758	0 .	10 x 20	22 q12	SFI1 centrin binding protein
ARID5B	806	ARID5B	ARID5B	0.196062	0.347649	1.41338	-0.196062	0.187629	11.9293	0 .	9 x 21	10 q21	AT-rich interaction domain 5B
WDR75	807	WDR75	WDR75	0.196752	0.343471	1.41269	-0.196752	0.230343	14.7824	0 .	9 x 18	2 q32	WD repeat domain 75
PHF10	808	PHF10	PHF10	0.379451	0.457019	1.41231	-0.379451	0.217625	13.9244	0 .	6 x 19	6 q27	PHD finger protein 10
PKP4	809	PKP4	PKP4	0.199678	0.34784	1.40976	-0.199678	0.222048	14.2219	0 .	10 x 19	2 q24	plakophilin 4
C17orf49	810	C17orf49	C17orf49	0.200114	0.346543	1.40932	-0.200114	0.20949	13.3795	0 .	10 x 19	17 p13	chromosome 17 open reading frame 49
CDK4	811	CDK4	CDK4	0.383002	0.459916	1.40876	-0.383002	0.25386	16.3905	0 .	3 x 19	12 q14	cyclin dependent kinase 4
GATAD2A	812	GATAD2A	GATAD2A	0.384065	0.456989	1.40769	-0.384065	0.264867	17.1536	0 .	1 x 20	19 p13	GATA zinc finger domain containing 2A
USP7	813	USP7	USP7	0.384459	0.455468	1.4073	-0.384459	0.202447	12.9102	0 .	1 x 11	16 p13	ubiquitin specific peptidase 7
DUS3L	814	DUS3L	DUS3L	0.2024	0.350925	1.40704	-0.2024	0.245877	15.8413	0 .	6 x 14	19 p13	dihydrouridine synthase 3 like
UBE2Z	815	UBE2Z	UBE2Z	0.202453	0.342683	1.40698	-0.202453	0.217692	13.9289	0 .	11 x 18	17 q21	ubiquitin conjugating enzyme E2 Z
CCT8	816	CCT8	CCT8	0.384828	0.453993	1.40693	-0.384828	0.272113	17.6598	0 .	1 x 19	21 q21	chaperonin containing TCP1 subunit 8
MED15	817	MED15	MED15	0.384832	0.454506	1.40693	-0.384832	0.208894	13.3397	0 .	3 x 20	22 q11	mediator complex subunit 15
KCTD15	818	KCTD15	KCTD15	0.203644	0.358282	1.40579	-0.203644	0.282365	18.3817	0 .	2 x 12	19 q13	potassium channel tetramerization domain containing 15
MUS81	819	MUS81	MUS81	0.205112	0.353569	1.40433	-0.205112	0.198633	12.6568	0 .	9 x 20	11 q13	MUS81 structure-specific endonuclease subunit
ERGIC2	820	ERGIC2	ERGIC2	0.205553	0.346617	1.40388	-0.205553	0.232591	14.9349	0 .	10 x 18	12 p11	ERGIC and golgi 2
HDGFL2	821	HDGFL2	HDGFL2	0.206552	0.349676	1.40289	-0.206552	0.223266	14.304	0 .	10 x 21	19 p13	HDGF like 2
UBA2	822	UBA2	UBA2	0.389162	0.462297	1.4026	-0.389162	0.230595	14.7995	0 .	2 x 20	19 q13	ubiquitin like modifier activating enzyme 2
LTA4H	823	LTA4H	LTA4H	0.207632	0.354221	1.40181	-0.207632	0.279348	18.1686	0 .	1 x 14	12 q23	leukotriene A4 hydrolase
ARID4A	824	ARID4A	ARID4A	0.207947	0.352642	1.40149	-0.207947	0.194931	12.4115	0 .	9 x 22	14 q23	AT-rich interaction domain 4A
RAB9A	825	RAB9A	RAB9A	0.208322	0.352467	1.40112	-0.208322	0.205101	13.0868	0 .	1 x 11	X p22	RAB9A, member RAS oncogene family
MAP3K1	826	MAP3K1	MAP3K1	0.208503	0.358018	1.40093	-0.208503	0.299624	19.6125	0 .	1 x 11	5 q11	mitogen-activated protein kinase kinase kinase 1
SETD1B	827	SETD1B	SETD1B	0.208708	0.353027	1.40073	-0.208708	0.190024	12.0872	0 .	10 x 22	12 q24	SET domain containing 1B, histone lysine methyltransferase
AHCYL2	828	AHCYL2	AHCYL2	0.209478	0.354931	1.39996	-0.209478	0.262054	16.9579	0 .	1 x 14	7 q32	adenosylhomocysteinase like 2
CUL9	829	CUL9	CUL9	0.20977	0.35298	1.39967	-0.20977	0.230163	14.7702	0 .	9 x 20	6 p21	cullin 9
PRRC2A	830	PRRC2A	PRRC2A	0.39255	0.46687	1.39921	-0.39255	0.222083	14.2243	0 .	2 x 21	CHR_HSCHR6_MHC_MANN_CTG1 p21	proline rich coiled-coil 2A
USP19	831	USP19	USP19	0.211604	0.353872	1.39783	-0.211604	0.22192	14.2133	0 .	1 x 13	3 p21	ubiquitin specific peptidase 19
ILF3	832	ILF3	ILF3	0.904754	0.540457	1.39783	-0.904754	0.213593	13.654	0 .	3 x 16	19 p13	interleukin enhancer binding factor 3
EIF3D	833	EIF3D	EIF3D	0.393954	0.462625	1.39781	-0.393954	0.269593	17.4834	0 .	2 x 18	22 q12	eukaryotic translation initiation factor 3 subunit D
BAP1	834	BAP1	BAP1	0.211698	0.35775	1.39774	-0.211698	0.248957	16.0528	0 .	1 x 13	3 p21	BRCA1 associated protein 1
GLI3	835	GLI3	GLI3	0.212393	0.364789	1.39705	-0.212393	0.227622	14.5982	0 .	7 x 17	7 p14	GLI family zinc finger 3
CYREN	836	CYREN	CYREN	0.212425	0.353523	1.39701	-0.212425	0.22066	14.1285	0 .	9 x 22	7 q33	cell cycle regulator of NHEJ
SMAD5	837	SMAD5	SMAD5	0.212811	0.360025	1.39663	-0.212811	0.298746	19.5495	0 .	3 x 14	5 q31	SMAD family member 5
ZHX1	838	ZHX1	ZHX1	0.213592	0.36167	1.39585	-0.213592	0.22294	14.282	0 .	1 x 11	8 q24	zinc fingers and homeoboxes 1
PCYOX1	839	PCYOX1	PCYOX1	0.214188	0.357124	1.39525	-0.214188	0.174877	11.092	0 .	11 x 19	2 p13	prenylcysteine oxidase 1
BIRC2	840	BIRC2	BIRC2	0.214637	0.354904	1.3948	-0.214637	0.212762	13.5983	0 .	8 x 22	11 q22	baculoviral IAP repeat containing 2
GANAB	841	GANAB	GANAB	0.397046	0.467437	1.39471	-0.397046	0.176484	11.1972	0 .	4 x 21	11 q12	glucosidase II alpha subunit
C1orf52	842	C1orf52	C1orf52	0.215154	0.362131	1.39428	-0.215154	0.176844	11.2208	0 .	11 x 18	1 p22	chromosome 1 open reading frame 52
KANSL1	843	KANSL1	KANSL1	0.217312	0.36051	1.39213	-0.217312	0.197737	12.5974	0 .	11 x 21	CHR_HSCHR17_2_CTG5 q21	KAT8 regulatory NSL complex subunit 1
SAFB	844	SAFB	SAFB	0.400196	0.464981	1.39156	-0.400196	0.229883	14.7512	0 .	3 x 19	19 p13	scaffold attachment factor B
ATXN2L	845	ATXN2L	ATXN2L	0.400254	0.464619	1.39151	-0.400254	0.220975	14.1496	0 .	4 x 19	16 p11	ataxin 2 like
BRAT1	846	BRAT1	BRAT1	0.218954	0.35951	1.39048	-0.218954	0.203376	12.972	0 .	10 x 19	7 p22	BRCA1 associated ATM activator 1
HPS4	847	HPS4	HPS4	0.218978	0.363732	1.39046	-0.218978	0.228176	14.6357	0 .	1 x 12	22 q12	HPS4 biogenesis of lysosomal organelles complex 3 subunit 2
ZNF561	848	ZNF561	ZNF561	0.219031	0.363997	1.39041	-0.219031	0.247537	15.9552	0 .	1 x 11	19 p13	zinc finger protein 561
TMEM127	849	TMEM127	TMEM127	0.219101	0.360614	1.39034	-0.219101	0.188922	12.0145	0 .	1 x 10	2 q11	transmembrane protein 127
DENND6A	850	DENND6A	DENND6A	0.219142	0.362339	1.3903	-0.219142	0.197709	12.5955	0 .	9 x 21	3 p14	DENN domain containing 6A
BTAF1	851	BTAF1	BTAF1	0.402119	0.466564	1.38964	-0.402119	0.286021	18.6408	0 .	2 x 18	10 q23	B-TFIID TATA-box binding protein associated factor 1
TFE3	852	TFE3	TFE3	0.2205	0.364448	1.38894	-0.2205	0.213111	13.6217	0 .	8 x 23	X p11	transcription factor binding to IGHM enhancer 3
PLEKHG3	853	PLEKHG3	PLEKHG3	0.220681	0.36993	1.38876	-0.220681	0.260405	16.8434	0 .	1 x 14	14 q23	pleckstrin homology and RhoGEF domain containing G3
CYB561A3	854	CYB561A3	CYB561A3	0.221627	0.370563	1.38781	-0.221627	0.231914	14.8889	0 .	1 x 11	11 q12	cytochrome b561 family member A3
SNHG32	855	SNHG32		0.40412	0.474704	1.38764	-0.40412	0.262975	17.0219	0 .	4 x 19	CHR_HSCHR6_MHC_DBB_CTG1 p21	small nucleolar RNA host gene 32
N4BP2L2	856	N4BP2L2	N4BP2L2	0.404536	0.469522	1.38722	-0.404536	0.182267	11.5765	0 .	5 x 20	13 q13	NEDD4 binding protein 2 like 2
KAT2A	857	KAT2A	KAT2A	0.223422	0.365842	1.38602	-0.223422	0.200651	12.7908	0 .	7 x 23	17 q21	lysine acetyltransferase 2A
NUFIP2	858	NUFIP2	NUFIP2	0.223516	0.362443	1.38592	-0.223516	0.193945	12.3463	0 .	7 x 24	17 q11	nuclear FMR1 interacting protein 2
RBM26	859	RBM26	RBM26	0.223811	0.365719	1.38563	-0.223811	0.208487	13.3125	0 .	10 x 21	13 q31	RNA binding motif protein 26
TPP2	860	TPP2	TPP2	0.225031	0.368711	1.38441	-0.225031	0.183831	11.6793	0 .	9 x 21	13 q33	tripeptidyl peptidase 2
D2HGDH	861	D2HGDH	D2HGDH	0.407517	0.472563	1.38424	-0.407517	0.251798	16.2483	0 .	1 x 17	2 q37	D-2-hydroxyglutarate dehydrogenase
HERC2	862	HERC2	HERC2	0.225969	0.366223	1.38347	-0.225969	0.199765	12.732	0 .	8 x 21	CHR_HSCHR15_1_CTG8 q13	HECT and RLD domain containing E3 ubiquitin protein ligase 2
POLR1D	863	POLR1D	POLR1D	0.562736	0.506689	1.38317	-0.562736	0.218148	13.9596	0 .	2 x 15	13 q12	RNA polymerase I and III subunit D
PREP	864	PREP	PREP	0.226265	0.369211	1.38317	-0.226265	0.236931	15.23	0 .	1 x 10	6 q21	prolyl endopeptidase
ARFGAP1	865	ARFGAP1	ARFGAP1	0.226445	0.366281	1.38299	-0.226445	0.183617	11.6652	0 .	9 x 22	20 q13	ADP ribosylation factor GTPase activating protein 1
TCEAL9	866	TCEAL9	TCEAL9	0.228272	0.3703	1.38117	-0.228272	0.147045	9.28391	0 .	8 x 22	X q22	transcription elongation factor A like 9
EIF3G	867	EIF3G	EIF3G	0.698904	0.528288	1.38054	-0.698904	0.151806	9.59145	0 .	4 x 16	19 p13	eukaryotic translation initiation factor 3 subunit G
NPHP3	868	NPHP3	NPHP3	0.230324	0.369191	1.37911	-0.230324	0.207733	13.2623	0 .	7 x 20	3 q22	nephrocystin 3
ARL4A	869	ARL4A	ARL4A	0.23076	0.37888	1.37868	-0.23076	0.257841	16.6657	0 .	1 x 11	7 p21	ADP ribosylation factor like GTPase 4A
PPAN	870	PPAN	PPAN	0.230809	0.36698	1.37863	-0.230809	0.257736	16.6584	0 .	1 x 14	19 p13	peter pan homolog
CNOT2	871	CNOT2	CNOT2	0.232271	0.376006	1.37717	-0.232271	0.229365	14.7161	0 .	1 x 11	12 q15	CCR4-NOT transcription complex subunit 2
RBM28	872	RBM28	RBM28	0.232459	0.375119	1.37698	-0.232459	0.202998	12.9468	0 .	8 x 20	7 q32	RNA binding motif protein 28
PARN	873	PARN	PARN	0.232505	0.370403	1.37693	-0.232505	0.214548	13.718	0 .	8 x 23	CHR_HSCHR16_1_CTG1 p13	poly(A)-specific ribonuclease
EHBP1	874	EHBP1	EHBP1	0.233237	0.374335	1.3762	-0.233237	0.227767	14.608	0 .	6 x 23	2 p15	EH domain binding protein 1
ATF7	875	ATF7	ATF7	0.234018	0.374722	1.37542	-0.234018	0.205589	13.1192	0 .	7 x 22	12 q13	activating transcription factor 7
YIPF3	876	YIPF3	YIPF3	0.416848	0.464951	1.37491	-0.416848	0.179276	11.3802	0 .	1 x 23	6 p21	Yip1 domain family member 3
ACVR1B	877	ACVR1B	ACVR1B	0.235361	0.373561	1.37408	-0.235361	0.264668	17.1397	0 .	1 x 11	12 q13	activin A receptor type 1B
FBXO44	878	FBXO44	FBXO44	0.23561	0.375511	1.37383	-0.23561	0.214305	13.7017	0 .	1 x 14	1 p36	F-box protein 44
IFNGR1	879	IFNGR1	IFNGR1	0.236927	0.373693	1.37251	-0.236927	0.273435	17.7525	0 .	7 x 18	6 q23	interferon gamma receptor 1
GCN1	880	GCN1	GCN1	0.419618	0.470503	1.37214	-0.419618	0.212327	13.5692	0 .	1 x 20	12 q24	GCN1 activator of EIF2AK4
PLCG1	881	PLCG1	PLCG1	0.238452	0.378623	1.37099	-0.238452	0.214931	13.7436	0 .	9 x 19	20 q12	phospholipase C gamma 1
MAP4K5	882	MAP4K5	MAP4K5	0.238592	0.374998	1.37085	-0.238592	0.198669	12.6592	0 .	1 x 11	14 q22	mitogen-activated protein kinase kinase kinase kinase 5
PIDD1	883	PIDD1	PIDD1	0.240647	0.377346	1.36879	-0.240647	0.227099	14.5628	0 .	1 x 18	11 p15	p53-induced death domain protein 1
PARD3	884	PARD3	PARD3	0.240922	0.378432	1.36852	-0.240922	0.226451	14.519	0 .	4 x 7	10 p11	par-3 family cell polarity regulator
ELF1	885	ELF1	ELF1	0.241461	0.376259	1.36798	-0.241461	0.189328	12.0413	0 .	6 x 12	13 q14	E74 like ETS transcription factor 1
USP25	886	USP25	USP25	0.242718	0.377564	1.36672	-0.242718	0.185397	11.7823	0 .	9 x 20	21 q21	ubiquitin specific peptidase 25
ERH	887	ERH	ERH	0.71413	0.525522	1.36531	-0.71413	0.133595	8.41846	0 .	2 x 16	14 q24	ERH mRNA splicing and mitosis factor
ENTPD4	888	ENTPD4	ENTPD4	0.244204	0.381802	1.36523	-0.244204	0.179055	11.3656	0 .	8 x 22	8 p21	ectonucleoside triphosphate diphosphohydrolase 4
RABEP2	889	RABEP2	RABEP2	0.244293	0.378226	1.36514	-0.244293	0.235141	15.1081	0 .	1 x 11	16 p11	rabaptin, RAB GTPase binding effector protein 2
PLPPR2	890	PLPPR2	PLPPR2	0.245473	0.381159	1.36396	-0.245473	0.172239	10.9195	0 .	9 x 22	19 p13	phospholipid phosphatase related 2
SETX	891	SETX	SETX	0.246811	0.382268	1.36263	-0.246811	0.166261	10.5295	0 .	8 x 21	9 q34	senataxin
PAN3	892	PAN3	PAN3	0.247294	0.3832	1.36214	-0.247294	0.234694	15.0778	0 .	6 x 23	13 q12	poly(A) specific ribonuclease subunit PAN3
SNX1	893	SNX1	SNX1	0.429667	0.472812	1.36209	-0.429667	0.200156	12.7579	0 .	4 x 19	15 q22	sorting nexin 1
PNRC2	894	PNRC2	PNRC2	0.430523	0.476224	1.36124	-0.430523	0.217836	13.9386	0 .	4 x 19	1 p36	proline rich nuclear receptor coactivator 2
SEC22C	895	SEC22C	SEC22C	0.250079	0.382454	1.35936	-0.250079	0.21414	13.6906	0 .	6 x 23	3 p22	SEC22 homolog C, vesicle trafficking protein
TRIM4	896	TRIM4	TRIM4	0.250558	0.384588	1.35888	-0.250558	0.217564	13.9203	0 .	1 x 12	7 q22	tripartite motif containing 4
ANO1	897	ANO1	ANO1	0.250982	0.390296	1.35846	-0.250982	0.262868	17.0145	0 .	1 x 12	11 q13	anoctamin 1
CSE1L	898	CSE1L	CSE1L	0.251131	0.378781	1.35831	-0.251131	0.250121	16.1328	0 .	1 x 18	20 q13	chromosome segregation 1 like
POLM	899	POLM	POLM	0.252009	0.382843	1.35743	-0.252009	0.197824	12.6032	0 .	7 x 23	7 p13	DNA polymerase mu
SHTN1	900	SHTN1	SHTN1	0.252302	0.391882	1.35714	-0.252302	0.233644	15.0064	0 .	7 x 20	10 q25	shootin 1
ZC3H14	901	ZC3H14	ZC3H14	0.252391	0.380473	1.35705	-0.252391	0.233214	14.9772	0 .	4 x 25	14 q31	zinc finger CCCH-type containing 14
ZNF280D	902	ZNF280D	ZNF280D	0.254598	0.393027	1.35484	-0.254598	0.192569	12.2553	0 .	6 x 20	15 q21	zinc finger protein 280D
DDX39B	903	DDX39B	DDX39B	1.21318	0.525889	1.35177	-1.21318	0.203893	13.0064	0 .	4 x 16	CHR_HSCHR6_MHC_COX_CTG1 p21	DExD-box helicase 39B
ELF2	904	ELF2	ELF2	0.257871	0.390125	1.35157	-0.257871	0.214256	13.6984	0 .	8 x 19	4 q31	E74 like ETS transcription factor 2
TRPM4	905	TRPM4	TRPM4	0.25804	0.391513	1.3514	-0.25804	0.214458	13.7119	0 .	1 x 12	19 q13	transient receptor potential cation channel subfamily M member 4
STT3A	906	STT3A	STT3A	0.259896	0.392849	1.34954	-0.259896	0.151569	9.57609	0 .	6 x 24	11 q24	STT3 oligosaccharyltransferase complex catalytic subunit A
HIF1AN	907	HIF1AN	HIF1AN	0.260047	0.390174	1.34939	-0.260047	0.255152	16.4797	0 .	1 x 11	10 q24	hypoxia inducible factor 1 subunit alpha inhibitor
BCL7C	908	BCL7C	BCL7C	0.444274	0.486098	1.34749	-0.444274	0.214719	13.7294	0 .	3 x 18	16 p11	BAF chromatin remodeling complex subunit BCL7C
PRKDC	909	PRKDC	PRKDC	0.262393	0.389175	1.34704	-0.262393	0.295149	19.2915	0 .	1 x 19	8 q11	protein kinase, DNA-activated, catalytic subunit
DDX21	910	DDX21	DDX21	0.262789	0.391195	1.34665	-0.262789	0.260178	16.8277	0 .	1 x 23	10 q22	DExD-box helicase 21
CHURC1	911	CHURC1	CHURC1	0.446349	0.482272	1.34541	-0.446349	0.196027	12.4841	0 .	3 x 19	14 q23	churchill domain containing 1
EIF2B5	912	EIF2B5	EIF2B5	0.446424	0.479571	1.34534	-0.446424	0.234007	15.031	0 .	1 x 18	3 q27	eukaryotic translation initiation factor 2B subunit epsilon
BOD1	913	BOD1	BOD1	0.265524	0.391839	1.34391	-0.265524	0.181062	11.4974	0 .	1 x 25	5 q35	biorientation of chromosomes in cell division 1
SSH2	914	SSH2	SSH2	0.266053	0.391142	1.34338	-0.266053	0.206563	13.1842	0 .	8 x 21	17 q11	slingshot protein phosphatase 2
CEBPG	915	CEBPG	CEBPG	0.268865	0.397043	1.34057	-0.268865	0.250974	16.1916	0 .	1 x 10	19 q13	CCAAT enhancer binding protein gamma
BRD2	916	BRD2	BRD2	0.73955	0.519975	1.33989	-0.73955	0.134914	8.5031	0 .	6 x 15	CHR_HSCHR6_MHC_DBB_CTG1 p21	bromodomain containing 2
PHRF1	917	PHRF1	PHRF1	0.269777	0.396017	1.33966	-0.269777	0.235488	15.1318	0 .	4 x 23	CHR_HSCHR11_1_CTG8 p15	PHD and ring finger domains 1
TET2	918	TET2	TET2	0.270222	0.39119	1.33922	-0.270222	0.231795	14.8809	0 .	1 x 25	4 q24	tet methylcytosine dioxygenase 2
INTS4	919	INTS4	INTS4	0.271315	0.395425	1.33812	-0.271315	0.225698	14.4682	0 .	6 x 21	11 q14	integrator complex subunit 4
OSBP	920	OSBP	OSBP	0.273394	0.394315	1.33604	-0.273394	0.224814	14.4085	0 .	3 x 25	11 q12	oxysterol binding protein
MAP2	921	MAP2	MAP2	0.0506642	0.189791	1.33563	-0.0506642	0.170256	10.79	0 .	2 x 9	2 q34	microtubule associated protein 2
WDTC1	922	WDTC1	WDTC1	0.274178	0.394577	1.33526	-0.274178	0.205117	13.0879	0 .	1 x 11	1 p36	WD and tetratricopeptide repeats 1
ZDHHC8	923	ZDHHC8	ZDHHC8	0.274192	0.40363	1.33525	-0.274192	0.234862	15.0892	0 .	5 x 22	22 q11	zinc finger DHHC-type containing 8
FBXO42	924	FBXO42	FBXO42	0.274489	0.401868	1.33495	-0.274489	0.285349	18.5931	0 .	1 x 13	1 p36	F-box protein 42
TIAL1	925	TIAL1	TIAL1	0.274583	0.393715	1.33486	-0.274583	0.202954	12.9438	0 .	3 x 25	10 q26	TIA1 cytotoxic granule associated RNA binding protein like 1
MTERF4	926	MTERF4	MTERF4	0.275432	0.39946	1.33401	-0.275432	0.206808	13.2005	0 .	7 x 21	2 q37	mitochondrial transcription termination factor 4
PRKAA1	927	PRKAA1	PRKAA1	0.276349	0.398399	1.33309	-0.276349	0.181807	11.5462	0 .	7 x 22	5 p13	protein kinase AMP-activated catalytic subunit alpha 1
STK11	928	STK11	STK11	0.277191	0.400568	1.33225	-0.277191	0.20467	13.0581	0 .	5 x 25	19 p13	serine/threonine kinase 11
STX7	929	STX7	STX7	0.278334	0.40003	1.3311	-0.278334	0.186628	11.8634	0 .	8 x 20	6 q23	syntaxin 7
GATAD2B	930	GATAD2B	GATAD2B	0.278438	0.397411	1.331	-0.278438	0.199803	12.7345	0 .	3 x 24	CHR_HSCHR1_1_CTG31 q21	GATA zinc finger domain containing 2B
E2F4	931	E2F4	E2F4	0.280152	0.401694	1.32929	-0.280152	0.240627	15.4821	0 .	1 x 23	16 q22	E2F transcription factor 4
CHMP3	932	CHMP3	CHMP3	0.463875	0.484274	1.32788	-0.463875	0.177354	11.2542	0 .	3 x 22	2 p11	charged multivesicular body protein 3
CNPY2	933	CNPY2	CNPY2	0.283587	0.405057	1.32585	-0.283587	0.191309	12.1721	0 .	5 x 24	12 q13	canopy FGF signaling regulator 2
APH1A	934	APH1A	APH1A	0.62094	0.515987	1.32497	-0.62094	0.11292	7.09727	7.52287121486006e-13 .	1 x 15	1 q21	aph-1 homolog A, gamma-secretase subunit
DDX46	935	DDX46	DDX46	0.285205	0.401284	1.32423	-0.285205	0.20907	13.3515	0 .	3 x 25	5 q31	DEAD-box helicase 46
UBE3C	936	UBE3C	UBE3C	0.285993	0.404409	1.32344	-0.285993	0.229087	14.6973	0 .	1 x 25	7 q36	ubiquitin protein ligase E3C
EPN2	937	EPN2	EPN2	0.286214	0.407439	1.32322	-0.286214	0.290281	18.9437	0 .	4 x 7	17 p11	epsin 2
ATXN7L3B	938	ATXN7L3B	ATXN7L3B	0.286845	0.404716	1.32259	-0.286845	0.229166	14.7027	0 .	7 x 19	12 q21	ataxin 7 like 3B
CYP3A5	939	CYP3A5	CYP3A5	0.063766	0.209048	1.32253	-0.063766	0.152565	9.64053	0 .	4 x 8	7 q22	cytochrome P450 family 3 subfamily A member 5
ZNF451	940	ZNF451	ZNF451	0.287669	0.402757	1.32177	-0.287669	0.205415	13.1077	0 .	5 x 22	6 p12	zinc finger protein 451
MON2	941	MON2	MON2	0.288433	0.407444	1.321	-0.288433	0.170055	10.7769	0 .	7 x 22	12 q14	MON2 homolog, regulator of endosome-to-Golgi trafficking
CNOT1	942	CNOT1	CNOT1	0.289503	0.404174	1.31994	-0.289503	0.238215	15.3174	0 .	1 x 14	16 q21	CCR4-NOT transcription complex subunit 1
DNAJC8	943	DNAJC8	DNAJC8	0.289926	0.406706	1.31951	-0.289926	0.237714	15.2833	0 .	7 x 18	1 p35	DnaJ heat shock protein family (Hsp40) member C8
TMEM214	944	TMEM214	TMEM214	0.291986	0.407331	1.31745	-0.291986	0.166667	10.556	0 .	6 x 23	2 p23	transmembrane protein 214
ZC3H4	945	ZC3H4	ZC3H4	0.295653	0.406617	1.31378	-0.295653	0.222211	14.2329	0 .	5 x 23	19 q13	zinc finger CCCH-type containing 4
PCMTD2	946	PCMTD2	PCMTD2	0.297762	0.410746	1.31168	-0.297762	0.250854	16.1833	0 .	2 x 23	CHR_HSCHR20_1_CTG3 q13	protein-L-isoaspartate (D-aspartate) O-methyltransferase domain containing 2
NONO	947	NONO	NONO	0.885706	0.547105	1.31152	-0.885706	0.168019	10.6441	0 .	4 x 16	X q13	non-POU domain containing octamer binding
PFDN5	948	PFDN5	PFDN5	1.46517	0.519341	1.30742	-1.46517	0.174905	11.0938	0 .	4 x 17	12 q13	prefoldin subunit 5
VPS45	949	VPS45	VPS45	0.302099	0.416265	1.30734	-0.302099	0.219917	14.0785	0 .	1 x 24	1 q21	vacuolar protein sorting 45 homolog
LRP4	950	LRP4	LRP4	0.0791201	0.231102	1.30717	-0.0791201	0.203792	12.9996	0 .	3 x 10	11 p11	LDL receptor related protein 4
NDUFA4L2	951	NDUFA4L2	NDUFA4L2	0.079224	0.235687	1.30707	-0.079224	0.143628	9.06356	0 .	3 x 9	12 q13	NDUFA4 mitochondrial complex associated like 2
NOP53	952	NOP53	NOP53	1.46617	0.525383	1.30642	-1.46617	0.293411	19.1671	0 .	4 x 16	19 q13	NOP53 ribosome biogenesis factor
UBA52	953	UBA52	UBA52	2.47963	0.36206	1.30456	-1.78648	0.234783	15.0838	0 .	2 x 15	19 p13	ubiquitin A-52 residue ribosomal protein fusion product 1
FGF11	954	FGF11	FGF11	0.0831623	0.237465	1.30313	-0.0831623	0.193157	12.2942	0 .	5 x 11	17 p13	fibroblast growth factor 11
GPRIN2	955	GPRIN2	GPRIN2	0.0854716	0.241537	1.30082	-0.0854716	0.165864	10.5037	0 .	3 x 9	10 q11	G protein regulated inducer of neurite outgrowth 2
PRPF40A	956	PRPF40A	PRPF40A	0.308885	0.416215	1.30055	-0.308885	0.255528	16.5057	0 .	1 x 21	2 q23	pre-mRNA processing factor 40 homolog A
CNIH1	957	CNIH1	CNIH1	0.314347	0.426157	1.29509	-0.314347	0.215535	13.7841	0 .	2 x 21	14 q22	cornichon family AMPA receptor auxiliary protein 1
PAXBP1	958	PAXBP1	PAXBP1	0.314508	0.428475	1.29493	-0.314508	0.242819	15.6319	0 .	3 x 21	CHR_HSCHR21_3_CTG1_1 q22	PAX3 and PAX7 binding protein 1
DLG2	959	DLG2	DLG2	0.0920309	0.2486	1.29426	-0.0920309	0.208625	13.3218	0 .	1 x 9	11 q14	discs large MAGUK scaffold protein 2
RIC3	960	RIC3	RIC3	0.093452	0.248565	1.29284	-0.093452	0.207899	13.2733	0 .	6 x 12	11 p15	RIC3 acetylcholine receptor chaperone
NUMB	961	NUMB	NUMB	0.323713	0.421399	1.28572	-0.323713	0.218333	13.972	0 .	2 x 23	14 q24	NUMB endocytic adaptor protein
ST3GAL6	962	ST3GAL6	ST3GAL6	0.106095	0.265001	1.2802	-0.106095	0.213739	13.6638	0 .	3 x 10	3 q12	ST3 beta-galactoside alpha-2,3-sialyltransferase 6
LPAR3	963	LPAR3	LPAR3	0.106229	0.26344	1.28007	-0.106229	0.253292	16.3513	0 .	6 x 11	1 p22	lysophosphatidic acid receptor 3
MAML3	964	MAML3	MAML3	0.108893	0.265847	1.2774	-0.108893	0.211875	13.5389	0 .	6 x 11	4 q31	mastermind like transcriptional coactivator 3
SIPA1L3	965	SIPA1L3	SIPA1L3	0.109587	0.264497	1.27671	-0.109587	0.197959	12.6121	0 .	6 x 11	19 q13	signal induced proliferation associated 1 like 3
RALGPS2	966	RALGPS2	RALGPS2	0.112922	0.274697	1.27337	-0.112922	0.198983	12.6801	0 .	4 x 10	1 q25	Ral GEF with PH domain and SH3 binding motif 2
IRX4	967	IRX4	IRX4	0.114611	0.273337	1.27168	-0.114611	0.256275	16.5573	0 .	7 x 12	5 p15	iroquois homeobox 4
PPP2R3A	968	PPP2R3A	PPP2R3A	0.115637	0.279081	1.27066	-0.115637	0.15582	9.85127	0 .	6 x 11	3 q22	protein phosphatase 2 regulatory subunit B''alpha
TNFAIP8	969	TNFAIP8	TNFAIP8	0.117145	0.277771	1.26915	-0.117145	0.216643	13.8585	0 .	6 x 12	5 q23	TNF alpha induced protein 8
PTPN14	970	PTPN14	PTPN14	0.119391	0.277215	1.2669	-0.119391	0.245851	15.8395	0 .	7 x 14	1 q41	protein tyrosine phosphatase non-receptor type 14
KLHL18	971	KLHL18	KLHL18	0.119642	0.278986	1.26665	-0.119642	0.146788	9.26729	0 .	4 x 9	3 p21	kelch like family member 18
EIF4B	972	EIF4B	EIF4B	1.5732	0.499297	1.26001	-1.5732	0.280654	18.2608	0 .	3 x 16	12 q13	eukaryotic translation initiation factor 4B
FBXL8	973	FBXL8	FBXL8	0.129124	0.292811	1.25717	-0.129124	0.206227	13.1618	0 .	6 x 12	16 q22	F-box and leucine rich repeat protein 8
CERS6	974	CERS6	CERS6	0.13445	0.292696	1.25184	-0.13445	0.224638	14.3966	0 .	9 x 13	2 q24	ceramide synthase 6
SRRM2	975	SRRM2	SRRM2	1.38811	0.491791	1.25095	-1.38811	0.175353	11.1231	0 .	6 x 17	16 p13	serine/arginine repetitive matrix 2
MAST3	976	MAST3	MAST3	0.136655	0.295341	1.24964	-0.136655	0.183798	11.6771	0 .	4 x 10	19 p13	microtubule associated serine/threonine kinase 3
MAPKBP1	977	MAPKBP1	MAPKBP1	0.137617	0.293321	1.24868	-0.137617	0.222674	14.2641	0 .	6 x 11	15 q15	mitogen-activated protein kinase binding protein 1
FZD6	978	FZD6	FZD6	0.138978	0.294347	1.24732	-0.138978	0.238221	15.3179	0 .	9 x 14	8 q22	frizzled class receptor 6
CCAR2	979	CCAR2	CCAR2	0.363669	0.443412	1.24577	-0.363669	0.220153	14.0944	0 .	5 x 20	8 p21	cell cycle and apoptosis regulator 2
CDCA7	980	CDCA7	CDCA7	0.141294	0.304227	1.245	-0.141294	0.238878	15.3627	0 .	9 x 14	2 q31	cell division cycle associated 7
TP73	981	TP73	TP73	0.142742	0.300467	1.24355	-0.142742	0.29254	19.1049	0 .	1 x 14	1 p36	tumor protein p73
PMS2	982	PMS2	PMS2	0.144012	0.299013	1.24228	-0.144012	0.219816	14.0716	0 .	10 x 15	7 p22	PMS1 homolog 2, mismatch repair system component
MORC4	983	MORC4	MORC4	0.150046	0.309227	1.23625	-0.150046	0.19986	12.7383	0 .	4 x 11	X q22	MORC family CW-type zinc finger 4
AGFG2	984	AGFG2	AGFG2	0.152164	0.314237	1.23413	-0.152164	0.177321	11.252	0 .	4 x 8	7 q22	ArfGAP with FG repeats 2
MIPEP	985	MIPEP	MIPEP	0.155311	0.308778	1.23098	-0.155311	0.247995	15.9867	0 .	3 x 11	13 q12	mitochondrial intermediate peptidase
AGO4	986	AGO4	AGO4	0.156038	0.311705	1.23026	-0.156038	0.200392	12.7736	0 .	4 x 11	1 p34	argonaute RISC component 4
TMEM237	987	TMEM237	TMEM237	0.157429	0.313367	1.22887	-0.157429	0.249227	16.0713	0 .	5 x 13	2 q33	transmembrane protein 237
PNPLA7	988	PNPLA7	PNPLA7	0.163727	0.320046	1.22257	-0.163727	0.221633	14.194	0 .	1 x 11	9 q34	patatin like phospholipase domain containing 7
HNRNPA3	989	HNRNPA3	HNRNPA3	1.26504	0.508062	1.21987	-1.26504	0.23273	14.9443	0 .	1 x 16	2 q31	heterogeneous nuclear ribonucleoprotein A3
FBF1	990	FBF1	FBF1	0.17267	0.328332	1.21362	-0.17267	0.235459	15.1298	0 .	4 x 13	17 q25	Fas binding factor 1
YEATS2	991	YEATS2	YEATS2	0.178971	0.325466	1.20732	-0.178971	0.225518	14.456	0 .	9 x 18	3 q27	YEATS domain containing 2
EML4	992	EML4	EML4	0.179142	0.333937	1.20715	-0.179142	0.191669	12.1958	0 .	7 x 13	2 p21	EMAP like 4
DCAF16	993	DCAF16	DCAF16	0.183405	0.336041	1.20289	-0.183405	0.216795	13.8687	0 .	10 x 18	4 p15	DDB1 and CUL4 associated factor 16
MARCH7	994	MARCH7		0.188007	0.337419	1.19829	-0.188007	0.183374	11.6492	0 .	11 x 19
HNRNPDL	995	HNRNPDL	HNRNPDL	1.52134	0.491459	1.18671	-1.52134	0.210349	13.4369	0 .	5 x 17	4 q21	heterogeneous nuclear ribonucleoprotein D like
BBOX1	996	BBOX1	BBOX1	0.0451441	0.18111	1.05347	-0.0451441	0.214886	13.7406	0 .	5 x 11	11 p14	gamma-butyrobetaine hydroxylase 1
KCTD17	997	KCTD17	KCTD17	0.107606	0.263474	0.991006	-0.107606	0.165636	10.4888	0 .	4 x 10	22 q12	potassium channel tetramerization domain containing 17

## Sheet: D
	Rank	ID	Symbol	mean expression	SD	max delta e	min delta e	correlation	->t.score	->p.value	Metagene	Chromosome	Description
SPRR3	1	SPRR3	SPRR3	0.693369	0.778291	4.56413	-0.693369	0.547671	40.8776	0 .	6 x 1	1 q21	small proline rich protein 3
CRNN	2	CRNN	CRNN	0.355541	0.595061	4.20881	-0.355541	0.521776	38.1967	0 .	6 x 1	1 q21	cornulin
KRT4	3	KRT4	KRT4	1.47805	0.952434	4.06713	-1.47805	0.615916	48.8238	0 .	6 x 1	12 q13	keratin 4
MAL	4	MAL	MAL	0.18341	0.43082	4.00624	-0.18341	0.476277	33.8265	0 .	6 x 1	2 q11	mal, T cell differentiation protein
RHCG	5	RHCG	RHCG	0.501458	0.686023	3.99835	-0.501458	0.584424	44.978	0 .	6 x 1	15 q26	Rh family C glycoprotein
KRT13	6	KRT13	KRT13	1.66806	1.04186	3.86533	-1.66806	0.669856	56.3408	0 .	6 x 1	17 q21	keratin 13
PSCA	7	PSCA	PSCA	0.410044	0.625839	3.85264	-0.410044	0.660367	54.9175	0 .	7 x 1	8 q24	prostate stem cell antigen
SPRR2A	8	SPRR2A	SPRR2A	0.517832	0.675849	3.74485	-0.517832	0.579252	44.3775	0 .	5 x 1	1 q21	small proline rich protein 2A
SLPI	9	SLPI	SLPI	0.81409	0.727412	3.7077	-0.81409	0.532017	39.2384	0 .	7 x 1	20 q13	secretory leukocyte peptidase inhibitor
LCN2	10	LCN2	LCN2	0.509626	0.664534	3.55082	-0.509626	0.473376	33.5607	0 .	7 x 1	9 q34	lipocalin 2
S100A2	11	S100A2	S100A2	1.62688	0.874427	3.52062	-1.62688	0.708885	62.7653	0 .	6 x 1	1 q21	S100 calcium binding protein A2
ANXA1	12	ANXA1	ANXA1	1.13897	0.736412	3.51499	-1.13897	0.528793	38.9079	0 .	7 x 1	9 q21	annexin A1
WFDC2	13	WFDC2	WFDC2	0.211124	0.443131	3.47776	-0.211124	0.414515	28.4453	0 .	10 x 1	20 q13	WAP four-disulfide core domain 2
IGFBP3	14	IGFBP3	IGFBP3	0.350284	0.560821	3.43391	-0.350284	0.43466	30.1407	0 .	8 x 1	7 p12	insulin like growth factor binding protein 3
AQP5	15	AQP5	AQP5	0.543815	0.715237	3.38801	-0.543815	0.715053	63.8777	0 .	7 x 1	12 q13	aquaporin 5
SLC34A2	16	SLC34A2	SLC34A2	0.201998	0.460717	3.29451	-0.201998	0.565511	42.821	0 .	8 x 1	4 p15	solute carrier family 34 member 2
S100A9	17	S100A9	S100A9	2.56957	0.900809	3.27687	-2.56957	0.683807	58.5253	0 .	6 x 1	1 q21	S100 calcium binding protein A9
SPINK7	18	SPINK7	SPINK7	0.070598	0.264719	3.22524	-0.070598	0.437358	30.3719	0 .	7 x 3	5 q32	serine peptidase inhibitor, Kazal type 7 (putative)
KRT16	19	KRT16	KRT16	0.714596	0.722581	3.19743	-0.714596	0.49994	36.0497	0 .	5 x 1	17 q21	keratin 16
F3	20	F3	F3	0.636171	0.699963	3.17049	-0.636171	0.690054	59.5419	0 .	7 x 1	1 p21	coagulation factor III, tissue factor
S100P	21	S100P	S100P	0.388083	0.587435	3.16727	-0.388083	0.702682	61.6756	0 .	6 x 1	4 p16	S100 calcium binding protein P
LAMC2	22	LAMC2	LAMC2	0.0991769	0.271608	3.15892	-0.0991769	0.331915	21.9738	0 .	10 x 3	1 q25	laminin subunit gamma 2
S100A8	23	S100A8	S100A8	2.75249	0.911568	3.14741	-2.75249	0.677772	57.5662	0 .	5 x 1	1 q21	S100 calcium binding protein A8
TMPRSS11B	24	TMPRSS11B	TMPRSS11B	0.0414895	0.211659	3.094	-0.0414895	0.397574	27.059	0 .	8 x 4	4 q13	transmembrane serine protease 11B
LYPD2	25	LYPD2	LYPD2	0.187524	0.401492	3.07057	-0.187524	0.509208	36.9491	0 .	5 x 1	8 q24	LY6/PLAUR domain containing 2
CEACAM5	26	CEACAM5	CEACAM5	0.157349	0.392692	3.06153	-0.157349	0.664931	55.596	0 .	7 x 1	19 q13	CEA cell adhesion molecule 5
IL1RN	27	IL1RN	IL1RN	0.437223	0.573929	3.05928	-0.437223	0.595865	46.3361	0 .	5 x 1	2 q14	interleukin 1 receptor antagonist
AQP3	28	AQP3	AQP3	1.39781	0.861509	3.03301	-1.39781	0.738795	68.4608	0 .	6 x 1	9 p13	aquaporin 3 (Gill blood group)
ELF3	29	ELF3	ELF3	0.313454	0.555805	2.98238	-0.313454	0.711184	63.1765	0 .	7 x 1	1 q32	E74 like ETS transcription factor 3
RARRES1	30	RARRES1	RARRES1	0.216304	0.4119	2.96175	-0.216304	0.237748	15.2857	0 .	11 x 1	3 q25	retinoic acid receptor responder 1
PRSS27	31	PRSS27	PRSS27	0.219804	0.408345	2.95825	-0.219804	0.376206	25.3569	0 .	4 x 1	16 p13	serine protease 27
PI3	32	PI3	PI3	0.211471	0.42423	2.92402	-0.211471	0.467234	33.0027	0 .	4 x 1	20 q13	peptidase inhibitor 3
ALDH3A1	33	ALDH3A1	ALDH3A1	0.74245	0.742385	2.89514	-0.74245	0.667229	55.9418	0 .	6 x 1	17 p11	aldehyde dehydrogenase 3 family member A1
CAPN14	34	CAPN14	CAPN14	0.0591462	0.240289	2.88529	-0.0591462	0.514904	37.5105	0 .	7 x 2	2 p23	calpain 14
TP53INP2	35	TP53INP2	TP53INP2	0.21246	0.383153	2.83206	-0.21246	0.257459	16.6392	0 .	7 x 4	20 q11	tumor protein p53 inducible nuclear protein 2
PRSS22	36	PRSS22	PRSS22	0.264469	0.447842	2.82657	-0.264469	0.445619	31.086	0 .	6 x 1	16 p13	serine protease 22
SAT1	37	SAT1	SAT1	0.732321	0.647449	2.82303	-0.732321	0.424185	29.2525	0 .	8 x 1	X p22	spermidine/spermine N1-acetyltransferase 1
MUC21	38	MUC21	MUC21	0.0650217	0.253577	2.76819	-0.0650217	0.550754	41.2075	0 .	7 x 2	CHR_HSCHR6_MHC_DBB_CTG1 p21	mucin 21, cell surface associated
ALDH1A3	39	ALDH1A3	ALDH1A3	0.249769	0.466095	2.74596	-0.249769	0.601579	47.0305	0 .	8 x 1	15 q26	aldehyde dehydrogenase 1 family member A3
LY6D	40	LY6D	LY6D	0.522294	0.62241	2.69658	-0.522294	0.532253	39.2626	0 .	4 x 1	8 q24	lymphocyte antigen 6 family member D
DUOX2	41	DUOX2	DUOX2	0.138763	0.338475	2.69445	-0.138763	0.539394	40.0036	0 .	8 x 1	15 q21	dual oxidase 2
MSMB	42	MSMB	MSMB	0.204913	0.397357	2.68546	-0.204913	0.450338	31.4984	0 .	8 x 1	10 q11	microseminoprotein beta
SERPINB1	43	SERPINB1	SERPINB1	0.369121	0.544608	2.6754	-0.369121	0.626998	50.2631	0 .	7 x 1	6 p25	serpin family B member 1
SERPINB13	44	SERPINB13	SERPINB13	0.302575	0.478094	2.64186	-0.302575	0.556785	41.86	0 .	5 x 1	18 q21	serpin family B member 13
FUT6	45	FUT6	FUT6	0.0397732	0.193159	2.59928	-0.0397732	0.490395	35.1408	0 .	8 x 3	19 p13	fucosyltransferase 6
TMPRSS11D	46	TMPRSS11D	TMPRSS11D	0.245964	0.46033	2.58725	-0.245964	0.696876	60.6809	0 .	6 x 1	4 q13	transmembrane serine protease 11D
MUC4	47	MUC4	MUC4	0.251189	0.493351	2.58202	-0.251189	0.742066	69.1335	0 .	7 x 1	CHR_HSCHR3_1_CTG3 q29	mucin 4, cell surface associated
SERPINB11	48	SERPINB11	SERPINB11	0.0765246	0.265755	2.56253	-0.0765246	0.604789	47.4256	0 .	7 x 1	18 q21	serpin family B member 11 (gene/pseudogene)
CLDN7	49	CLDN7	CLDN7	0.170118	0.396607	2.53793	-0.170118	0.682654	58.3403	0 .	7 x 1	17 p13	claudin 7
FAM3D	50	FAM3D	FAM3D	0.117543	0.318038	2.52151	-0.117543	0.560958	42.3169	0 .	7 x 1	3 p14	family with sequence similarity 3 member D
TCN1	51	TCN1	TCN1	0.0575669	0.230693	2.50738	-0.0575669	0.532209	39.2582	0 .	7 x 2	11 q12	transcobalamin 1
CAPN13	52	CAPN13	CAPN13	0.0907231	0.276181	2.47423	-0.0907231	0.350959	23.4063	0 .	11 x 1	2 p23	calpain 13
ID1	53	ID1	ID1	0.900224	0.65143	2.46707	-0.900224	0.495482	35.6231	0 .	8 x 1	20 q11	inhibitor of DNA binding 1, HLH protein
SYT8	54	SYT8	SYT8	0.120047	0.324215	2.4449	-0.120047	0.511565	37.1805	0 .	6 x 1	11 p15	synaptotagmin 8
RDH10	55	RDH10	RDH10	0.264466	0.413895	2.44358	-0.264466	0.367899	24.7081	0 .	9 x 1	8 q21	retinol dehydrogenase 10
MALL	56	MALL	MALL	0.353663	0.514716	2.41893	-0.353663	0.591902	45.8608	0 .	5 x 1	2 q13	mal, T cell differentiation protein like
CD55	57	CD55	CD55	0.676649	0.591987	2.41439	-0.676649	0.373909	25.1768	0 .	7 x 1	1 q32	CD55 molecule (Cromer blood group)
KLK12	58	KLK12	KLK12	0.0891221	0.272269	2.39578	-0.0891221	0.343297	22.8261	0 .	7 x 4	19 q13	kallikrein related peptidase 12
LMO7	59	LMO7	LMO7	0.178343	0.35765	2.38661	-0.178343	0.323336	21.3385	0 .	5 x 3	13 q22	LIM domain 7
DSC2	60	DSC2	DSC2	0.322939	0.470156	2.38511	-0.322939	0.418786	28.8004	0 .	6 x 1	18 q12	desmocollin 2
FAM83A	61	FAM83A	FAM83A	0.25723	0.448805	2.38183	-0.25723	0.629448	50.588	0 .	6 x 1	8 q24	family with sequence similarity 83 member A
KRT24	62	KRT24	KRT24	0.0490314	0.21243	2.34886	-0.0490314	0.566991	42.986	0 .	8 x 2	17 q21	keratin 24
LAMB3	63	LAMB3	LAMB3	0.147001	0.336779	2.33791	-0.147001	0.464388	32.7461	0 .	9 x 1	1 q32	laminin subunit beta 3
CLDN4	64	CLDN4	CLDN4	0.383787	0.512285	2.32426	-0.383787	0.382878	25.8831	0 .	4 x 1	7 q11	claudin 4
ZNF185	65	ZNF185	ZNF185	0.327461	0.472076	2.3116	-0.327461	0.491095	35.2068	0 .	5 x 1	X q28	zinc finger protein 185 with LIM domain
EPHA2	66	EPHA2	EPHA2	0.329994	0.472214	2.30906	-0.329994	0.51836	37.8543	0 .	6 x 1	1 p36	EPH receptor A2
GPCPD1	67	GPCPD1	GPCPD1	0.471342	0.533361	2.30125	-0.471342	0.305255	20.0187	0 .	10 x 1	20 p12	glycerophosphocholine phosphodiesterase 1
CEACAM1	68	CEACAM1	CEACAM1	0.097671	0.280486	2.30022	-0.097671	0.507208	36.7536	0 .	8 x 1	19 q13	CEA cell adhesion molecule 1
FAM3B	69	FAM3B	FAM3B	0.124134	0.304051	2.27376	-0.124134	0.366285	24.583	0 .	8 x 3	21 q22	family with sequence similarity 3 member B
DSG3	70	DSG3	DSG3	0.301658	0.454824	2.26329	-0.301658	0.458856	32.2512	0 .	5 x 1	18 q12	desmoglein 3
IER3	71	IER3	IER3	0.583398	0.573431	2.24982	-0.583398	0.294009	19.2099	0 .	7 x 1	CHR_HSCHR6_MHC_COX_CTG1 p21	immediate early response 3
GOLM1	72	GOLM1	GOLM1	0.235358	0.397491	2.24955	-0.235358	0.290702	18.9737	0 .	11 x 1	9 q21	golgi membrane protein 1
CCNYL1	73	CCNYL1	CCNYL1	0.238121	0.405738	2.24679	-0.238121	0.521558	38.1747	0 .	7 x 1	2 q33	cyclin Y like 1
CXCL8	74	CXCL8	CXCL8	0.0650897	0.236897	2.2375	-0.0650897	0.472114	33.4456	0 .	10 x 1	4 q13	C-X-C motif chemokine ligand 8
TXN	75	TXN	TXN	1.43243	0.584599	2.23113	-1.43243	0.395899	26.9237	0 .	6 x 1	9 q31	thioredoxin
PRSS3	76	PRSS3	PRSS3	0.0900638	0.267262	2.21252	-0.0900638	0.436524	30.3003	0 .	6 x 3	9 p13	serine protease 3
GNE	77	GNE	GNE	0.092576	0.263529	2.21001	-0.092576	0.370369	24.9003	0 .	9 x 3	9 p13	glucosamine (UDP-N-acetyl)-2-epimerase/N-acetylmannosamine kinase
C19orf33	78	C19orf33	C19orf33	0.563157	0.613503	2.20943	-0.563157	0.531151	39.1494	0 .	4 x 1	19 q13	chromosome 19 open reading frame 33
BAG1	79	BAG1	BAG1	0.840304	0.582569	2.20422	-0.840304	0.403766	27.5617	0 .	7 x 1	9 p13	BCL2 associated athanogene 1
HAS3	80	HAS3	HAS3	0.115132	0.295129	2.18745	-0.115132	0.492053	35.2974	0 .	8 x 1	16 q22	hyaluronan synthase 3
NUAK2	81	NUAK2	NUAK2	0.129424	0.304518	2.17316	-0.129424	0.454329	31.8498	0 .	7 x 2	1 q32	NUAK family kinase 2
CDC42EP5	82	CDC42EP5	CDC42EP5	0.323035	0.453498	2.16187	-0.323035	0.281186	18.2984	0 .	11 x 1	CHR_HSCHR19_4_CTG3_1 q13	CDC42 effector protein 5
ADH7	83	ADH7	ADH7	0.052391	0.20736	2.14483	-0.052391	0.51213	37.2362	0 .	8 x 3	4 q23	alcohol dehydrogenase 7 (class IV), mu or sigma polypeptide
MLPH	84	MLPH	MLPH	0.255284	0.404922	2.14261	-0.255284	0.249759	16.1079	0 .	11 x 1	2 q37	melanophilin
KRT8	85	KRT8	KRT8	0.164192	0.334933	2.13839	-0.164192	0.287439	18.7415	0 .	11 x 1	12 q13	keratin 8
TMC5	86	TMC5	TMC5	0.0620337	0.220684	2.13519	-0.0620337	0.367097	24.6459	0 .	11 x 1	16 p12	transmembrane channel like 5
S100A6	87	S100A6	S100A6	2.47487	0.643419	2.1303	-2.47487	0.412364	28.2674	0 .	8 x 1	1 q21	S100 calcium binding protein A6
FLOT2	88	FLOT2	FLOT2	0.437792	0.497838	2.12716	-0.437792	0.274923	17.8571	0 .	11 x 1	17 q11	flotillin 2
AKR1A1	89	AKR1A1	AKR1A1	0.512935	0.515652	2.12612	-0.512935	0.241497	15.5415	0 .	10 x 1	1 p34	aldo-keto reductase family 1 member A1
GCNT3	90	GCNT3	GCNT3	0.0791312	0.258394	2.11809	-0.0791312	0.609012	47.9509	0 .	7 x 1	15 q22	glucosaminyl (N-acetyl) transferase 3, mucin type
TRNP1	91	TRNP1	TRNP1	0.0804048	0.24673	2.11682	-0.0804048	0.437281	30.3652	0 .	10 x 1	1 p36	TMF1 regulated nuclear protein 1
KYNU	92	KYNU	KYNU	0.188194	0.371446	2.11439	-0.188194	0.430199	29.7606	0 .	8 x 1	2 q22	kynureninase
GLUL	93	GLUL	GLUL	1.62574	0.621107	2.11193	-1.62574	0.351769	23.4678	0 .	5 x 1	1 q25	glutamate-ammonia ligase
TGM2	94	TGM2	TGM2	0.0866322	0.269697	2.11059	-0.0866322	0.300977	19.71	0 .	11 x 1	20 q11	transglutaminase 2
MXD1	95	MXD1	MXD1	0.19225	0.364306	2.11033	-0.19225	0.35707	23.8728	0 .	6 x 3	2 p13	MAX dimerization protein 1
AREG	96	AREG	AREG	0.193267	0.366339	2.10932	-0.193267	0.372004	25.0279	0 .	6 x 3	4 q13	amphiregulin
HBEGF	97	HBEGF	HBEGF	0.196952	0.359935	2.10563	-0.196952	0.347973	23.1795	0 .	7 x 3	5 q31	heparin binding EGF like growth factor
ODC1	98	ODC1	ODC1	0.380866	0.482136	2.10404	-0.380866	0.314987	20.726	0 .	9 x 1	2 p25	ornithine decarboxylase 1
SLC6A14	99	SLC6A14	SLC6A14	0.0976066	0.287434	2.09962	-0.0976066	0.591343	45.7942	0 .	7 x 1	X q23	solute carrier family 6 member 14
JPT1	100	JPT1	JPT1	0.301825	0.441961	2.09607	-0.301825	0.442245	30.7931	0 .	7 x 1	17 q25	Jupiter microtubule associated homolog 1
A4GALT	101	A4GALT	A4GALT	0.391962	0.543065	2.09294	-0.391962	0.554251	41.5846	0 .	8 x 1	22 q13	alpha 1,4-galactosyltransferase (P blood group)
S100A16	102	S100A16	S100A16	0.80327	0.591739	2.0871	-0.80327	0.391282	26.5526	0 .	4 x 1	1 q21	S100 calcium binding protein A16
TGM1	103	TGM1	TGM1	0.216348	0.401279	2.08624	-0.216348	0.506999	36.7332	0 .	5 x 1	14 q12	transglutaminase 1
MPZL2	104	MPZL2	MPZL2	0.339823	0.483621	2.05807	-0.339823	0.593603	46.0642	0 .	6 x 1	11 q23	myelin protein zero like 2
EFHD2	105	EFHD2	EFHD2	0.513785	0.538724	2.05116	-0.513785	0.35496	23.7113	0 .	7 x 1	1 p36	EF-hand domain family member D2
S100A11	106	S100A11	S100A11	1.44672	0.616133	2.04978	-1.44672	0.542073	40.2847	0 .	5 x 1	1 q21	S100 calcium binding protein A11
AKR1C2	107	AKR1C2	AKR1C2	0.257108	0.430345	2.04548	-0.257108	0.449595	31.4332	0 .	8 x 1	10 p15	aldo-keto reductase family 1 member C2
ATP13A4	108	ATP13A4	ATP13A4	0.152403	0.331874	2.04482	-0.152403	0.406917	27.8193	0 .	4 x 2	3 q29	ATPase 13A4
GPRC5A	109	GPRC5A	GPRC5A	0.053622	0.205745	2.02582	-0.053622	0.467972	33.0694	0 .	9 x 2	12 p13	G protein-coupled receptor class C group 5 member A
TMPRSS11A	110	TMPRSS11A	TMPRSS11A	0.059037	0.23045	2.0204	-0.059037	0.560472	42.2635	0 .	7 x 2	4 q13	transmembrane serine protease 11A
VEGFA	111	VEGFA	VEGFA	0.471389	0.532116	2.01352	-0.471389	0.388139	26.3013	0 .	7 x 1	6 p21	vascular endothelial growth factor A
TMPRSS4	112	TMPRSS4	TMPRSS4	0.18687	0.392456	2.01035	-0.18687	0.660256	54.9011	0 .	7 x 1	11 q23	transmembrane serine protease 4
FUT3	113	FUT3	FUT3	0.0735423	0.241487	2.0059	-0.0735423	0.485163	34.6496	0 .	7 x 3	19 p13	fucosyltransferase 3 (Lewis blood group)
FUT2	114	FUT2	FUT2	0.0799796	0.244478	1.99946	-0.0799796	0.489496	35.056	0 .	7 x 3	19 q13	fucosyltransferase 2
BCL3	115	BCL3	BCL3	0.304081	0.436241	1.9985	-0.304081	0.380297	25.679	0 .	8 x 1	19 q13	BCL3 transcription coactivator
TSPAN1	116	TSPAN1	TSPAN1	0.0815439	0.266739	1.9979	-0.0815439	0.496066	35.6788	0 .	10 x 1	1 p34	tetraspanin 1
ST3GAL4	117	ST3GAL4	ST3GAL4	0.202107	0.371334	1.99512	-0.202107	0.332869	22.0448	0 .	9 x 1	11 q24	ST3 beta-galactoside alpha-2,3-sialyltransferase 4
BICDL1	118	BICDL1	BICDL1	0.206347	0.370975	1.99088	-0.206347	0.384839	26.0386	0 .	5 x 3	12 q24	BICD family like cargo adaptor 1
SGK1	119	SGK1	SGK1	0.661227	0.559703	1.97783	-0.661227	0.354109	23.6463	0 .	5 x 1	6 q23	serum/glucocorticoid regulated kinase 1
NIBAN2	120	NIBAN2	NIBAN2	0.511731	0.519589	1.97318	-0.511731	0.345311	22.9781	0 .	6 x 1	9 q34	niban apoptosis regulator 2
PLAT	121	PLAT	PLAT	0.121468	0.308241	1.95797	-0.121468	0.494222	35.5032	0 .	9 x 1	8 p11	plasminogen activator, tissue type
CAPN5	122	CAPN5	CAPN5	0.122936	0.301344	1.95651	-0.122936	0.490344	35.1359	0 .	8 x 1	11 q13	calpain 5
DOC2B	123	DOC2B	DOC2B	0.144835	0.32065	1.93461	-0.144835	0.409997	28.0723	0 .	9 x 1	17 p13	double C2 domain beta
IGFBP2	124	IGFBP2	IGFBP2	0.370457	0.489527	1.93213	-0.370457	0.299473	19.6017	0 .	10 x 1	2 q35	insulin like growth factor binding protein 2
PTGES	125	PTGES	PTGES	0.154423	0.335225	1.92502	-0.154423	0.454962	31.9057	0 .	9 x 1	9 q34	prostaglandin E synthase
RHOD	126	RHOD	RHOD	0.384175	0.478358	1.91841	-0.384175	0.401156	27.3493	0 .	6 x 1	11 q13	ras homolog family member D
SDC4	127	SDC4	SDC4	0.280587	0.423491	1.91664	-0.280587	0.39578	26.9141	0 .	8 x 1	20 q13	syndecan 4
SLC9A3R1	128	SLC9A3R1	SLC9A3R1	0.395467	0.495022	1.90712	-0.395467	0.440007	30.5998	0 .	6 x 1	17 q25	SLC9A3 regulator 1
RIPK4	129	RIPK4	RIPK4	0.185463	0.362189	1.89398	-0.185463	0.535215	39.5685	0 .	7 x 1	21 q22	receptor interacting serine/threonine kinase 4
TNFRSF21	130	TNFRSF21	TNFRSF21	0.306638	0.443405	1.89059	-0.306638	0.368869	24.7836	0 .	9 x 1	6 p12	TNF receptor superfamily member 21
S100A10	131	S100A10	S100A10	1.33198	0.581255	1.8869	-1.33198	0.283273	18.4459	0 .	8 x 1	1 q21	S100 calcium binding protein A10
KRT18	132	KRT18	KRT18	0.192764	0.365741	1.88668	-0.192764	0.474836	33.6944	0 .	8 x 1	12 q13	keratin 18
MX1	133	MX1	MX1	0.195405	0.35083	1.88404	-0.195405	0.260036	16.8178	0 .	11 x 1	21 q22	MX dynamin like GTPase 1
TTC9	134	TTC9	TTC9	0.0680494	0.224125	1.87786	-0.0680494	0.38661	26.1794	0 .	8 x 4	14 q24	tetratricopeptide repeat domain 9
ETS2	135	ETS2	ETS2	0.521311	0.530224	1.87658	-0.521311	0.323352	21.3397	0 .	6 x 1	21 q22	ETS proto-oncogene 2, transcription factor
ASPH	136	ASPH	ASPH	0.840166	0.578013	1.86788	-0.840166	0.272202	17.6661	0 .	9 x 1	8 q12	aspartate beta-hydroxylase
UPK1B	137	UPK1B	UPK1B	0.0824994	0.260709	1.86341	-0.0824994	0.609781	48.0473	0 .	8 x 1	3 q13	uroplakin 1B
GSR	138	GSR	GSR	0.220865	0.394259	1.85858	-0.220865	0.515902	37.6095	0 .	8 x 1	8 p12	glutathione-disulfide reductase
PAX6	139	PAX6	PAX6	0.0906168	0.265207	1.85529	-0.0906168	0.561148	42.3378	0 .	8 x 1	11 p13	paired box 6
ARHGEF16	140	ARHGEF16	ARHGEF16	0.0954925	0.259438	1.85042	-0.0954925	0.462472	32.5741	0 .	9 x 1	1 p36	Rho guanine nucleotide exchange factor 16
MPP7	141	MPP7	MPP7	0.2301	0.393858	1.84934	-0.2301	0.35632	23.8153	0 .	4 x 2	10 p12	membrane palmitoylated protein 7
AGR2	142	AGR2	AGR2	0.0973059	0.277199	1.8486	-0.0973059	0.513539	37.3754	0 .	8 x 1	7 p21	anterior gradient 2, protein disulphide isomerase family member
ADGRF1	143	ADGRF1	ADGRF1	0.102487	0.287774	1.84342	-0.102487	0.568899	43.1997	0 .	8 x 1	6 p12	adhesion G protein-coupled receptor F1
DNAJB1	144	DNAJB1	DNAJB1	0.35535	0.459558	1.84187	-0.35535	0.355347	23.7408	0 .	5 x 2	19 p13	DnaJ heat shock protein family (Hsp40) member B1
B4GALT5	145	B4GALT5	B4GALT5	0.241375	0.388122	1.83807	-0.241375	0.363307	24.3525	0 .	9 x 1	20 q13	beta-1,4-galactosyltransferase 5
OAS1	146	OAS1	OAS1	0.243163	0.403154	1.83628	-0.243163	0.325851	21.5241	0 .	8 x 2	12 q24	2'-5'-oligoadenylate synthetase 1
ST14	147	ST14	ST14	0.367716	0.460531	1.82951	-0.367716	0.332878	22.0455	0 .	6 x 3	11 q24	suppression of tumorigenicity 14
TMBIM1	148	TMBIM1	TMBIM1	0.474551	0.498765	1.82803	-0.474551	0.256893	16.6	0 .	9 x 1	2 q35	transmembrane BAX inhibitor motif containing 1
NR4A2	149	NR4A2	NR4A2	0.255514	0.41867	1.82393	-0.255514	0.370875	24.9398	0 .	9 x 1	2 q24	nuclear receptor subfamily 4 group A member 2
UPP1	150	UPP1	UPP1	0.123467	0.294973	1.82244	-0.123467	0.333698	22.1066	0 .	9 x 3	7 p12	uridine phosphorylase 1
TTC22	151	TTC22	TTC22	0.124917	0.297058	1.82099	-0.124917	0.385192	26.0666	0 .	6 x 3	1 p32	tetratricopeptide repeat domain 22
TP53I11	152	TP53I11	TP53I11	0.259528	0.403796	1.81991	-0.259528	0.230465	14.7907	0 .	11 x 1	11 p11	tumor protein p53 inducible protein 11
MIDN	153	MIDN	MIDN	0.377967	0.46584	1.81926	-0.377967	0.289557	18.8921	0 .	5 x 3	19 p13	midnolin
SLK	154	SLK	SLK	0.260596	0.400346	1.81885	-0.260596	0.345417	22.9861	0 .	7 x 3	10 q24	STE20 like kinase
CCDC88B	155	CCDC88B	CCDC88B	0.131172	0.30048	1.81474	-0.131172	0.261748	16.9367	0 .	11 x 1	11 q13	coiled-coil domain containing 88B
NBEAL2	156	NBEAL2	NBEAL2	0.400126	0.490594	1.7971	-0.400126	0.364841	24.4711	0 .	4 x 1	3 p21	neurobeachin like 2
EPPK1	157	EPPK1	EPPK1	0.149463	0.323788	1.79645	-0.149463	0.448127	31.3048	0 .	5 x 2	8 q24	epiplakin 1
GIPC1	158	GIPC1	GIPC1	0.401282	0.486747	1.79594	-0.401282	0.427032	29.4925	0 .	5 x 1	19 p13	GIPC PDZ domain containing family member 1
PROM2	159	PROM2	PROM2	0.6052	0.543559	1.7927	-0.6052	0.331486	21.9419	0 .	4 x 1	2 q11	prominin 2
CAPN1	160	CAPN1	CAPN1	0.609951	0.551666	1.78794	-0.609951	0.439402	30.5477	0 .	6 x 1	11 q13	calpain 1
SLC35C1	161	SLC35C1	SLC35C1	0.164057	0.332487	1.78185	-0.164057	0.426917	29.4827	0 .	8 x 1	11 p11	solute carrier family 35 member C1
YWHAQ	162	YWHAQ	YWHAQ	0.857912	0.552536	1.78115	-0.857912	0.253914	16.3942	0 .	7 x 1	2 p25	tyrosine 3-monooxygenase/tryptophan 5-monooxygenase activation protein theta
GSTP1	163	GSTP1	GSTP1	1.3997	0.590284	1.77835	-1.3997	0.496967	35.7648	0 .	5 x 1	11 q13	glutathione S-transferase pi 1
GPR153	164	GPR153	GPR153	0.172268	0.333148	1.77364	-0.172268	0.3585	23.9824	0 .	9 x 2	1 p36	G protein-coupled receptor 153
VPS9D1	165	VPS9D1	VPS9D1	0.179191	0.334033	1.76672	-0.179191	0.279727	18.1953	0 .	10 x 3	16 q24	VPS9 domain containing 1
MUC20	166	MUC20	MUC20	0.181606	0.345319	1.7643	-0.181606	0.349974	23.3314	0 .	9 x 1	CHR_HSCHR3_4_CTG3 q29	mucin 20, cell surface associated
BICDL2	167	BICDL2	BICDL2	0.186141	0.356957	1.75977	-0.186141	0.422302	29.0944	0 .	5 x 2	16 p13	BICD family like cargo adaptor 2
PRDX5	168	PRDX5	PRDX5	0.726036	0.537069	1.75887	-0.726036	0.213201	13.6277	0 .	8 x 3	11 q13	peroxiredoxin 5
CAPN2	169	CAPN2	CAPN2	0.5497	0.534434	1.75289	-0.5497	0.247908	15.9807	0 .	10 x 1	1 q41	calpain 2
CXCL17	170	CXCL17	CXCL17	0.0424369	0.180405	1.74932	-0.0424369	0.425754	29.3846	0 .	10 x 3	19 q13	C-X-C motif chemokine ligand 17
MYD88	171	MYD88	MYD88	0.333742	0.440076	1.7457	-0.333742	0.338149	22.4392	0 .	9 x 1	3 p22	MYD88 innate immune signal transduction adaptor
LMO4	172	LMO4	LMO4	0.454787	0.507581	1.74244	-0.454787	0.328524	21.722	0 .	8 x 1	1 p22	LIM domain only 4
SCAMP2	173	SCAMP2	SCAMP2	0.33816	0.436134	1.74128	-0.33816	0.249838	16.1134	0 .	7 x 4	15 q24	secretory carrier membrane protein 2
TNS4	174	TNS4	TNS4	0.458624	0.533239	1.7386	-0.458624	0.429716	29.7196	0 .	6 x 1	17 q21	tensin 4
GALNT5	175	GALNT5	GALNT5	0.0542037	0.200125	1.73756	-0.0542037	0.43707	30.3471	0 .	9 x 3	2 q24	polypeptide N-acetylgalactosaminyltransferase 5
ACTN4	176	ACTN4	ACTN4	0.46442	0.497145	1.7328	-0.46442	0.256712	16.5875	0 .	6 x 3	19 q13	actinin alpha 4
WNT7B	177	WNT7B	WNT7B	0.0657673	0.224711	1.72599	-0.0657673	0.472519	33.4825	0 .	8 x 3	22 q13	Wnt family member 7B
PLAAT4	178	PLAAT4	PLAAT4	0.225027	0.384646	1.72088	-0.225027	0.259942	16.8113	0 .	11 x 1	11 q12	phospholipase A and acyltransferase 4
HK1	179	HK1	HK1	0.368962	0.454455	1.71048	-0.368962	0.280104	18.2219	0 .	6 x 3	10 q22	hexokinase 1
HS3ST1	180	HS3ST1	HS3ST1	0.0824761	0.248063	1.70928	-0.0824761	0.464886	32.7909	0 .	9 x 1	4 p15	heparan sulfate-glucosamine 3-sulfotransferase 1
TACC2	181	TACC2	TACC2	0.370344	0.456256	1.7091	-0.370344	0.290008	18.9243	0 .	5 x 3	10 q26	transforming acidic coiled-coil containing protein 2
ANXA2	182	ANXA2	ANXA2	1.47022	0.541589	1.70783	-1.47022	0.211674	13.5256	0 .	4 x 1	15 q22	annexin A2
BHLHE40	183	BHLHE40	BHLHE40	0.49125	0.518705	1.70597	-0.49125	0.338752	22.4844	0 .	7 x 1	3 p26	basic helix-loop-helix family member e40
UNC93B1	184	UNC93B1	UNC93B1	0.241122	0.382914	1.70479	-0.241122	0.231448	14.8573	0 .	11 x 1	11 q13	unc-93 homolog B1, TLR signaling regulator
ZC3H12A	185	ZC3H12A	ZC3H12A	0.379675	0.486323	1.69977	-0.379675	0.360648	24.1476	0 .	4 x 1	1 p34	zinc finger CCCH-type containing 12A
ENO1	186	ENO1	ENO1	0.946887	0.572391	1.69217	-0.946887	0.306136	20.0824	0 .	8 x 1	1 p36	enolase 1
ARG2	187	ARG2	ARG2	0.101929	0.267901	1.68983	-0.101929	0.377073	25.425	0 .	8 x 4	14 q24	arginase 2
GRN	188	GRN	GRN	0.390367	0.480292	1.68907	-0.390367	0.299149	19.5784	0 .	7 x 1	17 q21	granulin precursor
FOXA1	189	FOXA1	FOXA1	0.10306	0.282575	1.6887	-0.10306	0.565853	42.859	0 .	8 x 1	14 q21	forkhead box A1
ITGA3	190	ITGA3	ITGA3	0.397629	0.492217	1.68181	-0.397629	0.347283	23.1273	0 .	10 x 1	17 q21	integrin subunit alpha 3
SSH3	191	SSH3	SSH3	0.270063	0.406036	1.67585	-0.270063	0.425286	29.3451	0 .	7 x 1	11 q13	slingshot protein phosphatase 3
SLC37A1	192	SLC37A1	SLC37A1	0.121449	0.287638	1.67031	-0.121449	0.385853	26.1191	0 .	9 x 2	21 q22	solute carrier family 37 member 1
CTNND1	193	CTNND1	CTNND1	0.728478	0.543811	1.66942	-0.728478	0.281115	18.2933	0 .	5 x 1	11 q12	catenin delta 1
PTPN13	194	PTPN13	PTPN13	0.284335	0.426547	1.66157	-0.284335	0.370554	24.9148	0 .	4 x 1	4 q21	protein tyrosine phosphatase non-receptor type 13
SLC6A9	195	SLC6A9	SLC6A9	0.139392	0.307762	1.65237	-0.139392	0.350619	23.3804	0 .	8 x 4	1 p34	solute carrier family 6 member 9
RASSF10	196	RASSF10	RASSF10	0.140816	0.309145	1.65094	-0.140816	0.345204	22.97	0 .	7 x 4	11 p15	Ras association domain family member 10
DGKA	197	DGKA	DGKA	0.295107	0.420303	1.6508	-0.295107	0.363396	24.3594	0 .	7 x 2	12 q13	diacylglycerol kinase alpha
RARG	198	RARG	RARG	0.42902	0.489404	1.65042	-0.42902	0.29302	19.1392	0 .	4 x 2	12 q13	retinoic acid receptor gamma
TRIP6	199	TRIP6	TRIP6	0.296374	0.423849	1.64954	-0.296374	0.267696	17.3509	0 .	11 x 1	7 q22	thyroid hormone receptor interactor 6
GALNT1	200	GALNT1	GALNT1	0.296575	0.420904	1.64934	-0.296575	0.310029	20.3647	0 .	6 x 3	18 q12	polypeptide N-acetylgalactosaminyltransferase 1
RHOV	201	RHOV	RHOV	0.300639	0.436938	1.64527	-0.300639	0.432122	29.9241	0 .	4 x 1	15 q15	ras homolog family member V
SEMA4B	202	SEMA4B	SEMA4B	0.300893	0.430778	1.64502	-0.300893	0.405052	27.6667	0 .	6 x 1	15 q26	semaphorin 4B
P2RY2	203	P2RY2	P2RY2	0.147447	0.325599	1.64431	-0.147447	0.405539	27.7065	0 .	7 x 2	11 q13	purinergic receptor P2Y2
TMOD3	204	TMOD3	TMOD3	0.304693	0.424961	1.64122	-0.304693	0.290202	18.9381	0 .	8 x 3	15 q21	tropomodulin 3
GNA15	205	GNA15	GNA15	0.151762	0.315904	1.64	-0.151762	0.372047	25.0312	0 .	5 x 3	19 p13	G protein subunit alpha 15
ILVBL	206	ILVBL	ILVBL	0.30684	0.424148	1.63907	-0.30684	0.339128	22.5126	0 .	6 x 3	19 p13	ilvB acetolactate synthase like
DUOXA1	207	DUOXA1	DUOXA1	0.311844	0.437987	1.63407	-0.311844	0.313412	20.611	0 .	4 x 2	15 q21	dual oxidase maturation factor 1
TRIP10	208	TRIP10	TRIP10	0.312163	0.429672	1.63375	-0.312163	0.194514	12.3839	0 .	10 x 2	19 p13	thyroid hormone receptor interactor 10
INAVA	209	INAVA	INAVA	0.316308	0.43908	1.6296	-0.316308	0.381441	25.7693	0 .	4 x 1	1 q32	innate immunity activator
RNF145	210	RNF145	RNF145	0.45091	0.498127	1.62853	-0.45091	0.22265	14.2625	0 .	10 x 1	5 q33	ring finger protein 145
BZW1	211	BZW1	BZW1	0.456262	0.493866	1.62318	-0.456262	0.246939	15.9142	0 .	9 x 1	2 q33	basic leucine zipper and W2 domains 1
SEMA3F	212	SEMA3F	SEMA3F	0.323286	0.443213	1.62262	-0.323286	0.311889	20.5	0 .	4 x 2	3 p21	semaphorin 3F
OTX1	213	OTX1	OTX1	0.171733	0.335892	1.62003	-0.171733	0.368123	24.7256	0 .	9 x 2	2 p15	orthodenticle homeobox 1
SBNO2	214	SBNO2	SBNO2	0.461847	0.495854	1.61759	-0.461847	0.240098	15.4459	0 .	10 x 1	CHR_HSCHR19_4_CTG2 p13	strawberry notch homolog 2
CAPNS1	215	CAPNS1	CAPNS1	0.788439	0.559009	1.60946	-0.788439	0.255504	16.504	0 .	9 x 1	19 q13	calpain small subunit 1
P4HB	216	P4HB	P4HB	0.955641	0.530156	1.60931	-0.955641	0.161239	10.2029	0 .	7 x 4	17 q25	prolyl 4-hydroxylase subunit beta
LGALS3BP	217	LGALS3BP	LGALS3BP	0.474675	0.515647	1.60477	-0.474675	0.223348	14.3096	0 .	11 x 1	17 q25	galectin 3 binding protein
DTX2	218	DTX2	DTX2	0.196065	0.350027	1.59569	-0.196065	0.325558	21.5025	0 .	7 x 4	CHR_HSCHR7_2_CTG4_4 q11	deltex E3 ubiquitin ligase 2
NXN	219	NXN	NXN	0.198161	0.359101	1.5936	-0.198161	0.337421	22.3847	0 .	10 x 1	CHR_HSCHR17_2_CTG2 p13	nucleoredoxin
ARHGEF4	220	ARHGEF4	ARHGEF4	0.354497	0.463982	1.59141	-0.354497	0.320366	21.12	0 .	4 x 2	2 q21	Rho guanine nucleotide exchange factor 4
NT5C2	221	NT5C2	NT5C2	0.355338	0.447054	1.59057	-0.355338	0.257521	16.6435	0 .	8 x 3	10 q24	5'-nucleotidase, cytosolic II
VSIR	222	VSIR	VSIR	0.2064	0.36611	1.58536	-0.2064	0.229547	14.7285	0 .	11 x 1	10 q22	V-set immunoregulatory receptor
VWA1	223	VWA1	VWA1	0.2115	0.359341	1.58026	-0.2115	0.26985	17.5014	0 .	10 x 2	1 p36	von Willebrand factor A domain containing 1
PLXNB2	224	PLXNB2	PLXNB2	0.728007	0.549411	1.57458	-0.728007	0.293531	19.1757	0 .	8 x 1	22 q13	plexin B2
VPS37B	225	VPS37B	VPS37B	0.230061	0.378802	1.5617	-0.230061	0.38831	26.3149	0 .	8 x 1	12 q24	VPS37B subunit of ESCRT-I
CD9	226	CD9	CD9	0.929451	0.556185	1.55546	-0.929451	0.230952	14.8237	0 .	6 x 3	12 p13	CD9 molecule
TRAF4	227	TRAF4	TRAF4	0.239106	0.395585	1.55265	-0.239106	0.406526	27.7873	0 .	9 x 1	17 q11	TNF receptor associated factor 4
LRRC4	228	LRRC4	LRRC4	0.0614268	0.210762	1.54801	-0.0614268	0.379381	25.6067	0 .	10 x 3	7 q32	leucine rich repeat containing 4
TSTA3	229	TSTA3	TSTA3	0.246034	0.384022	1.54573	-0.246034	0.278418	18.103	0 .	8 x 4	CHR_HSCHR8_3_CTG7 q24	tissue specific transplantation antigen P35B
AGRN	230	AGRN	AGRN	0.248753	0.392993	1.54301	-0.248753	0.285715	18.619	0 .	11 x 1	1 p36	agrin
SIRT7	231	SIRT7	SIRT7	0.24915	0.383545	1.54261	-0.24915	0.308129	20.2268	0 .	7 x 4	17 q25	sirtuin 7
ZFP36	232	ZFP36	ZFP36	0.763693	0.57029	1.53889	-0.763693	0.183912	11.6846	0 .	8 x 1	19 q13	ZFP36 ring finger protein
ETHE1	233	ETHE1	ETHE1	0.255086	0.393294	1.53667	-0.255086	0.319847	21.0819	0 .	9 x 1	19 q13	ETHE1 persulfide dioxygenase
OTUB1	234	OTUB1	OTUB1	0.411371	0.468572	1.53454	-0.411371	0.230153	14.7695	0 .	7 x 4	11 q13	OTU deubiquitinase, ubiquitin aldehyde binding 1
GALNT12	235	GALNT12	GALNT12	0.0774317	0.238586	1.53201	-0.0774317	0.405636	27.7144	0 .	9 x 3	9 q22	polypeptide N-acetylgalactosaminyltransferase 12
TAX1BP3	236	TAX1BP3	TAX1BP3	0.263366	0.397204	1.52839	-0.263366	0.27624	17.9497	0 .	9 x 3	17 p13	Tax1 binding protein 3
EPB41L1	237	EPB41L1	EPB41L1	0.264959	0.407562	1.5268	-0.264959	0.406742	27.805	0 .	9 x 1	20 q11	erythrocyte membrane protein band 4.1 like 1
CIB1	238	CIB1	CIB1	0.283929	0.407325	1.50783	-0.283929	0.275855	17.9226	0 .	10 x 1	15 q26	calcium and integrin binding 1
TJP3	239	TJP3	TJP3	0.104362	0.266602	1.50508	-0.104362	0.383802	25.9563	0 .	9 x 3	19 p13	tight junction protein 3
RAC1	240	RAC1	RAC1	0.892865	0.547505	1.50503	-0.892865	0.270095	17.5185	0 .	5 x 1	7 p22	Rac family small GTPase 1
CHMP1B	241	CHMP1B	CHMP1B	0.441377	0.487943	1.50453	-0.441377	0.218003	13.9498	0 .	7 x 4	18 p11	charged multivesicular body protein 1B
PPP1CA	242	PPP1CA	PPP1CA	0.455413	0.488937	1.4905	-0.455413	0.259762	16.7988	0 .	7 x 4	11 q13	protein phosphatase 1 catalytic subunit alpha
ARL4D	243	ARL4D	ARL4D	0.125278	0.296111	1.48416	-0.125278	0.414353	28.4319	0 .	7 x 3	17 q21	ADP ribosylation factor like GTPase 4D
C16orf74	244	C16orf74	C16orf74	0.12759	0.295468	1.48185	-0.12759	0.375252	25.282	0 .	9 x 3	16 q24	chromosome 16 open reading frame 74
EZR	245	EZR	EZR	0.312598	0.433887	1.47916	-0.312598	0.32574	21.516	0 .	5 x 3	6 q25	ezrin
PTPRU	246	PTPRU	PTPRU	0.130673	0.290799	1.47877	-0.130673	0.293093	19.1444	0 .	10 x 3	1 p35	protein tyrosine phosphatase receptor type U
ALS2CL	247	ALS2CL	ALS2CL	0.31901	0.436033	1.47275	-0.31901	0.321489	21.2025	0 .	5 x 3	3 p21	ALS2 C-terminal like
CNKSR1	248	CNKSR1	CNKSR1	0.156642	0.314613	1.4528	-0.156642	0.344968	22.9522	0 .	9 x 3	1 p36	connector enhancer of kinase suppressor of Ras 1
SLC12A6	249	SLC12A6	SLC12A6	0.15747	0.319146	1.45197	-0.15747	0.326805	21.5947	0 .	9 x 3	15 q14	solute carrier family 12 member 6
TP53I3	250	TP53I3	TP53I3	0.16644	0.329084	1.443	-0.16644	0.321485	21.2023	0 .	9 x 2	2 p23	tumor protein p53 inducible protein 3
DBNL	251	DBNL	DBNL	0.354406	0.442999	1.43735	-0.354406	0.242648	15.6202	0 .	8 x 4	7 p13	drebrin like
HSBP1	252	HSBP1	HSBP1	0.355547	0.447245	1.43621	-0.355547	0.251446	16.2241	0 .	9 x 3	16 q23	heat shock factor binding protein 1
CAPG	253	CAPG	CAPG	0.355988	0.453647	1.43577	-0.355988	0.292817	19.1247	0 .	6 x 3	2 p11	capping actin protein, gelsolin like
LRCH4	254	LRCH4	LRCH4	0.358419	0.446105	1.43334	-0.358419	0.221339	14.1742	0 .	11 x 1	7 q22	leucine rich repeats and calponin homology domain containing 4
ARPC2	255	ARPC2	ARPC2	1.40478	0.505354	1.42843	-1.40478	0.251589	16.2339	0 .	5 x 2	2 q35	actin related protein 2/3 complex subunit 2
PIM3	256	PIM3	PIM3	0.524689	0.517301	1.42122	-0.524689	0.236288	15.1862	0 .	9 x 1	22 q13	Pim-3 proto-oncogene, serine/threonine kinase
SQOR	257	SQOR	SQOR	0.370788	0.462386	1.42097	-0.370788	0.227404	14.5835	0 .	11 x 1	15 q21	sulfide quinone oxidoreductase
LPCAT4	258	LPCAT4	LPCAT4	0.192107	0.348857	1.41733	-0.192107	0.305963	20.0699	0 .	10 x 1	15 q14	lysophosphatidylcholine acyltransferase 4
CLIC1	259	CLIC1	CLIC1	0.889397	0.552928	1.41319	-0.889397	0.233661	15.0076	0 .	5 x 1	CHR_HSCHR6_MHC_SSTO_CTG1 p21	chloride intracellular channel 1
MEIS1	260	MEIS1	MEIS1	0.210151	0.366447	1.39929	-0.210151	0.361303	24.198	0 .	9 x 2	2 p14	Meis homeobox 1
MDFI	261	MDFI	MDFI	0.213023	0.370932	1.39641	-0.213023	0.31528	20.7474	0 .	9 x 2	6 p21	MyoD family inhibitor
ELL2	262	ELL2	ELL2	0.81239	0.55711	1.38483	-0.81239	0.212006	13.5477	0 .	5 x 3	5 q15	elongation factor for RNA polymerase II 2
ZNF326	263	ZNF326	ZNF326	0.231642	0.375756	1.3778	-0.231642	0.261736	16.9358	0 .	11 x 1	1 p22	zinc finger protein 326
EIF2AK3	264	EIF2AK3	EIF2AK3	0.244988	0.38789	1.36445	-0.244988	0.261206	16.899	0 .	11 x 1	2 p11	eukaryotic translation initiation factor 2 alpha kinase 3
FUT1	265	FUT1	FUT1	0.0778499	0.23421	1.30844	-0.0778499	0.375175	25.276	0 .	10 x 3	19 q13	fucosyltransferase 1 (H blood group)
MAPK10	266	MAPK10	MAPK10	0.088535	0.242589	1.29776	-0.088535	0.345359	22.9817	0 .	10 x 3	4 q21	mitogen-activated protein kinase 10
PER2	267	PER2	PER2	0.108216	0.268237	1.27808	-0.108216	0.362258	24.2716	0 .	9 x 3	2 q37	period circadian regulator 2

## Sheet: C
	Rank	ID	Symbol	mean expression	SD	max delta e	min delta e	correlation	->t.score	->p.value	Metagene	Chromosome	Description
LOR	1	LOR	LOR	1.52316	1.06348	4.41438	-1.52316	0.561479	42.3743	0 .	1 x 3	1 q21	loricrin
KRT15	2	KRT15	KRT15	1.18655	0.880171	4.08131	-1.18655	0.473801	33.5996	0 .	1 x 3	17 q21	keratin 15
S100A7	3	S100A7	S100A7	0.279299	0.500863	4.07741	-0.279299	0.494172	35.4984	0 .	1 x 3	1 q21	S100 calcium binding protein A7
FLG	4	FLG	FLG	1.2497	1.0014	4.06842	-1.2497	0.592674	45.9529	0 .	1 x 3	1 q21	filaggrin
SPRR2G	5	SPRR2G	SPRR2G	0.282612	0.475708	4.03488	-0.282612	0.406363	27.7739	0 .	1 x 4	1 q21	small proline rich protein 2G
KRT6B	6	KRT6B	KRT6B	0.697319	0.753346	4.00316	-0.697319	0.305666	20.0484	0 .	1 x 1	12 q13	keratin 6B
LCE2C	7	LCE2C	LCE2C	0.345047	0.596138	3.95902	-0.345047	0.547317	40.8398	0 .	1 x 3	1 q21	late cornified envelope 2C
LCE1C	8	LCE1C	LCE1C	0.442863	0.658567	3.91385	-0.442863	0.584905	45.0341	0 .	1 x 3	1 q21	late cornified envelope 1C
CASP14	9	CASP14	CASP14	0.984207	0.736175	3.86782	-0.984207	0.442385	30.8053	0 .	1 x 4	19 p13	caspase 14
LCE1B	10	LCE1B	LCE1B	0.2607	0.5012	3.86643	-0.2607	0.557101	41.8943	0 .	1 x 3	1 q21	late cornified envelope 1B
KRT1	11	KRT1	KRT1	1.18729	0.989175	3.6085	-1.18729	0.559029	42.1051	0 .	1 x 3	12 q13	keratin 1
FLG2	12	FLG2	FLG2	0.661456	0.760176	3.49743	-0.661456	0.64276	52.3979	0 .	1 x 3	1 q21	filaggrin family member 2
CNFN	13	CNFN	CNFN	0.68156	0.684097	3.47732	-0.68156	0.564781	42.7398	0 .	1 x 2	19 q13	cornifelin
KLK13	14	KLK13	KLK13	0.836321	0.746097	3.46774	-0.836321	0.399201	27.1906	0 .	2 x 1	19 q13	kallikrein related peptidase 13
CALML5	15	CALML5	CALML5	0.835911	0.793593	3.41258	-0.835911	0.651815	53.6749	0 .	1 x 3	10 p15	calmodulin like 5
SPRR2D	16	SPRR2D	SPRR2D	0.434458	0.61325	3.3722	-0.434458	0.597214	46.499	0 .	1 x 2	1 q21	small proline rich protein 2D
CRCT1	17	CRCT1	CRCT1	0.376165	0.577296	3.31271	-0.376165	0.531474	39.1826	0 .	1 x 3	1 q21	cysteine rich C-terminal 1
KRTDAP	18	KRTDAP	KRTDAP	1.83795	1.05074	3.30371	-1.83795	0.66881	56.1814	0 .	1 x 3	19 q13	keratinocyte differentiation associated protein
LCE3D	19	LCE3D	LCE3D	0.0915528	0.286346	3.27574	-0.0915528	0.47273	33.5018	0 .	1 x 6	1 q21	late cornified envelope 3D
LCE2B	20	LCE2B	LCE2B	0.173232	0.403377	3.26076	-0.173232	0.520247	38.0431	0 .	1 x 4	1 q21	late cornified envelope 2B
CDSN	21	CDSN	CDSN	0.449408	0.622609	3.21415	-0.449408	0.566067	42.8829	0 .	1 x 3	CHR_HSCHR6_MHC_DBB_CTG1 p21	corneodesmosin
LCE1D	22	LCE1D	LCE1D	0.161694	0.387884	3.2056	-0.161694	0.512232	37.2463	0 .	1 x 4	1 q21	late cornified envelope 1D
ASPRV1	23	ASPRV1	ASPRV1	0.437154	0.615424	3.20043	-0.437154	0.588126	45.4128	0 .	1 x 3	2 p13	aspartic peptidase retroviral like 1
KRT10	24	KRT10	KRT10	2.22179	1.05121	3.19875	-2.22179	0.60482	47.4294	0 .	1 x 3	17 q21	keratin 10
HOPX	25	HOPX	HOPX	0.736256	0.718203	3.19557	-0.736256	0.632017	50.9313	0 .	1 x 2	4 q12	HOP homeobox
KLK10	26	KLK10	KLK10	0.53502	0.632462	3.17855	-0.53502	0.474009	33.6186	0 .	2 x 1	19 q13	kallikrein related peptidase 10
KLK7	27	KLK7	KLK7	0.707546	0.677523	3.09912	-0.707546	0.561829	42.4129	0 .	1 x 2	19 q13	kallikrein related peptidase 7
AZGP1	28	AZGP1	AZGP1	0.521602	0.615994	3.08932	-0.521602	0.428699	29.6334	0 .	1 x 4	7 q22	alpha-2-glycoprotein 1, zinc-binding
KRT5	29	KRT5	KRT5	2.47658	0.788832	3.08024	-2.47658	0.430795	29.8113	0 .	3 x 1	12 q13	keratin 5
SPRR5	30	SPRR5		0.113856	0.326061	3.0642	-0.113856	0.391675	26.5841	0 .	1 x 5	1 q21	small proline rich protein 5
CSTA	31	CSTA	CSTA	1.09431	0.743975	3.04883	-1.09431	0.595928	46.3436	0 .	1 x 1	3 q21	cystatin A
GAN	32	GAN	GAN	0.27405	0.454372	3.02179	-0.27405	0.586015	45.1642	0 .	1 x 3	16 q23	gigaxonin
LCE1A	33	LCE1A	LCE1A	0.168819	0.397249	3.00924	-0.168819	0.508707	36.9001	0 .	1 x 4	1 q21	late cornified envelope 1A
SBSN	34	SBSN	SBSN	1.1046	0.853281	2.97294	-1.1046	0.687684	59.1532	0 .	1 x 2	19 q13	suprabasin
IVL	35	IVL	IVL	0.339979	0.520744	2.95586	-0.339979	0.495154	35.5918	0 .	2 x 1	1 q21	involucrin
C15orf48	36	C15orf48	C15orf48	0.265741	0.475031	2.95313	-0.265741	0.419893	28.8927	0 .	1 x 1	15 q21	chromosome 15 open reading frame 48
SLURP1	37	SLURP1	SLURP1	0.236137	0.455831	2.94192	-0.236137	0.583995	44.9279	0 .	1 x 3	8 q24	secreted LY6/PLAUR domain containing 1
SPINK5	38	SPINK5	SPINK5	1.14804	0.817858	2.91241	-1.14804	0.587034	45.284	0 .	1 x 2	5 q32	serine peptidase inhibitor, Kazal type 5
IFFO2	39	IFFO2	IFFO2	0.294645	0.463069	2.88341	-0.294645	0.460718	32.4173	0 .	1 x 3	1 p36	intermediate filament family orphan 2
C1orf68	40	C1orf68	C1orf68	0.0673175	0.245368	2.87712	-0.0673175	0.425073	29.3272	0 .	1 x 7	1 q21	chromosome 1 open reading frame 68
BLMH	41	BLMH	BLMH	0.529522	0.600811	2.87168	-0.529522	0.49689	35.7574	0 .	1 x 4	17 q11	bleomycin hydrolase
GJB2	42	GJB2	GJB2	0.579244	0.629417	2.85474	-0.579244	0.423853	29.2246	0 .	3 x 1	13 q12	gap junction protein beta 2
KRT2	43	KRT2	KRT2	0.0927866	0.274055	2.85165	-0.0927866	0.456485	32.0406	0 .	1 x 6	12 q13	keratin 2
KRT77	44	KRT77	KRT77	0.152395	0.370998	2.84334	-0.152395	0.548697	40.9871	0 .	1 x 5	12 q13	keratin 77
TMEM86A	45	TMEM86A	TMEM86A	0.252393	0.438494	2.83865	-0.252393	0.471056	33.3492	0 .	1 x 4	11 p15	transmembrane protein 86A
KPRP	46	KPRP	KPRP	0.144739	0.36076	2.7997	-0.144739	0.530773	39.1106	0 .	1 x 4	1 q21	keratinocyte proline rich protein
NCCRP1	47	NCCRP1	NCCRP1	0.588749	0.618315	2.77855	-0.588749	0.535975	39.6474	0 .	1 x 2	19 q13	NCCRP1, F-box associated domain containing
CARD18	48	CARD18	CARD18	0.455288	0.607477	2.76359	-0.455288	0.584986	45.0436	0 .	1 x 3	11 q22	caspase recruitment domain family member 18
FOSB	49	FOSB	FOSB	0.934796	0.78156	2.75408	-0.934796	0.321645	21.214	0 .	1 x 1	19 q13	FosB proto-oncogene, AP-1 transcription factor subunit
LCE5A	50	LCE5A	LCE5A	0.0493703	0.204027	2.72322	-0.0493703	0.365747	24.5412	0 .	1 x 8	1 q21	late cornified envelope 5A
CSNK2A2	51	CSNK2A2	CSNK2A2	0.530763	0.579196	2.68811	-0.530763	0.466112	32.9014	0 .	1 x 4	16 q21	casein kinase 2 alpha 2
ATP6V1C2	52	ATP6V1C2	ATP6V1C2	0.473852	0.622132	2.66164	-0.473852	0.589675	45.596	0 .	1 x 3	2 p25	ATPase H+ transporting V1 subunit C2
KRT78	53	KRT78	KRT78	0.23905	0.442261	2.65132	-0.23905	0.505539	36.5911	0 .	1 x 1	12 q13	keratin 78
KRT80	54	KRT80	KRT80	0.404965	0.561598	2.63956	-0.404965	0.614771	48.6778	0 .	1 x 2	12 q13	keratin 80
S100A14	55	S100A14	S100A14	1.59077	0.740723	2.61392	-1.59077	0.543905	40.4778	0 .	3 x 1	1 q21	S100 calcium binding protein A14
KRT14	56	KRT14	KRT14	2.13947	0.68671	2.59672	-2.13947	0.42062	28.9535	0 .	3 x 1	17 q21	keratin 14
GLTP	57	GLTP	GLTP	1.12965	0.724012	2.58392	-1.12965	0.620216	49.3765	0 .	1 x 1	12 q24	glycolipid transfer protein
PPL	58	PPL	PPL	0.754587	0.622869	2.57762	-0.754587	0.482083	34.3627	0 .	2 x 1	16 p13	periplakin
SERPINA12	59	SERPINA12	SERPINA12	0.139965	0.350901	2.56809	-0.139965	0.512593	37.2819	0 .	1 x 5	14 q32	serpin family A member 12
SPRR1B	60	SPRR1B	SPRR1B	0.38689	0.577218	2.55755	-0.38689	0.487287	34.8484	0 .	1 x 1	1 q21	small proline rich protein 1B
DSP	61	DSP	DSP	0.885924	0.652084	2.54806	-0.885924	0.554433	41.6044	0 .	1 x 2	6 p24	desmoplakin
TYRP1	62	TYRP1	TYRP1	0.164614	0.383656	2.54344	-0.164614	0.423762	29.2169	0 .	1 x 6	9 p23	tyrosinase related protein 1
C5orf46	63	C5orf46	C5orf46	0.229393	0.442087	2.5432	-0.229393	0.606788	47.6734	0 .	1 x 3	5 q32	chromosome 5 open reading frame 46
WFDC5	64	WFDC5	WFDC5	0.237053	0.462628	2.53554	-0.237053	0.621027	49.4816	0 .	1 x 3	20 q13	WAP four-disulfide core domain 5
LCE6A	65	LCE6A	LCE6A	0.113541	0.316011	2.52552	-0.113541	0.48394	34.5355	0 .	1 x 5	1 q21	late cornified envelope 6A
LCE3E	66	LCE3E	LCE3E	0.0412461	0.191099	2.5237	-0.0412461	0.431074	29.8349	0 .	1 x 8	1 q21	late cornified envelope 3E
GJB6	67	GJB6	GJB6	0.185377	0.394256	2.52267	-0.185377	0.453664	31.791	0 .	2 x 1	13 q12	gap junction protein beta 6
ATP12A	68	ATP12A	ATP12A	0.125659	0.341664	2.5134	-0.125659	0.345101	22.9622	0 .	2 x 6	13 q12	ATPase H+/K+ transporting non-gastric alpha2 subunit
DMKN	69	DMKN	DMKN	1.41184	0.829702	2.50019	-1.41184	0.595724	46.3191	0 .	1 x 3	19 q13	dermokine
SLURP2	70	SLURP2	SLURP2	0.149975	0.359412	2.48908	-0.149975	0.499395	35.9974	0 .	2 x 2	8 q24	secreted LY6/PLAUR domain containing 2
CYSRT1	71	CYSRT1	CYSRT1	0.286291	0.479063	2.4863	-0.286291	0.538031	39.8612	0 .	2 x 1	9 q34	cysteine rich tail 1
CRABP2	72	CRABP2	CRABP2	0.405008	0.518071	2.48536	-0.405008	0.408424	27.9429	0 .	2 x 1	1 q23	cellular retinoic acid binding protein 2
ABCA12	73	ABCA12	ABCA12	0.41119	0.554671	2.47918	-0.41119	0.634865	51.3153	0 .	1 x 3	2 q35	ATP binding cassette subfamily A member 12
LGALSL	74	LGALSL	LGALSL	0.368952	0.507263	2.46426	-0.368952	0.545612	40.6586	0 .	1 x 2	2 p14	galectin like
DSC1	75	DSC1	DSC1	0.161903	0.369444	2.40305	-0.161903	0.574364	43.8175	0 .	1 x 4	18 q12	desmocollin 1
WFDC12	76	WFDC12	WFDC12	0.0995616	0.298902	2.38535	-0.0995616	0.519364	37.9546	0 .	1 x 5	20 q13	WAP four-disulfide core domain 12
PSORS1C2	77	PSORS1C2	PSORS1C2	0.105691	0.300568	2.37922	-0.105691	0.516777	37.6965	0 .	1 x 5	CHR_HSCHR6_MHC_DBB_CTG1 p21	psoriasis susceptibility 1 candidate 2
ALOX12B	78	ALOX12B	ALOX12B	0.120651	0.32711	2.36426	-0.120651	0.584583	44.9965	0 .	1 x 5	17 p13	arachidonate 12-lipoxygenase, 12R type
SLC37A2	79	SLC37A2	SLC37A2	0.20414	0.39747	2.36081	-0.20414	0.529231	38.9526	0 .	1 x 4	11 q24	solute carrier family 37 member 2
SCEL	80	SCEL	SCEL	0.5298	0.621779	2.36057	-0.5298	0.651693	53.6573	0 .	1 x 2	13 q22	sciellin
ANXA9	81	ANXA9	ANXA9	0.212433	0.389776	2.35252	-0.212433	0.386411	26.1636	0 .	1 x 6	1 q21	annexin A9
CTSH	82	CTSH	CTSH	0.481409	0.544637	2.3518	-0.481409	0.306211	20.0878	0 .	1 x 5	15 q25	cathepsin H
CCL27	83	CCL27	CCL27	0.0532862	0.214919	2.34461	-0.0532862	0.387719	26.2678	0 .	1 x 8	9 p13	C-C motif chemokine ligand 27
LCE2A	84	LCE2A	LCE2A	0.0603646	0.227683	2.33753	-0.0603646	0.427813	29.5584	0 .	1 x 7	1 q21	late cornified envelope 2A
CDHR1	85	CDHR1	CDHR1	0.147571	0.357393	2.33734	-0.147571	0.479685	34.1405	0 .	1 x 5	10 q23	cadherin related family member 1
ECM1	86	ECM1	ECM1	0.311351	0.452066	2.32771	-0.311351	0.224864	14.4118	0 .	4 x 3	1 q21	extracellular matrix protein 1
POF1B	87	POF1B	POF1B	0.241552	0.434797	2.3234	-0.241552	0.581767	44.6684	0 .	1 x 3	X q21	POF1B actin binding protein
EGLN3	88	EGLN3	EGLN3	0.164246	0.355712	2.32066	-0.164246	0.482924	34.4409	0 .	1 x 5	14 q13	egl-9 family hypoxia inducible factor 3
MAP1LC3A	89	MAP1LC3A	MAP1LC3A	0.256521	0.411705	2.30843	-0.256521	0.353539	23.6028	0 .	1 x 6	20 q11	microtubule associated protein 1 light chain 3 alpha
APCDD1	90	APCDD1	APCDD1	0.331064	0.48946	2.30799	-0.331064	0.328998	21.7571	0 .	1 x 6	18 p11	APC down-regulated 1
DBI	91	DBI	DBI	0.92163	0.687588	2.29725	-0.92163	0.488658	34.9772	0 .	1 x 2	2 q14	diazepam binding inhibitor, acyl-CoA binding protein
COL17A1	92	COL17A1	COL17A1	0.350848	0.493183	2.28821	-0.350848	0.384936	26.0463	0 .	3 x 3	10 q25	collagen type XVII alpha 1 chain
SERPINB12	93	SERPINB12	SERPINB12	0.115403	0.321774	2.28249	-0.115403	0.555322	41.7007	0 .	1 x 5	18 q21	serpin family B member 12
IMPA2	94	IMPA2	IMPA2	0.44231	0.527407	2.26574	-0.44231	0.449504	31.4253	0 .	1 x 3	18 p11	inositol monophosphatase 2
SOSTDC1	95	SOSTDC1	SOSTDC1	0.144649	0.34203	2.25325	-0.144649	0.399289	27.1978	0 .	1 x 7	7 p21	sclerostin domain containing 1
KRT23	96	KRT23	KRT23	0.317879	0.499222	2.24707	-0.317879	0.522418	38.2612	0 .	1 x 3	CHR_HSCHR17_4_CTG4 q21	keratin 23
C6orf132	97	C6orf132	C6orf132	0.393668	0.500393	2.24539	-0.393668	0.442637	30.827	0 .	3 x 1	6 p21	chromosome 6 open reading frame 132
PYDC1	98	PYDC1	PYDC1	0.0702252	0.23991	2.23236	-0.0702252	0.498856	35.9456	0 .	1 x 6	16 p11	pyrin domain containing 1
KLK9	99	KLK9	KLK9	0.0774329	0.252695	2.22515	-0.0774329	0.486395	34.7648	0 .	1 x 6	19 q13	kallikrein related peptidase 9
RNF39	100	RNF39	RNF39	0.0796171	0.240967	2.22297	-0.0796171	0.374012	25.1849	0 .	2 x 8	6 p22	ring finger protein 39
CLIC3	101	CLIC3	CLIC3	0.185197	0.374155	2.2127	-0.185197	0.426023	29.4073	0 .	3 x 1	9 q34	chloride intracellular channel 3
HAL	102	HAL	HAL	0.102339	0.302569	2.20025	-0.102339	0.556749	41.856	0 .	1 x 5	12 q23	histidine ammonia-lyase
SERPINB3	103	SERPINB3	SERPINB3	0.110446	0.290792	2.19214	-0.110446	0.446409	31.1548	0 .	3 x 4	18 q21	serpin family B member 3
CENPT	104	CENPT	CENPT	0.646666	0.556276	2.18655	-0.646666	0.327118	21.6178	0 .	1 x 5	16 q22	centromere protein T
MAL2	105	MAL2	MAL2	0.534459	0.558209	2.17359	-0.534459	0.418134	28.746	0 .	3 x 1	8 q24	mal, T cell differentiation protein 2 (gene/pseudogene)
TPRG1	106	TPRG1	TPRG1	0.145098	0.327542	2.15749	-0.145098	0.451701	31.6181	0 .	1 x 6	3 q28	tumor protein p63 regulated 1
PKP1	107	PKP1	PKP1	0.73468	0.622273	2.15569	-0.73468	0.534822	39.5279	0 .	1 x 1	1 q32	plakophilin 1
ATF3	108	ATF3	ATF3	0.248054	0.429031	2.14984	-0.248054	0.26099	16.884	0 .	1 x 8	1 q32	activating transcription factor 3
BNIPL	109	BNIPL	BNIPL	0.248696	0.412121	2.1492	-0.248696	0.533537	39.395	0 .	1 x 3	1 q21	BCL2 interacting protein like
CPM	110	CPM	CPM	0.155688	0.328215	2.1469	-0.155688	0.307398	20.1738	0 .	1 x 8	12 q15	carboxypeptidase M
QPCT	111	QPCT	QPCT	0.165393	0.346133	2.13719	-0.165393	0.461816	32.5154	0 .	1 x 5	2 p22	glutaminyl-peptide cyclotransferase
KLF4	112	KLF4	KLF4	0.864304	0.649148	2.13143	-0.864304	0.454111	31.8305	0 .	1 x 2	9 q31	Kruppel like factor 4
GJA1	113	GJA1	GJA1	1.12899	0.661343	2.1291	-1.12899	0.366155	24.5729	0 .	1 x 4	6 q22	gap junction protein alpha 1
SLC2A1	114	SLC2A1	SLC2A1	0.707928	0.605274	2.12529	-0.707928	0.45906	32.2694	0 .	2 x 1	1 p34	solute carrier family 2 member 1
ELMOD1	115	ELMOD1	ELMOD1	0.0746186	0.247611	2.12261	-0.0746186	0.464899	32.7921	0 .	1 x 6	11 q22	ELMO domain containing 1
SERPINB2	116	SERPINB2	SERPINB2	0.199755	0.39742	2.10283	-0.199755	0.560114	42.2242	0 .	1 x 2	18 q21	serpin family B member 2
FGFR3	117	FGFR3	FGFR3	0.462876	0.569978	2.10207	-0.462876	0.451273	31.5805	0 .	3 x 1	4 p16	fibroblast growth factor receptor 3
GPLD1	118	GPLD1	GPLD1	0.0981081	0.27375	2.09912	-0.0981081	0.460143	32.3659	0 .	1 x 6	6 p22	glycosylphosphatidylinositol specific phospholipase D1
ARHGAP40	119	ARHGAP40	ARHGAP40	0.100622	0.274789	2.0966	-0.100622	0.454186	31.8372	0 .	2 x 6	20 q11	Rho GTPase activating protein 40
LYPD3	120	LYPD3	LYPD3	0.68572	0.613023	2.08687	-0.68572	0.531729	39.2087	0 .	1 x 1	19 q13	LY6/PLAUR domain containing 3
PTGS1	121	PTGS1	PTGS1	0.482296	0.571698	2.08265	-0.482296	0.431374	29.8605	0 .	1 x 4	9 q33	prostaglandin-endoperoxide synthase 1
POU2F3	122	POU2F3	POU2F3	0.224154	0.411234	2.07843	-0.224154	0.543451	40.4299	0 .	1 x 4	11 q23	POU class 2 homeobox 3
MT1X	123	MT1X	MT1X	1.10661	0.662242	2.07144	-1.10661	0.257427	16.637	0 .	1 x 4	16 q13	metallothionein 1X
DSC3	124	DSC3	DSC3	0.497902	0.572127	2.06705	-0.497902	0.559708	42.1795	0 .	1 x 2	18 q12	desmocollin 3
CMTM6	125	CMTM6	CMTM6	0.423026	0.503656	2.06188	-0.423026	0.373931	25.1785	0 .	1 x 3	3 p22	CKLF like MARVEL transmembrane domain containing 6
EPHB6	126	EPHB6	EPHB6	0.341327	0.489871	2.05657	-0.341327	0.497281	35.7948	0 .	1 x 4	CHR_HSCHR7_2_CTG6 q34	EPH receptor B6
TACSTD2	127	TACSTD2	TACSTD2	1.12533	0.673424	2.05273	-1.12533	0.476822	33.8766	0 .	2 x 1	1 p32	tumor associated calcium signal transducer 2
LIPK	128	LIPK	LIPK	0.147105	0.337009	2.05012	-0.147105	0.498319	35.8942	0 .	1 x 5	10 q23	lipase family member K
SGPP2	129	SGPP2	SGPP2	0.256628	0.418552	2.04596	-0.256628	0.398246	27.1133	0 .	3 x 3	2 q36	sphingosine-1-phosphate phosphatase 2
DSG1	130	DSG1	DSG1	1.17346	0.718228	2.04541	-1.17346	0.568088	43.1087	0 .	1 x 3	18 q12	desmoglein 1
GGH	131	GGH	GGH	0.154122	0.330076	2.0431	-0.154122	0.430852	29.8161	0 .	3 x 5	8 q12	gamma-glutamyl hydrolase
GP1BB	132	GP1BB	GP1BB	0.266557	0.419272	2.03603	-0.266557	0.328914	21.7509	0 .	1 x 6	22 q11	glycoprotein Ib platelet subunit beta
RAB25	133	RAB25	RAB25	0.531735	0.55704	2.03321	-0.531735	0.4675	33.0267	0 .	3 x 1	1 q22	RAB25, member RAS oncogene family
KLK11	134	KLK11	KLK11	0.741769	0.671173	2.03082	-0.741769	0.486299	34.7559	0 .	1 x 1	19 q13	kallikrein related peptidase 11
BPIFC	135	BPIFC	BPIFC	0.168367	0.345238	2.02886	-0.168367	0.441825	30.7568	0 .	1 x 5	22 q12	BPI fold containing family C
HPGD	136	HPGD	HPGD	0.276479	0.442229	2.02611	-0.276479	0.250644	16.1688	0 .	1 x 7	4 q34	15-hydroxyprostaglandin dehydrogenase
GPC1	137	GPC1	GPC1	0.373285	0.467577	2.02461	-0.373285	0.258974	16.7441	0 .	4 x 6	2 q37	glypican 1
PPP1R15A	138	PPP1R15A	PPP1R15A	0.465933	0.516537	2.01897	-0.465933	0.226364	14.5131	0 .	4 x 3	19 q13	protein phosphatase 1 regulatory subunit 15A
DUSP2	139	DUSP2	DUSP2	0.18317	0.367155	2.01405	-0.18317	0.35773	23.9234	0 .	1 x 7	2 q11	dual specificity phosphatase 2
CLEC2B	140	CLEC2B	CLEC2B	0.483288	0.540406	2.00162	-0.483288	0.326835	21.5969	0 .	1 x 5	12 p13	C-type lectin domain family 2 member B
TGM3	141	TGM3	TGM3	0.0781915	0.260105	2.00125	-0.0781915	0.551924	41.3333	0 .	1 x 6	20 p13	transglutaminase 3
IL36RN	142	IL36RN	IL36RN	0.0850286	0.269199	1.99441	-0.0850286	0.520805	38.0991	0 .	1 x 6	2 q14	interleukin 36 receptor antagonist
ANO9	143	ANO9	ANO9	0.208172	0.374599	1.98905	-0.208172	0.445099	31.0407	0 .	1 x 5	11 p15	anoctamin 9
FAM162A	144	FAM162A	FAM162A	0.321004	0.435423	1.98158	-0.321004	0.279168	18.1559	0 .	2 x 7	3 q21	family with sequence similarity 162 member A
PTBP3	145	PTBP3	PTBP3	0.424357	0.474007	1.97354	-0.424357	0.230295	14.7792	0 .	5 x 5	9 q32	polypyrimidine tract binding protein 3
GRHL3	146	GRHL3	GRHL3	0.227781	0.411822	1.96944	-0.227781	0.559882	42.1986	0 .	1 x 1	1 p36	grainyhead like transcription factor 3
LYPD5	147	LYPD5	LYPD5	0.113486	0.295052	1.96596	-0.113486	0.494979	35.5752	0 .	1 x 5	19 q13	LY6/PLAUR domain containing 5
RNF227	148	RNF227	RNF227	0.246006	0.40211	1.95122	-0.246006	0.419616	28.8696	0 .	1 x 6	17 p13	ring finger protein 227
PLA2G4F	149	PLA2G4F	PLA2G4F	0.248454	0.420766	1.94877	-0.248454	0.529777	39.0085	0 .	1 x 4	15 q15	phospholipase A2 group IVF
PGLYRP3	150	PGLYRP3	PGLYRP3	0.251168	0.438704	1.94606	-0.251168	0.619578	49.2941	0 .	1 x 2	1 q21	peptidoglycan recognition protein 3
MFAP3L	151	MFAP3L	MFAP3L	0.134278	0.323749	1.94516	-0.134278	0.489806	35.0852	0 .	1 x 5	4 q33	microfibril associated protein 3 like
IDE	152	IDE	IDE	0.252846	0.413378	1.94438	-0.252846	0.460011	32.3542	0 .	1 x 5	10 q23	insulin degrading enzyme
RNF225	153	RNF225	RNF225	0.137859	0.316001	1.94158	-0.137859	0.438291	30.452	0 .	1 x 6	19 q13	ring finger protein 225
DNM2	154	DNM2	DNM2	0.546016	0.513383	1.93889	-0.546016	0.233235	14.9786	0 .	1 x 7	19 p13	dynamin 2
TUBB2A	155	TUBB2A	TUBB2A	0.364209	0.475958	1.93838	-0.364209	0.398623	27.1438	0 .	1 x 5	6 p25	tubulin beta 2A class IIa
TUBA4A	156	TUBA4A	TUBA4A	0.629057	0.569452	1.93589	-0.629057	0.40669	27.8007	0 .	1 x 1	2 q35	tubulin alpha 4a
CACNB4	157	CACNB4	CACNB4	0.146787	0.327083	1.93265	-0.146787	0.396557	26.9768	0 .	1 x 7	2 q23	calcium voltage-gated channel auxiliary subunit beta 4
DEGS1	158	DEGS1	DEGS1	0.777143	0.612956	1.93091	-0.777143	0.436562	30.3035	0 .	1 x 4	1 q42	delta 4-desaturase, sphingolipid 1
CBR1	159	CBR1	CBR1	0.374415	0.460804	1.92817	-0.374415	0.242356	15.6002	0 .	5 x 4	21 q22	carbonyl reductase 1
HR	160	HR	HR	0.270207	0.426896	1.92702	-0.270207	0.378081	25.5043	0 .	1 x 6	8 p21	HR lysine demethylase and nuclear receptor corepressor
KLF5	161	KLF5	KLF5	0.471319	0.561373	1.92658	-0.471319	0.508464	36.8763	0 .	2 x 1	13 q22	Kruppel like factor 5
FCHSD1	162	FCHSD1	FCHSD1	0.15739	0.324085	1.92205	-0.15739	0.303381	19.8832	0 .	1 x 7	5 q31	FCH and double SH3 domains 1
IL20RB	163	IL20RB	IL20RB	0.280059	0.455868	1.91717	-0.280059	0.558249	42.0197	0 .	1 x 2	3 q22	interleukin 20 receptor subunit beta
CD44	164	CD44	CD44	1.21909	0.606173	1.9164	-1.21909	0.286528	18.6768	0 .	1 x 3	11 p13	CD44 molecule (Indian blood group)
EVPL	165	EVPL	EVPL	0.483545	0.539022	1.91435	-0.483545	0.4411	30.6941	0 .	3 x 1	17 q25	envoplakin
ABLIM1	166	ABLIM1	ABLIM1	0.657326	0.557827	1.90762	-0.657326	0.313752	20.6358	0 .	1 x 1	10 q25	actin binding LIM protein 1
PDZK1IP1	167	PDZK1IP1	PDZK1IP1	0.402008	0.51383	1.90058	-0.402008	0.412085	28.2444	0 .	3 x 1	1 p33	PDZK1 interacting protein 1
JUP	168	JUP	JUP	0.935012	0.626857	1.8982	-0.935012	0.52318	38.3381	0 .	1 x 1	17 q21	junction plakoglobin
HSPB1	169	HSPB1	HSPB1	2.3696	0.59154	1.89308	-2.3696	0.526839	38.7087	0 .	3 x 1	7 q11	heat shock protein family B (small) member 1
MAP7D1	170	MAP7D1	MAP7D1	0.410542	0.49097	1.89204	-0.410542	0.244297	15.733	0 .	2 x 6	1 p34	MAP7 domain containing 1
TREX2	171	TREX2	TREX2	0.0599714	0.215239	1.88594	-0.0599714	0.393406	26.723	0 .	1 x 8	X q28	three prime repair exonuclease 2
THEM5	172	THEM5	THEM5	0.0615644	0.221978	1.88435	-0.0615644	0.496976	35.7657	0 .	1 x 7	1 q21	thioesterase superfamily member 5
ARHGEF10L	173	ARHGEF10L	ARHGEF10L	0.314171	0.439356	1.88305	-0.314171	0.331509	21.9436	0 .	1 x 5	1 p36	Rho guanine nucleotide exchange factor 10 like
LIPN	174	LIPN	LIPN	0.0658542	0.235262	1.88006	-0.0658542	0.51057	37.0828	0 .	1 x 6	10 q23	lipase family member N
LTB4R	175	LTB4R	LTB4R	0.323302	0.456221	1.87392	-0.323302	0.363778	24.3889	0 .	3 x 4	14 q12	leukotriene B4 receptor
EPHX3	176	EPHX3	EPHX3	0.216173	0.383742	1.86327	-0.216173	0.503259	36.3699	0 .	1 x 1	19 p13	epoxide hydrolase 3
INSYN1	177	INSYN1	INSYN1	0.082978	0.250584	1.86293	-0.082978	0.392625	26.6603	0 .	1 x 7	15 q24	inhibitory synaptic factor 1
ATP2C2	178	ATP2C2	ATP2C2	0.0870205	0.260929	1.85889	-0.0870205	0.501274	36.1781	0 .	1 x 6	16 q24	ATPase secretory pathway Ca2+ transporting 2
SCNN1B	179	SCNN1B	SCNN1B	0.0903216	0.261536	1.85559	-0.0903216	0.411954	28.2336	0 .	2 x 7	16 p12	sodium channel epithelial 1 beta subunit
NECTIN4	180	NECTIN4	NECTIN4	0.345349	0.4715	1.85188	-0.345349	0.47045	33.2941	0 .	2 x 1	1 q23	nectin cell adhesion molecule 4
AHNAK2	181	AHNAK2	AHNAK2	0.228317	0.393536	1.85112	-0.228317	0.419947	28.8973	0 .	1 x 5	14 q32	AHNAK nucleoprotein 2
CDC42EP1	182	CDC42EP1	CDC42EP1	0.346125	0.445005	1.8511	-0.346125	0.27836	18.0989	0 .	4 x 5	22 q13	CDC42 effector protein 1
KLK1	183	KLK1	KLK1	0.0993179	0.270469	1.84659	-0.0993179	0.490039	35.1071	0 .	1 x 6	19 q13	kallikrein 1
AVPI1	184	AVPI1	AVPI1	0.234122	0.384585	1.84532	-0.234122	0.347474	23.1417	0 .	1 x 7	10 q24	arginine vasopressin induced 1
DYNLL1	185	DYNLL1	DYNLL1	0.555223	0.530963	1.84267	-0.555223	0.328717	21.7363	0 .	1 x 5	12 q24	dynein light chain LC8-type 1
KCTD1	186	KCTD1	KCTD1	0.356045	0.467116	1.84118	-0.356045	0.329823	21.8183	0 .	3 x 6	18 q11	potassium channel tetramerization domain containing 1
ZBTB7C	187	ZBTB7C	ZBTB7C	0.24023	0.389989	1.83921	-0.24023	0.385373	26.081	0 .	3 x 5	18 q21	zinc finger and BTB domain containing 7C
SPINT1	188	SPINT1	SPINT1	0.466908	0.528558	1.83568	-0.466908	0.360595	24.1434	0 .	3 x 1	15 q15	serine peptidase inhibitor, Kunitz type 1
MYC	189	MYC	MYC	0.729776	0.576708	1.83517	-0.729776	0.278268	18.0924	0 .	3 x 4	8 q24	MYC proto-oncogene, bHLH transcription factor
TMEM99	190	TMEM99		0.11321	0.278555	1.8327	-0.11321	0.324928	21.456	0 .	1 x 8	17 q21	transmembrane protein 99 (putative)
WNT4	191	WNT4	WNT4	0.119901	0.293185	1.82601	-0.119901	0.363654	24.3794	0 .	4 x 6	1 p36	Wnt family member 4
CLCN3	192	CLCN3	CLCN3	0.380097	0.460382	1.81713	-0.380097	0.289294	18.8734	0 .	4 x 4	4 q33	chloride voltage-gated channel 3
CA2	193	CA2	CA2	0.132175	0.3122	1.81373	-0.132175	0.434809	30.1534	0 .	2 x 6	8 q21	carbonic anhydrase 2
ELOVL7	194	ELOVL7	ELOVL7	0.134222	0.302376	1.81169	-0.134222	0.372643	25.0778	0 .	1 x 7	5 q12	ELOVL fatty acid elongase 7
FAM110A	195	FAM110A	FAM110A	0.268272	0.408483	1.81117	-0.268272	0.368094	24.7233	0 .	1 x 6	20 p13	family with sequence similarity 110 member A
SLC16A10	196	SLC16A10	SLC16A10	0.135315	0.327043	1.8106	-0.135315	0.532085	39.2454	0 .	1 x 5	6 q21	solute carrier family 16 member 10
METRNL	197	METRNL	METRNL	0.755093	0.575199	1.80986	-0.755093	0.327611	21.6543	0 .	1 x 3	CHR_HSCHR17_1_CTG9 q25	meteorin like, glial cell differentiation regulator
ACPP	198	ACPP	ACPP	0.27012	0.436715	1.80932	-0.27012	0.52806	38.8331	0 .	1 x 4	3 q22	acid phosphatase, prostate
PYCARD	199	PYCARD	PYCARD	0.272318	0.417833	1.80712	-0.272318	0.400834	27.3231	0 .	3 x 3	16 p11	PYD and CARD domain containing
CKAP4	200	CKAP4	CKAP4	0.393161	0.461537	1.80406	-0.393161	0.233154	14.9731	0 .	4 x 6	12 q23	cytoskeleton associated protein 4
TNFRSF19	201	TNFRSF19	TNFRSF19	0.148672	0.326525	1.79724	-0.148672	0.359041	24.024	0 .	1 x 7	13 q12	TNF receptor superfamily member 19
SERPINB5	202	SERPINB5	SERPINB5	0.509704	0.544796	1.79288	-0.509704	0.445085	31.0396	0 .	2 x 1	18 q21	serpin family B member 5
SH3RF2	203	SH3RF2	SH3RF2	0.414804	0.51478	1.78242	-0.414804	0.523711	38.3917	0 .	1 x 3	5 q32	SH3 domain containing ring finger 2
EPS8L1	204	EPS8L1	EPS8L1	0.169604	0.354429	1.77631	-0.169604	0.458083	32.1825	0 .	2 x 3	19 q13	EPS8 like 1
ANKRD35	205	ANKRD35	ANKRD35	0.303593	0.432622	1.77585	-0.303593	0.332288	22.0015	0 .	4 x 4	1 q21	ankyrin repeat domain 35
TMEM154	206	TMEM154	TMEM154	0.170971	0.352821	1.77494	-0.170971	0.502822	36.3276	0 .	2 x 4	4 q31	transmembrane protein 154
IER2	207	IER2	IER2	0.710124	0.58374	1.77478	-0.710124	0.211738	13.5298	0 .	1 x 5	19 p13	immediate early response 2
RDH13	208	RDH13	RDH13	0.171548	0.341432	1.77436	-0.171548	0.38815	26.3021	0 .	3 x 5	CHR_HSCHR19_4_CTG3_1 q13	retinol dehydrogenase 13
TMEM123	209	TMEM123	TMEM123	0.528336	0.516741	1.77425	-0.528336	0.238959	15.3682	0 .	1 x 7	11 q22	transmembrane protein 123
RAPGEFL1	210	RAPGEFL1	RAPGEFL1	0.626739	0.557624	1.77116	-0.626739	0.376132	25.351	0 .	2 x 2	17 q21	Rap guanine nucleotide exchange factor like 1
IFITM10	211	IFITM10	IFITM10	0.179136	0.349677	1.76677	-0.179136	0.399615	27.2242	0 .	3 x 4	CHR_HSCHR11_2_CTG1_1 p15	interferon induced transmembrane protein 10
TUFT1	212	TUFT1	TUFT1	0.180535	0.352972	1.76537	-0.180535	0.454141	31.8331	0 .	1 x 5	1 q21	tuftelin 1
CAPNS2	213	CAPNS2	CAPNS2	0.315129	0.45416	1.76431	-0.315129	0.487153	34.8358	0 .	1 x 1	16 q12	calpain small subunit 2
TIAM1	214	TIAM1	TIAM1	0.183918	0.345784	1.76199	-0.183918	0.341198	22.6681	0 .	3 x 6	21 q22	TIAM Rac1 associated GEF 1
FRMD6	215	FRMD6	FRMD6	0.324717	0.443424	1.75472	-0.324717	0.273946	17.7884	0 .	1 x 7	14 q22	FERM domain containing 6
RAB3D	216	RAB3D	RAB3D	0.328097	0.45017	1.75134	-0.328097	0.432875	29.9883	0 .	2 x 3	19 p13	RAB3D, member RAS oncogene family
PLCH2	217	PLCH2	PLCH2	0.329283	0.454533	1.75016	-0.329283	0.330952	21.9022	0 .	4 x 4	1 p36	phospholipase C eta 2
CSK	218	CSK	CSK	0.333437	0.433028	1.746	-0.333437	0.241529	15.5436	0 .	5 x 5	15 q24	C-terminal Src kinase
LRATD1	219	LRATD1	LRATD1	0.206856	0.363469	1.73905	-0.206856	0.303443	19.8877	0 .	4 x 6	2 p24	LRAT domain containing 1
PTGER3	220	PTGER3	PTGER3	0.211235	0.368374	1.73468	-0.211235	0.30071	19.6907	0 .	1 x 7	1 p31	prostaglandin E receptor 3
ULK3	221	ULK3		0.213421	0.376593	1.73249	-0.213421	0.374496	25.2227	0 .	3 x 5
CA12	222	CA12	CA12	0.213805	0.384009	1.73211	-0.213805	0.344844	22.9428	0 .	4 x 4	15 q22	carbonic anhydrase 12
LIPM	223	LIPM	LIPM	0.0616212	0.218715	1.73014	-0.0616212	0.45533	31.9382	0 .	1 x 7	10 q23	lipase family member M
CLEC2A	224	CLEC2A	CLEC2A	0.0628723	0.222529	1.72889	-0.0628723	0.456335	32.0272	0 .	1 x 7	12 p13	C-type lectin domain family 2 member A
FAM43A	225	FAM43A	FAM43A	0.218136	0.371717	1.72777	-0.218136	0.281405	18.3138	0 .	1 x 8	3 q29	family with sequence similarity 43 member A
SH3BGRL3	226	SH3BGRL3	SH3BGRL3	0.757989	0.565556	1.72692	-0.757989	0.180253	11.4443	0 .	3 x 1	1 p36	SH3 domain binding glutamate rich protein like 3
ATP11B	227	ATP11B	ATP11B	0.354791	0.451865	1.72465	-0.354791	0.250086	16.1304	0 .	4 x 6	3 q26	ATPase phospholipid transporting 11B (putative)
EREG	228	EREG	EREG	0.0681048	0.231403	1.72365	-0.0681048	0.447575	31.2565	0 .	4 x 6	4 q13	epiregulin
LAD1	229	LAD1	LAD1	0.676863	0.60761	1.72103	-0.676863	0.463612	32.6764	0 .	1 x 1	1 q32	ladinin 1
PPP2R2C	230	PPP2R2C	PPP2R2C	0.0716459	0.226495	1.72011	-0.0716459	0.374273	25.2053	0 .	5 x 5	4 p16	protein phosphatase 2 regulatory subunit Bgamma
GATA3	231	GATA3	GATA3	0.359505	0.483157	1.71994	-0.359505	0.415573	28.5331	0 .	1 x 5	10 p14	GATA binding protein 3
NECTIN1	232	NECTIN1	NECTIN1	0.587577	0.564688	1.71501	-0.587577	0.446117	31.1294	0 .	2 x 1	11 q23	nectin cell adhesion molecule 1
ESYT3	233	ESYT3	ESYT3	0.0779304	0.230016	1.71383	-0.0779304	0.362237	24.27	0 .	1 x 8	3 q22	extended synaptotagmin 3
PIM1	234	PIM1	PIM1	0.234434	0.392757	1.71148	-0.234434	0.306986	20.1439	0 .	3 x 5	6 p21	Pim-1 proto-oncogene, serine/threonine kinase
SDR9C7	235	SDR9C7	SDR9C7	0.0838206	0.252418	1.70794	-0.0838206	0.517918	37.8102	0 .	1 x 6	12 q13	short chain dehydrogenase/reductase family 9C member 7
SLC5A1	236	SLC5A1	SLC5A1	0.0865624	0.263444	1.7052	-0.0865624	0.485123	34.6459	0 .	1 x 6	22 q12	solute carrier family 5 member 1
CSNK2B	237	CSNK2B	CSNK2B	0.499089	0.506127	1.69814	-0.499089	0.234865	15.0894	0 .	2 x 7	CHR_HSCHR6_MHC_SSTO_CTG1 p21	casein kinase 2 beta
SMOX	238	SMOX	SMOX	0.0963848	0.258456	1.69537	-0.0963848	0.31379	20.6386	0 .	2 x 8	20 p13	spermine oxidase
DUSP7	239	DUSP7	DUSP7	0.25216	0.394752	1.69375	-0.25216	0.327707	21.6615	0 .	4 x 5	3 p21	dual specificity phosphatase 7
PERP	240	PERP	PERP	1.48674	0.641846	1.69132	-1.48674	0.60258	47.1533	0 .	1 x 1	6 q23	p53 apoptosis effector related to PMP22
GSTA4	241	GSTA4	GSTA4	0.256802	0.39554	1.68911	-0.256802	0.294376	19.2361	0 .	4 x 6	6 p12	glutathione S-transferase alpha 4
RELCH	242	RELCH	RELCH	0.406083	0.476931	1.67336	-0.406083	0.268495	17.4067	0 .	4 x 5	18 q21	RAB11 binding and LisH domain, coiled-coil and HEAT repeat containing
BCL11A	243	BCL11A	BCL11A	0.273933	0.416982	1.67198	-0.273933	0.35982	24.0839	0 .	1 x 7	2 p16	BAF chromatin remodeling complex subunit BCL11A
ZNF385A	244	ZNF385A	ZNF385A	0.275603	0.411231	1.67031	-0.275603	0.24265	15.6203	0 .	5 x 4	12 q13	zinc finger protein 385A
SLC39A6	245	SLC39A6	SLC39A6	0.282002	0.420533	1.66391	-0.282002	0.352133	23.4956	0 .	1 x 7	18 q12	solute carrier family 39 member 6
CDC42BPG	246	CDC42BPG	CDC42BPG	0.286526	0.411115	1.65938	-0.286526	0.317228	20.8899	0 .	4 x 6	11 q13	CDC42 binding protein kinase gamma
ARHGAP32	247	ARHGAP32	ARHGAP32	0.287921	0.411229	1.65799	-0.287921	0.315044	20.7301	0 .	4 x 6	11 q24	Rho GTPase activating protein 32
GSDMC	248	GSDMC	GSDMC	0.13494	0.309686	1.65682	-0.13494	0.415209	28.5028	0 .	4 x 4	8 q24	gasdermin C
SNX21	249	SNX21	SNX21	0.289521	0.425237	1.65639	-0.289521	0.208538	13.316	0 .	1 x 8	20 q13	sorting nexin family member 21
RAB11A	250	RAB11A	RAB11A	0.830538	0.567465	1.65437	-0.830538	0.352637	23.534	0 .	1 x 2	15 q22	RAB11A, member RAS oncogene family
DUSP14	251	DUSP14	DUSP14	0.140427	0.30902	1.65133	-0.140427	0.33338	22.0828	0 .	1 x 7	17 q12	dual specificity phosphatase 14
NIPAL2	252	NIPAL2	NIPAL2	0.428915	0.487586	1.65053	-0.428915	0.332701	22.0323	0 .	1 x 5	8 q22	NIPA like domain containing 2
TTC39A	253	TTC39A	TTC39A	0.142582	0.308382	1.64918	-0.142582	0.292842	19.1264	0 .	5 x 5	1 p32	tetratricopeptide repeat domain 39A
PMAIP1	254	PMAIP1	PMAIP1	0.142803	0.31378	1.64896	-0.142803	0.33382	22.1157	0 .	2 x 8	18 q21	phorbol-12-myristate-13-acetate-induced protein 1
TMEM159	255	TMEM159	TMEM159	0.43075	0.489603	1.64869	-0.43075	0.306779	20.1289	0 .	1 x 6	16 p12	transmembrane protein 159
RCC2	256	RCC2	RCC2	0.432684	0.477719	1.64676	-0.432684	0.236869	15.2258	0 .	4 x 6	1 p36	regulator of chromosome condensation 2
LPIN3	257	LPIN3	LPIN3	0.300247	0.426338	1.64566	-0.300247	0.392211	26.6271	0 .	1 x 6	20 q12	lipin 3
PLEKHN1	258	PLEKHN1	PLEKHN1	0.148792	0.316494	1.64297	-0.148792	0.38803	26.2925	0 .	4 x 4	1 p36	pleckstrin homology domain containing N1
EPHA1	259	EPHA1	EPHA1	0.150398	0.318123	1.64136	-0.150398	0.295392	19.3088	0 .	5 x 4	7 q35	EPH receptor A1
ANO8	260	ANO8	ANO8	0.152655	0.325009	1.6391	-0.152655	0.38151	25.7748	0 .	3 x 5	19 p13	anoctamin 8
ERBB2	261	ERBB2	ERBB2	0.558801	0.530202	1.63842	-0.558801	0.350465	23.3686	0 .	3 x 2	17 q12	erb-b2 receptor tyrosine kinase 2
NIPAL1	262	NIPAL1	NIPAL1	0.156988	0.324186	1.63477	-0.156988	0.355142	23.7252	0 .	1 x 8	4 p12	NIPA like domain containing 1
PKP3	263	PKP3	PKP3	0.447424	0.512	1.63202	-0.447424	0.436795	30.3235	0 .	2 x 1	11 p15	plakophilin 3
NFKBIA	264	NFKBIA	NFKBIA	0.449674	0.492793	1.62977	-0.449674	0.223253	14.3031	0 .	1 x 8	14 q13	NFKB inhibitor alpha
HDGF	265	HDGF	HDGF	0.770103	0.544293	1.62779	-0.770103	0.213008	13.6148	0 .	5 x 4	1 q23	heparin binding growth factor
STARD5	266	STARD5	STARD5	0.319235	0.4387	1.62667	-0.319235	0.267016	17.3034	0 .	3 x 6	15 q25	StAR related lipid transfer domain containing 5
EHF	267	EHF	EHF	0.321114	0.455229	1.6248	-0.321114	0.473812	33.6006	0 .	3 x 1	11 p13	ETS homologous factor
FAM110C	268	FAM110C	FAM110C	0.167338	0.329121	1.62442	-0.167338	0.298598	19.5388	0 .	5 x 5	2 p25	family with sequence similarity 110 member C
DAPL1	269	DAPL1	DAPL1	0.169402	0.344763	1.62236	-0.169402	0.42305	29.1571	0 .	1 x 6	2 q24	death associated protein like 1
FAM83G	270	FAM83G	FAM83G	0.323938	0.446864	1.62197	-0.323938	0.398649	27.146	0 .	3 x 2	17 p11	family with sequence similarity 83 member G
KLF6	271	KLF6	KLF6	0.468712	0.512614	1.61073	-0.468712	0.220616	14.1255	0 .	1 x 8	10 p15	Kruppel like factor 6
MAPKAPK3	272	MAPKAPK3	MAPKAPK3	0.335321	0.450277	1.61059	-0.335321	0.372941	25.1011	0 .	1 x 5	3 p21	MAPK activated protein kinase 3
PARD6G	273	PARD6G	PARD6G	0.336085	0.439824	1.60982	-0.336085	0.343345	22.8297	0 .	2 x 6	18 q23	par-6 family cell polarity regulator gamma
ZNF598	274	ZNF598	ZNF598	0.336519	0.437942	1.60939	-0.336519	0.234268	15.0488	0 .	5 x 5	16 p13	zinc finger protein 598
MYH14	275	MYH14	MYH14	0.337286	0.459243	1.60862	-0.337286	0.341916	22.7221	0 .	4 x 3	19 q13	myosin heavy chain 14
TMPRSS13	276	TMPRSS13	TMPRSS13	0.183486	0.342549	1.60827	-0.183486	0.35034	23.3591	0 .	2 x 7	11 q23	transmembrane serine protease 13
PDLIM2	277	PDLIM2	PDLIM2	0.472828	0.501785	1.60661	-0.472828	0.288355	18.8066	0 .	3 x 5	8 p21	PDZ and LIM domain 2
FAM160A1	278	FAM160A1	FAM160A1	0.18728	0.343257	1.60448	-0.18728	0.341396	22.683	0 .	2 x 8	4 q31	family with sequence similarity 160 member A1
PRKCI	279	PRKCI	PRKCI	0.342378	0.436415	1.60353	-0.342378	0.220672	14.1292	0 .	5 x 5	3 q26	protein kinase C iota
ERBB3	280	ERBB3	ERBB3	0.346959	0.460734	1.59895	-0.346959	0.420623	28.9538	0 .	2 x 1	12 q13	erb-b2 receptor tyrosine kinase 3
RALBP1	281	RALBP1	RALBP1	0.347297	0.441944	1.59861	-0.347297	0.256774	16.5918	0 .	1 x 8	18 p11	ralA binding protein 1
IL22RA1	282	IL22RA1	IL22RA1	0.194135	0.356932	1.59762	-0.194135	0.36554	24.5252	0 .	1 x 7	1 p36	interleukin 22 receptor subunit alpha 1
PAQR7	283	PAQR7	PAQR7	0.194517	0.355492	1.59724	-0.194517	0.332757	22.0365	0 .	1 x 8	1 p36	progestin and adipoQ receptor family member 7
CLCA2	284	CLCA2	CLCA2	0.196753	0.377774	1.59501	-0.196753	0.425471	29.3608	0 .	3 x 3	1 p22	chloride channel accessory 2
CAMSAP3	285	CAMSAP3	CAMSAP3	0.199373	0.36615	1.59239	-0.199373	0.421872	29.0584	0 .	4 x 3	19 p13	calmodulin regulated spectrin associated protein family member 3
NFE2L2	286	NFE2L2	NFE2L2	0.805591	0.542355	1.5923	-0.805591	0.281186	18.2984	0 .	3 x 3	2 q31	nuclear factor, erythroid 2 like 2
EPS8L2	287	EPS8L2	EPS8L2	0.488139	0.511544	1.5913	-0.488139	0.347685	23.1577	0 .	3 x 1	11 p15	EPS8 like 2
RAB10	288	RAB10	RAB10	0.355696	0.453187	1.59021	-0.355696	0.233804	15.0173	0 .	5 x 5	2 p23	RAB10, member RAS oncogene family
H2AFY	289	H2AFY		0.35985	0.447481	1.58606	-0.35985	0.24444	15.7428	0 .	4 x 5
KDM5B	290	KDM5B	KDM5B	0.363744	0.453843	1.58217	-0.363744	0.247506	15.9531	0 .	4 x 5	1 q32	lysine demethylase 5B
PDCD4	291	PDCD4	PDCD4	0.504467	0.513642	1.57497	-0.504467	0.282841	18.4154	0 .	3 x 5	10 q25	programmed cell death 4
LAMTOR4	292	LAMTOR4	LAMTOR4	0.990388	0.558107	1.57456	-0.990388	0.168114	10.6503	0 .	1 x 8	7 q22	late endosomal/lysosomal adaptor, MAPK and MTOR activator 4
SERPINB7	293	SERPINB7	SERPINB7	0.0364969	0.17065	1.57294	-0.0364969	0.485374	34.6693	0 .	1 x 8	18 q21	serpin family B member 7
IL36G	294	IL36G	IL36G	0.0377175	0.173105	1.57172	-0.0377175	0.464965	32.7981	0 .	2 x 8	2 q14	interleukin 36 gamma
GDA	295	GDA	GDA	0.0407705	0.177755	1.56867	-0.0407705	0.416042	28.572	0 .	1 x 8	9 q21	guanine deaminase
IGFL3	296	IGFL3	IGFL3	0.0444138	0.187057	1.56502	-0.0444138	0.446469	31.16	0 .	1 x 8	19 q13	IGF like family member 3
SCRIB	297	SCRIB	SCRIB	0.381781	0.465137	1.56413	-0.381781	0.315399	20.756	0 .	4 x 3	CHR_HSCHR8_3_CTG7 q24	scribble planar cell polarity protein
SEMA4A	298	SEMA4A	SEMA4A	0.228386	0.373204	1.56337	-0.228386	0.319228	21.0365	0 .	1 x 8	1 q22	semaphorin 4A
MFSD5	299	MFSD5	MFSD5	0.229322	0.378219	1.56244	-0.229322	0.332948	22.0507	0 .	3 x 6	12 q13	major facilitator superfamily domain containing 5
CTSA	300	CTSA	CTSA	0.384251	0.45677	1.56166	-0.384251	0.223472	14.3179	0 .	1 x 8	20 q13	cathepsin A
C1orf21	301	C1orf21	C1orf21	0.388256	0.475601	1.55765	-0.388256	0.299593	19.6103	0 .	1 x 6	1 q25	chromosome 1 open reading frame 21
EIF6	302	EIF6	EIF6	0.523155	0.523126	1.55629	-0.523155	0.3337	22.1067	0 .	3 x 1	20 q11	eukaryotic translation initiation factor 6
MICALL1	303	MICALL1	MICALL1	0.238077	0.384681	1.55368	-0.238077	0.31079	20.4201	0 .	4 x 5	22 q13	MICAL like 1
BSPRY	304	BSPRY	BSPRY	0.239002	0.386952	1.55276	-0.239002	0.42452	29.2806	0 .	2 x 4	9 q32	B-box and SPRY domain containing
BICD2	305	BICD2	BICD2	0.52669	0.525337	1.55275	-0.52669	0.387349	26.2383	0 .	1 x 1	9 q22	BICD cargo adaptor 2
ALOXE3	306	ALOXE3	ALOXE3	0.0583332	0.207381	1.5511	-0.0583332	0.402017	27.4193	0 .	1 x 8	17 p13	arachidonate lipoxygenase 3
UGCG	307	UGCG	UGCG	0.241625	0.392338	1.55013	-0.241625	0.330341	21.8568	0 .	4 x 4	9 q31	UDP-glucose ceramide glucosyltransferase
AADACL2	308	AADACL2	AADACL2	0.0611893	0.219399	1.54825	-0.0611893	0.499173	35.9761	0 .	1 x 7	CHR_HSCHR3_1_CTG2_1 q25	arylacetamide deacetylase like 2
SPTSSB	309	SPTSSB	SPTSSB	0.0612628	0.213978	1.54818	-0.0612628	0.438143	30.4392	0 .	2 x 8	3 q26	serine palmitoyltransferase small subunit B
GM2A	310	GM2A	GM2A	0.532382	0.518613	1.54706	-0.532382	0.320259	21.1121	0 .	2 x 4	5 q33	GM2 ganglioside activator
PGM2	311	PGM2	PGM2	0.2447	0.385498	1.54706	-0.2447	0.324676	21.4374	0 .	4 x 5	4 p14	phosphoglucomutase 2
SLC44A1	312	SLC44A1	SLC44A1	0.404173	0.480008	1.54174	-0.404173	0.230696	14.8063	0 .	1 x 8	9 q31	solute carrier family 44 member 1
TOB2	313	TOB2	TOB2	0.253498	0.394728	1.53826	-0.253498	0.279702	18.1936	0 .	1 x 8	22 q13	transducer of ERBB2, 2
NRDC	314	NRDC	NRDC	0.408868	0.474436	1.53704	-0.408868	0.206491	13.1794	0 .	1 x 8	1 p32	nardilysin convertase
DLGAP4	315	DLGAP4	DLGAP4	0.412179	0.479339	1.53373	-0.412179	0.208737	13.3292	0 .	1 x 8	20 q11	DLG associated protein 4
ASAP3	316	ASAP3	ASAP3	0.258449	0.399925	1.53331	-0.258449	0.237211	15.249	0 .	1 x 8	1 p36	ArfGAP with SH3 domain, ankyrin repeat and PH domain 3
CHIC2	317	CHIC2	CHIC2	0.269111	0.400785	1.52265	-0.269111	0.275171	17.8745	0 .	1 x 8	4 q12	cysteine rich hydrophobic domain 2
POU3F1	318	POU3F1	POU3F1	0.0869069	0.251258	1.52253	-0.0869069	0.434048	30.0883	0 .	1 x 7	1 p34	POU class 3 homeobox 1
FAM83B	319	FAM83B	FAM83B	0.277431	0.413193	1.51433	-0.277431	0.391794	26.5936	0 .	2 x 5	6 p12	family with sequence similarity 83 member B
DAAM1	320	DAAM1	DAAM1	0.277749	0.40826	1.51401	-0.277749	0.332128	21.9897	0 .	3 x 6	14 q23	dishevelled associated activator of morphogenesis 1
RXRA	321	RXRA	RXRA	0.683894	0.535327	1.51333	-0.683894	0.204106	13.0205	0 .	1 x 7	9 q34	retinoid X receptor alpha
GTF2F2	322	GTF2F2	GTF2F2	0.278945	0.407328	1.51281	-0.278945	0.278929	18.139	0 .	1 x 8	13 q14	general transcription factor IIF subunit 2
TNFAIP8L3	323	TNFAIP8L3	TNFAIP8L3	0.100595	0.260627	1.50884	-0.100595	0.302956	19.8526	0 .	1 x 8	15 q21	TNF alpha induced protein 8 like 3
TNKS1BP1	324	TNKS1BP1	TNKS1BP1	0.571115	0.508408	1.50833	-0.571115	0.188426	11.9818	0 .	4 x 6	11 q12	tankyrase 1 binding protein 1
PNPLA1	325	PNPLA1	PNPLA1	0.102613	0.269196	1.50682	-0.102613	0.359209	24.0369	0 .	1 x 8	6 p21	patatin like phospholipase domain containing 1
SLC11A2	326	SLC11A2	SLC11A2	0.286875	0.412742	1.50488	-0.286875	0.236119	15.1747	0 .	1 x 8	12 q13	solute carrier family 11 member 2
AMOTL1	327	AMOTL1	AMOTL1	0.290881	0.414063	1.50088	-0.290881	0.226593	14.5286	0 .	5 x 5	11 q21	angiomotin like 1
ATOX1	328	ATOX1	ATOX1	0.446519	0.487109	1.49939	-0.446519	0.251869	16.2532	0 .	3 x 7	5 q33	antioxidant 1 copper chaperone
TSPO	329	TSPO	TSPO	0.701466	0.541783	1.49576	-0.701466	0.299572	19.6088	0 .	3 x 3	22 q13	translocator protein
CUL3	330	CUL3	CUL3	0.297162	0.414563	1.4946	-0.297162	0.319683	21.0698	0 .	3 x 6	2 q36	cullin 3
CARD14	331	CARD14	CARD14	0.115444	0.28445	1.49399	-0.115444	0.464028	32.7138	0 .	2 x 6	17 q25	caspase recruitment domain family member 14
CEP170B	332	CEP170B	CEP170B	0.298972	0.418295	1.49279	-0.298972	0.298281	19.516	0 .	4 x 5	14 q32	centrosomal protein 170B
PLS3	333	PLS3	PLS3	0.301517	0.423091	1.49024	-0.301517	0.25145	16.2244	0 .	5 x 5	X q23	plastin 3
ACAP3	334	ACAP3	ACAP3	0.457012	0.492881	1.4889	-0.457012	0.276633	17.9773	0 .	3 x 5	1 p36	ArfGAP with coiled-coil, ankyrin repeat and PH domains 3
IRF6	335	IRF6	IRF6	0.30423	0.420486	1.48753	-0.30423	0.323202	21.3287	0 .	4 x 4	1 q32	interferon regulatory factor 6
NDEL1	336	NDEL1	NDEL1	0.7137	0.532233	1.48352	-0.7137	0.211487	13.513	0 .	3 x 6	17 p13	nudE neurodevelopment protein 1 like 1
SERPINB8	337	SERPINB8	SERPINB8	0.128749	0.291553	1.48069	-0.128749	0.346617	23.0769	0 .	4 x 6	18 q22	serpin family B member 8
ZBTB7A	338	ZBTB7A	ZBTB7A	0.599161	0.518549	1.48028	-0.599161	0.225354	14.4449	0 .	4 x 4	19 p13	zinc finger and BTB domain containing 7A
MINK1	339	MINK1	MINK1	0.467664	0.496633	1.47825	-0.467664	0.284704	18.5473	0 .	4 x 3	17 p13	misshapen like kinase 1
WNK1	340	WNK1	WNK1	0.828223	0.545024	1.47436	-0.828223	0.207947	13.2765	0 .	1 x 7	12 p13	WNK lysine deficient protein kinase 1
AP1G2	341	AP1G2	AP1G2	0.323819	0.430705	1.46794	-0.323819	0.262646	16.999	0 .	4 x 6	14 q11	adaptor related protein complex 1 subunit gamma 2
EXPH5	342	EXPH5	EXPH5	0.144747	0.309863	1.46469	-0.144747	0.352778	23.5447	0 .	1 x 8	11 q22	exophilin 5
BMP7	343	BMP7	BMP7	0.150773	0.315398	1.45866	-0.150773	0.300531	19.6778	0 .	5 x 5	20 q13	bone morphogenetic protein 7
EIF4H	344	EIF4H	EIF4H	1.02869	0.552062	1.45622	-1.02869	0.23306	14.9668	0 .	2 x 6	7 q11	eukaryotic translation initiation factor 4H
TUT7	345	TUT7	TUT7	0.496657	0.502153	1.44925	-0.496657	0.294976	19.2791	0 .	3 x 4	9 q21	terminal uridylyl transferase 7
HDAC5	346	HDAC5	HDAC5	0.344369	0.443652	1.44739	-0.344369	0.253582	16.3713	0 .	1 x 8	17 q21	histone deacetylase 5
RAB11FIP1	347	RAB11FIP1	RAB11FIP1	0.162324	0.323322	1.44711	-0.162324	0.31857	20.9882	0 .	4 x 6	8 p11	RAB11 family interacting protein 1
MAP3K6	348	MAP3K6	MAP3K6	0.352833	0.447042	1.43893	-0.352833	0.230241	14.7755	0 .	4 x 6	1 p36	mitogen-activated protein kinase kinase kinase 6
ZDHHC20	349	ZDHHC20	ZDHHC20	0.361057	0.452762	1.4307	-0.361057	0.278338	18.0973	0 .	4 x 6	13 q12	zinc finger DHHC-type containing 20
CAMK1D	350	CAMK1D	CAMK1D	0.179357	0.337878	1.43008	-0.179357	0.288937	18.848	0 .	1 x 8	10 p13	calcium/calmodulin dependent protein kinase ID
GNB4	351	GNB4	GNB4	0.185203	0.349096	1.42423	-0.185203	0.288679	18.8297	0 .	1 x 8	3 q26	G protein subunit beta 4
EPHB3	352	EPHB3	EPHB3	0.185716	0.348284	1.42372	-0.185716	0.294977	19.2792	0 .	5 x 5	3 q27	EPH receptor B3
HECA	353	HECA	HECA	0.369089	0.452818	1.42267	-0.369089	0.237042	15.2376	0 .	1 x 8	6 q24	hdc homolog, cell cycle regulator
ABI1	354	ABI1	ABI1	0.370292	0.452433	1.42147	-0.370292	0.251014	16.1943	0 .	4 x 6	10 p12	abl interactor 1
CTSD	355	CTSD	CTSD	1.62577	0.512378	1.41876	-1.62577	0.275812	17.9195	0 .	3 x 1	11 p15	cathepsin D
KCNK6	356	KCNK6	KCNK6	0.191651	0.344609	1.41779	-0.191651	0.266197	17.2463	0 .	5 x 5	19 q13	potassium two pore domain channel subfamily K member 6
ACVR2A	357	ACVR2A	ACVR2A	0.195928	0.352635	1.41351	-0.195928	0.299174	19.5802	0 .	1 x 8	2 q22	activin A receptor type 2A
CCDC120	358	CCDC120	CCDC120	0.198465	0.354143	1.41097	-0.198465	0.347117	23.1147	0 .	4 x 5	X p11	coiled-coil domain containing 120
EIF4G2	359	EIF4G2	EIF4G2	1.16536	0.522376	1.39959	-1.16536	0.273405	17.7504	0 .	3 x 3	11 p15	eukaryotic translation initiation factor 4 gamma 2
FOXN3	360	FOXN3	FOXN3	0.3996	0.468136	1.39216	-0.3996	0.239775	15.4238	0 .	1 x 8	14 q32	forkhead box N3
PLP2	361	PLP2	PLP2	0.564018	0.520418	1.38189	-0.564018	0.238863	15.3617	0 .	4 x 3	X p11	proteolipid protein 2
CBLC	362	CBLC	CBLC	0.228086	0.378795	1.38135	-0.228086	0.352671	23.5366	0 .	4 x 4	19 q13	Cbl proto-oncogene C
GNAI3	363	GNAI3	GNAI3	0.411472	0.476027	1.38029	-0.411472	0.27372	17.7726	0 .	3 x 5	1 p13	G protein subunit alpha i3
SH3GLB2	364	SH3GLB2	SH3GLB2	0.425219	0.477768	1.36654	-0.425219	0.262696	17.0025	0 .	3 x 6	9 q34	SH3 domain containing GRB2 like, endophilin B2
ZFP36L2	365	ZFP36L2	ZFP36L2	1.34443	0.565229	1.36362	-1.34443	0.183698	11.6705	0 .	1 x 7	2 p21	ZFP36 ring finger protein like 2
SERBP1	366	SERBP1	SERBP1	1.03982	0.54606	1.35808	-1.03982	0.281897	18.3486	0 .	1 x 6	1 p31	SERPINE1 mRNA binding protein 1
FGF22	367	FGF22	FGF22	0.0471852	0.187261	1.33911	-0.0471852	0.401213	27.3539	0 .	1 x 8	19 p13	fibroblast growth factor 22
DLX5	368	DLX5	DLX5	0.0734792	0.227464	1.31282	-0.0734792	0.363369	24.3573	0 .	1 x 8	7 q21	distal-less homeobox 5
PGLYRP4	369	PGLYRP4	PGLYRP4	0.0741764	0.23115	1.31212	-0.0741764	0.411083	28.1617	0 .	2 x 8	1 q21	peptidoglycan recognition protein 4
ABCD3	370	ABCD3	ABCD3	0.306127	0.420052	1.30331	-0.306127	0.249963	16.122	0 .	5 x 5	1 p21	ATP binding cassette subfamily D member 3
RHBDL2	371	RHBDL2	RHBDL2	0.108273	0.270251	1.27802	-0.108273	0.352413	23.5169	0 .	5 x 4	1 p34	rhomboid like 2

## Sheet: E
	Rank	ID	Symbol	mean expression	SD	max delta e	min delta e	correlation	->t.score	->p.value	Metagene	Chromosome	Description
PIGR	1	PIGR	PIGR	0.0655096	0.238966	2.64254	-0.0655096	0.201467	12.845	0 .	39 x 4	1 q32	polymeric immunoglobulin receptor
IFI30	2	IFI30	IFI30	0.269714	0.413222	2.12818	-0.269714	0.250489	16.1582	0 .	40 x 2	19 p13	IFI30 lysosomal thiol reductase
SLFN5	3	SLFN5	SLFN5	0.202454	0.359086	1.87699	-0.202454	0.239155	15.3816	0 .	39 x 3	17 q12	schlafen family member 5
SF3B1	4	SF3B1	SF3B1	0.744563	0.541084	1.82039	-0.744563	0.297354	19.4495	0 .	40 x 1	2 q33	splicing factor 3b subunit 1
LIMD2	5	LIMD2	LIMD2	0.127344	0.293881	1.81857	-0.127344	0.247169	15.93	0 .	39 x 3	17 q23	LIM domain containing 2
BTG2	6	BTG2	BTG2	0.645133	0.562236	1.75276	-0.645133	0.289776	18.9078	0 .	40 x 1	1 q32	BTG anti-proliferation factor 2
GRINA	7	GRINA	GRINA	0.688078	0.545515	1.70982	-0.688078	0.254604	16.4419	0 .	38 x 1	8 q24	glutamate ionotropic receptor NMDA type subunit associated protein 1
CNN2	8	CNN2	CNN2	0.597037	0.536136	1.70555	-0.597037	0.286175	18.6517	0 .	40 x 1	19 p13	calponin 2
IFNGR2	9	IFNGR2	IFNGR2	0.628743	0.533413	1.67384	-0.628743	0.256579	16.5783	0 .	39 x 1	CHR_HSCHR21_4_CTG1_1 q22	interferon gamma receptor 2
H1FX	10	H1FX		0.656756	0.529263	1.64583	-0.656756	0.296095	19.3592	0 .	40 x 1
PLAUR	11	PLAUR	PLAUR	0.146986	0.311847	1.64477	-0.146986	0.213627	13.6562	0 .	39 x 4	19 q13	plasminogen activator, urokinase receptor
ARRDC3	12	ARRDC3	ARRDC3	0.781588	0.540897	1.61631	-0.781588	0.284874	18.5594	0 .	38 x 1	5 q14	arrestin domain containing 3
TAPBP	13	TAPBP	TAPBP	0.586732	0.530245	1.61049	-0.586732	0.320448	21.1261	0 .	38 x 1	CHR_HSCHR6_MHC_DBB_CTG1 p21	TAP binding protein
LPCAT1	14	LPCAT1	LPCAT1	0.189184	0.34755	1.60258	-0.189184	0.205986	13.1457	0 .	39 x 1	5 p15	lysophosphatidylcholine acyltransferase 1
STK17B	15	STK17B	STK17B	0.199659	0.357523	1.5921	-0.199659	0.242252	15.5931	0 .	39 x 2	2 q32	serine/threonine kinase 17b
USP22	16	USP22	USP22	0.729881	0.53164	1.5727	-0.729881	0.272076	17.6573	0 .	39 x 1	17 p11	ubiquitin specific peptidase 22
HIST1H1E	17	HIST1H1E		0.844243	0.557839	1.55365	-0.844243	0.293989	19.2084	0 .	38 x 1
SIVA1	18	SIVA1	SIVA1	0.759822	0.529366	1.54276	-0.759822	0.278632	18.1181	0 .	38 x 1	14 q32	SIVA1 apoptosis inducing factor
HNRNPA0	19	HNRNPA0	HNRNPA0	0.659589	0.523086	1.53764	-0.659589	0.293802	19.1951	0 .	38 x 1	5 q31	heterogeneous nuclear ribonucleoprotein A0
PPP1R12C	20	PPP1R12C	PPP1R12C	0.4187	0.481353	1.52721	-0.4187	0.210185	13.426	0 .	38 x 1	19 q13	protein phosphatase 1 regulatory subunit 12C
SND1	21	SND1	SND1	0.671493	0.536434	1.52573	-0.671493	0.297936	19.4913	0 .	40 x 1	7 q32	staphylococcal nuclease and tudor domain containing 1
ITGAX	22	ITGAX	ITGAX	0.0878253	0.25168	1.52161	-0.0878253	0.215212	13.7624	0 .	39 x 4	16 p11	integrin subunit alpha X
RSRP1	23	RSRP1	RSRP1	0.78124	0.529658	1.52135	-0.78124	0.260008	16.8159	0 .	39 x 1	1 p36	arginine and serine rich protein 1
CTBP1	24	CTBP1	CTBP1	0.690527	0.525446	1.5067	-0.690527	0.264212	17.1079	0 .	38 x 1	4 p16	C-terminal binding protein 1
SKAP1	25	SKAP1	SKAP1	0.112531	0.275224	1.49691	-0.112531	0.235386	15.1249	0 .	39 x 4	17 q21	src kinase associated phosphoprotein 1
CXCR4	26	CXCR4	CXCR4	0.114103	0.282125	1.49534	-0.114103	0.24101	15.5082	0 .	40 x 3	2 q22	C-X-C motif chemokine receptor 4
CREBZF	27	CREBZF	CREBZF	0.584884	0.520762	1.49456	-0.584884	0.287798	18.767	0 .	39 x 1	11 q14	CREB/ATF bZIP transcription factor
EPSTI1	28	EPSTI1	EPSTI1	0.114984	0.277003	1.49445	-0.114984	0.219898	14.0772	0 .	39 x 4	13 q14	epithelial stromal interaction 1
ALOX5	29	ALOX5	ALOX5	0.131933	0.296956	1.4775	-0.131933	0.196524	12.517	0 .	39 x 4	10 q11	arachidonate 5-lipoxygenase
GSTK1	30	GSTK1	GSTK1	0.606495	0.517078	1.47295	-0.606495	0.246516	15.8851	0 .	38 x 1	7 q34	glutathione S-transferase kappa 1
PGGHG	31	PGGHG	PGGHG	0.139622	0.30791	1.46982	-0.139622	0.226861	14.5468	0 .	39 x 4	11 p15	protein-glucosylgalactosylhydroxylysine glucosidase
CCNL2	32	CCNL2	CCNL2	1.09672	0.549467	1.46823	-1.09672	0.298064	19.5005	0 .	39 x 1	1 p36	cyclin L2
PDIA6	33	PDIA6	PDIA6	0.742823	0.53614	1.4544	-0.742823	0.227956	14.6208	0 .	40 x 2	2 p25	protein disulfide isomerase family A member 6
ITM2C	34	ITM2C	ITM2C	0.158325	0.321571	1.45111	-0.158325	0.261937	16.9497	0 .	40 x 2	2 q37	integral membrane protein 2C
HP1BP3	35	HP1BP3	HP1BP3	0.762727	0.537012	1.4345	-0.762727	0.218356	13.9735	0 .	38 x 1	1 p36	heterochromatin protein 1 binding protein 3
HNRNPH1	36	HNRNPH1	HNRNPH1	0.78884	0.556735	1.40838	-0.78884	0.340192	22.5925	0 .	39 x 1	5 q35	heterogeneous nuclear ribonucleoprotein H1
TCF25	37	TCF25	TCF25	0.672998	0.526203	1.40644	-0.672998	0.25948	16.7793	0 .	40 x 1	16 q24	transcription factor 25
PNISR	38	PNISR	PNISR	0.722657	0.537679	1.35678	-0.722657	0.287887	18.7733	0 .	40 x 1	6 q16	PNN interacting serine and arginine rich protein
SNRNP70	39	SNRNP70	SNRNP70	1.43603	0.499118	1.33656	-1.43603	0.276019	17.9341	0 .	40 x 1	19 q13	small nuclear ribonucleoprotein U1 subunit 70
GRK2	40	GRK2	GRK2	0.632451	0.517215	1.31346	-0.632451	0.260027	16.8172	0 .	39 x 1	11 q13	G protein-coupled receptor kinase 2
DOCK8	41	DOCK8	DOCK8	0.101878	0.26354	1.28442	-0.101878	0.273659	17.7682	0 .	40 x 3	9 p24	dedicator of cytokinesis 8

## Sheet: F
	Rank	ID	Symbol	mean expression	SD	max delta e	min delta e	correlation	->t.score	->p.value	Metagene	Chromosome	Description
IGLC1	1	IGLC1		0.679876	0.786071	5.03055	-0.679876	0.586768	45.2527	0 .	42 x 2	22 q11	immunoglobulin lambda constant 1
IGHA1	2	IGHA1		1.9785	1.05844	4.49075	-1.9785	0.69162	59.8005	0 .	42 x 2	CHR_HSCHR14_3_CTG1 q32	immunoglobulin heavy constant alpha 1
IGHG4	3	IGHG4		1.20247	1.06993	4.4845	-1.20247	0.5657	42.8419	0 .	42 x 2	CHR_HSCHR14_3_CTG1 q32	immunoglobulin heavy constant gamma 4 (G4m marker)
IGHG3	4	IGHG3		0.871903	0.89315	4.47043	-0.871903	0.666613	55.8489	0 .	42 x 2	CHR_HSCHR14_3_CTG1 q32	immunoglobulin heavy constant gamma 3 (G3m marker)
IGLV3-1	5	IGLV3-1		0.319201	0.553814	4.16944	-0.319201	0.53099	39.1329	0 .	42 x 2	22 q11	immunoglobulin lambda variable 3-1
IGHG2	6	IGHG2		0.908728	0.916915	4.12171	-0.908728	0.693455	60.1059	0 .	42 x 2	CHR_HSCHR14_3_CTG1 q32	immunoglobulin heavy constant gamma 2 (G2m marker)
IGHG1	7	IGHG1		1.27606	1.03745	4.08052	-1.27606	0.699968	61.2077	0 .	42 x 2	CHR_HSCHR14_3_CTG1 q32	immunoglobulin heavy constant gamma 1 (G1m marker)
IGLV6-57	8	IGLV6-57		0.0439109	0.208676	3.96342	-0.0439109	0.33571	22.2567	0 .	41 x 3	22 q11	immunoglobulin lambda variable 6-57
JCHAIN	9	JCHAIN	JCHAIN	1.00315	0.895002	3.87965	-1.00315	0.721996	65.1667	0 .	42 x 2	4 q13	joining chain of multimeric IgA and IgM
IGKV4-1	10	IGKV4-1		0.291467	0.547408	3.86742	-0.291467	0.545917	40.691	0 .	42 x 2	2 p11	immunoglobulin kappa variable 4-1
IGKC	11	IGKC		3.55088	1.21055	3.78345	-3.55088	0.7967	82.3228	0 .	42 x 2	2 p11	immunoglobulin kappa constant
IGHM	12	IGHM		0.16043	0.39268	3.30531	-0.16043	0.393696	26.7463	0 .	42 x 2	CHR_HSCHR14_3_CTG1 q32	immunoglobulin heavy constant mu
MMP1	13	MMP1	MMP1	0.204415	0.433528	3.12779	-0.204415	0.345027	22.9566	0 .	44 x 2	11 q22	matrix metallopeptidase 1
LYZ	14	LYZ	LYZ	0.511145	0.602494	3.07237	-0.511145	0.386257	26.1513	0 .	42 x 1	12 q15	lysozyme
THBS1	15	THBS1	THBS1	0.394592	0.523556	2.90125	-0.394592	0.32612	21.5441	0 .	45 x 1	15 q14	thrombospondin 1
SST	16	SST	SST	0.0914318	0.29638	2.68116	-0.0914318	0.37202	25.0291	0 .	41 x 2	3 q27	somatostatin
TNC	17	TNC	TNC	0.273528	0.442641	2.67091	-0.273528	0.373587	25.1516	0 .	45 x 1	9 q33	tenascin C
DERL3	18	DERL3	DERL3	0.252032	0.481376	2.63834	-0.252032	0.662694	55.2621	0 .	42 x 2	22 q11	derlin 3
GREM1	19	GREM1	GREM1	0.154528	0.34618	2.61806	-0.154528	0.281352	18.3101	0 .	45 x 1	15 q13	gremlin 1, DAN family BMP antagonist
IGHJ6	20	IGHJ6		0.18194	0.402435	2.45712	-0.18194	0.580459	44.517	0 .	42 x 2	CHR_HSCHR14_3_CTG1 q32	immunoglobulin heavy joining 6
IGHD	21	IGHD		0.0649821	0.244512	2.41992	-0.0649821	0.317165	20.8852	0 .	41 x 3	CHR_HSCHR14_3_CTG1 q32	immunoglobulin heavy constant delta
XBP1	22	XBP1	XBP1	0.941181	0.659632	2.39102	-0.941181	0.570721	43.4047	0 .	42 x 2	22 q12	X-box binding protein 1
CCL19	23	CCL19	CCL19	0.2209	0.413869	2.26401	-0.2209	0.326097	21.5424	0 .	43 x 1	9 p13	C-C motif chemokine ligand 19
MCAM	24	MCAM	MCAM	0.333258	0.468395	2.15165	-0.333258	0.248943	16.0519	0 .	45 x 3	11 q23	melanoma cell adhesion molecule
TENT5C	25	TENT5C	TENT5C	0.194443	0.391143	2.10814	-0.194443	0.418002	28.735	0 .	42 x 2	1 p12	terminal nucleotidyltransferase 5C
IL10RA	26	IL10RA	IL10RA	0.21471	0.381576	2.08787	-0.21471	0.383844	25.9596	0 .	42 x 2	11 q23	interleukin 10 receptor subunit alpha
MZB1	27	MZB1	MZB1	0.131558	0.326689	2.06567	-0.131558	0.554178	41.5768	0 .	42 x 2	5 q31	marginal zone B and B1 cell specific protein
ITGB2	28	ITGB2	ITGB2	0.138183	0.310792	2.05904	-0.138183	0.176666	11.2091	0 .	40 x 5	21 q22	integrin subunit beta 2
ADGRE5	29	ADGRE5	ADGRE5	0.141208	0.312402	2.05602	-0.141208	0.205409	13.1073	0 .	45 x 3	19 p13	adhesion G protein-coupled receptor E5
PIM2	30	PIM2	PIM2	0.146449	0.337519	2.05078	-0.146449	0.522569	38.2765	0 .	42 x 2	X p11	Pim-2 proto-oncogene, serine/threonine kinase
HERPUD1	31	HERPUD1	HERPUD1	0.533526	0.541286	2.03142	-0.533526	0.384721	26.0292	0 .	42 x 2	16 q13	homocysteine inducible ER protein with ubiquitin like domain 1
MASP1	32	MASP1	MASP1	0.286247	0.44169	2.01634	-0.286247	0.345315	22.9784	0 .	43 x 1	3 q27	mannan binding lectin serine peptidase 1
TXNDC5	33	TXNDC5	TXNDC5	0.565014	0.576716	1.99994	-0.565014	0.525482	38.5709	0 .	42 x 2	6 p24	thioredoxin domain containing 5
FNDC3B	34	FNDC3B	FNDC3B	0.44367	0.512269	1.95423	-0.44367	0.375312	25.2868	0 .	43 x 1	3 q26	fibronectin type III domain containing 3B
WDFY4	35	WDFY4	WDFY4	0.128686	0.308707	1.95076	-0.128686	0.204517	13.0479	0 .	40 x 4	10 q11	WDFY family member 4
CYBA	36	CYBA	CYBA	0.364252	0.473556	1.93833	-0.364252	0.36393	24.4007	0 .	42 x 1	16 q24	cytochrome b-245 alpha chain
SEL1L	37	SEL1L	SEL1L	0.262119	0.4015	1.93511	-0.262119	0.228529	14.6595	0 .	43 x 2	14 q31	SEL1L adaptor subunit of ERAD E3 ubiquitin ligase
WNT5A	38	WNT5A	WNT5A	0.150527	0.319768	1.92891	-0.150527	0.257004	16.6077	0 .	41 x 3	3 p14	Wnt family member 5A
IGHV6-1	39	IGHV6-1		0.0266912	0.149227	1.91922	-0.0266912	0.299273	19.5874	0 .	40 x 5	CHR_HSCHR14_3_CTG1 q32	immunoglobulin heavy variable 6-1
COTL1	40	COTL1	COTL1	0.28602	0.428958	1.9112	-0.28602	0.308551	20.2574	0 .	43 x 1	16 q24	coactosin like F-actin binding protein 1
TP53INP1	41	TP53INP1	TP53INP1	0.191786	0.3613	1.88766	-0.191786	0.41699	28.6508	0 .	42 x 2	8 q22	tumor protein p53 inducible nuclear protein 1
PTPRC	42	PTPRC	PTPRC	0.225246	0.385908	1.8542	-0.225246	0.218107	13.9568	0 .	45 x 1	CHR_HSCHR1_3_CTG31 q31	protein tyrosine phosphatase receptor type C
SMCHD1	43	SMCHD1	SMCHD1	0.464814	0.500037	1.83777	-0.464814	0.216737	13.8648	0 .	42 x 1	18 p11	structural maintenance of chromosomes flexible hinge domain containing 1
HCLS1	44	HCLS1	HCLS1	0.13331	0.297332	1.8126	-0.13331	0.250813	16.1805	0 .	41 x 4	3 q13	hematopoietic cell-specific Lyn substrate 1
ARHGAP45	45	ARHGAP45		0.137764	0.299697	1.80815	-0.137764	0.20933	13.3689	0 .	40 x 5
ARGLU1	46	ARGLU1	ARGLU1	0.839264	0.574766	1.79979	-0.839264	0.255596	16.5104	0 .	41 x 1	13 q33	arginine and glutamate rich 1
GUCY1A1	47	GUCY1A1	GUCY1A1	0.167662	0.343318	1.77825	-0.167662	0.292756	19.1203	0 .	45 x 2	4 q32	guanylate cyclase 1 soluble subunit alpha 1
CIITA	48	CIITA	CIITA	0.302738	0.436529	1.7767	-0.302738	0.355267	23.7348	0 .	43 x 1	16 p13	class II major histocompatibility complex transactivator
TXNDC11	49	TXNDC11	TXNDC11	0.308801	0.437115	1.77064	-0.308801	0.370526	24.9125	0 .	42 x 2	16 p13	thioredoxin domain containing 11
RUNX1	50	RUNX1	RUNX1	0.430627	0.499214	1.7666	-0.430627	0.239172	15.3828	0 .	45 x 1	21 q22	RUNX family transcription factor 1
CXCL13	51	CXCL13	CXCL13	0.0345801	0.171164	1.75718	-0.0345801	0.321434	21.1985	0 .	40 x 4	4 q21	C-X-C motif chemokine ligand 13
RAC2	52	RAC2	RAC2	0.192372	0.359489	1.75354	-0.192372	0.221619	14.193	0 .	44 x 1	22 q13	Rac family small GTPase 2
BST2	53	BST2	BST2	0.327772	0.444869	1.75167	-0.327772	0.299426	19.5983	0 .	44 x 1	19 p13	bone marrow stromal cell antigen 2
TMEM263	54	TMEM263	TMEM263	0.199289	0.356486	1.74662	-0.199289	0.211891	13.5401	0 .	45 x 1	12 q23	transmembrane protein 263
IGLJ1	55	IGLJ1		0.0452146	0.185128	1.74654	-0.0452146	0.406709	27.8022	0 .	41 x 3	22 q11	immunoglobulin lambda joining 1
AKNA	56	AKNA	AKNA	0.210836	0.368579	1.73507	-0.210836	0.248778	16.0405	0 .	44 x 1	9 q32	AT-hook transcription factor
HLA-F	57	HLA-F	HLA-F	0.350747	0.462741	1.72869	-0.350747	0.248706	16.0355	0 .	45 x 1	CHR_HSCHR6_MHC_COX_CTG1 p22	major histocompatibility complex, class I, F
SSR4	58	SSR4	SSR4	0.672911	0.5442	1.72498	-0.672911	0.305295	20.0215	0 .	42 x 1	X q28	signal sequence receptor subunit 4
COL18A1	59	COL18A1	COL18A1	0.35889	0.469511	1.72055	-0.35889	0.308399	20.2464	0 .	45 x 1	21 q22	collagen type XVIII alpha 1 chain
CD79A	60	CD79A	CD79A	0.074752	0.249191	1.71701	-0.074752	0.495134	35.5899	0 .	42 x 2	19 q13	CD79a molecule
PMEPA1	61	PMEPA1	PMEPA1	0.230528	0.377417	1.71538	-0.230528	0.204093	13.0197	0 .	44 x 3	20 q13	prostate transmembrane protein, androgen induced 1
CYBC1	62	CYBC1	CYBC1	0.245561	0.386151	1.70035	-0.245561	0.188365	11.9778	0 .	44 x 4	17 q25	cytochrome b-245 chaperone 1
SAR1A	63	SAR1A	SAR1A	0.500969	0.49968	1.69626	-0.500969	0.155098	9.80451	0 .	45 x 1	10 q22	secretion associated Ras related GTPase 1A
ZBP1	64	ZBP1	ZBP1	0.0963836	0.276441	1.69538	-0.0963836	0.487469	34.8655	0 .	42 x 2	20 q13	Z-DNA binding protein 1
SLC17A9	65	SLC17A9	SLC17A9	0.100012	0.268433	1.69175	-0.100012	0.364531	24.4471	0 .	41 x 2	20 q13	solute carrier family 17 member 9
SERPINB9	66	SERPINB9	SERPINB9	0.10161	0.259428	1.69015	-0.10161	0.20669	13.1927	0 .	40 x 5	6 p25	serpin family B member 9
P2RX1	67	P2RX1	P2RX1	0.102348	0.265211	1.68941	-0.102348	0.272187	17.665	0 .	42 x 4	17 p13	purinergic receptor P2X 1
CRABP1	68	CRABP1	CRABP1	0.102965	0.27244	1.68879	-0.102965	0.260737	16.8665	0 .	45 x 3	15 q25	cellular retinoic acid binding protein 1
TGFB1	69	TGFB1	TGFB1	0.266639	0.406098	1.67927	-0.266639	0.176004	11.1657	0 .	45 x 2	19 q13	transforming growth factor beta 1
PDK1	70	PDK1	PDK1	0.114832	0.278077	1.67693	-0.114832	0.249374	16.0815	0 .	41 x 4	2 q31	pyruvate dehydrogenase kinase 1
PHF1	71	PHF1	PHF1	0.271199	0.403149	1.67471	-0.271199	0.189095	12.0259	0 .	45 x 2	CHR_HSCHR6_MHC_SSTO_CTG1 p21	PHD finger protein 1
NCF4	72	NCF4	NCF4	0.120118	0.284846	1.67164	-0.120118	0.19979	12.7336	0 .	42 x 5	22 q12	neutrophil cytosolic factor 4
CD37	73	CD37	CD37	0.124366	0.290931	1.66739	-0.124366	0.220672	14.1292	0 .	40 x 4	19 q13	CD37 molecule
RNF213	74	RNF213	RNF213	0.413609	0.480938	1.66583	-0.413609	0.246488	15.8832	0 .	42 x 1	17 q25	ring finger protein 213
CLPTM1L	75	CLPTM1L	CLPTM1L	0.53183	0.527165	1.66539	-0.53183	0.334646	22.1773	0 .	42 x 2	5 p15	CLPTM1 like
ATP2A3	76	ATP2A3	ATP2A3	0.128706	0.298706	1.66305	-0.128706	0.344081	22.8852	0 .	42 x 2	17 p13	ATPase sarcoplasmic/endoplasmic reticulum Ca2+ transporting 3
PGF	77	PGF	PGF	0.136881	0.306342	1.65488	-0.136881	0.277873	18.0646	0 .	43 x 3	14 q24	placental growth factor
CD53	78	CD53	CD53	0.14767	0.316934	1.64409	-0.14767	0.238787	15.3565	0 .	41 x 1	1 p13	CD53 molecule
HLA-DQA1	79	HLA-DQA1	HLA-DQA1	0.165099	0.329599	1.62666	-0.165099	0.216191	13.8282	0 .	45 x 1	CHR_HSCHR6_MHC_SSTO_CTG1 p21	major histocompatibility complex, class II, DQ alpha 1
UBA7	80	UBA7	UBA7	0.172107	0.329494	1.61965	-0.172107	0.168832	10.6971	0 .	45 x 1	3 p21	ubiquitin like modifier activating enzyme 7
TNS3	81	TNS3	TNS3	0.173924	0.332506	1.61784	-0.173924	0.218434	13.9788	0 .	44 x 1	7 p12	tensin 3
HSPA5	82	HSPA5	HSPA5	0.69941	0.551333	1.60318	-0.69941	0.181192	11.5059	0 .	41 x 1	9 q33	heat shock protein family A (Hsp70) member 5
SPCS3	83	SPCS3	SPCS3	0.478414	0.498993	1.60103	-0.478414	0.214878	13.7401	0 .	43 x 1	4 q34	signal peptidase complex subunit 3
SYVN1	84	SYVN1	SYVN1	0.3456	0.436763	1.60031	-0.3456	0.258342	16.7004	0 .	42 x 2	11 q13	synoviolin 1
ARHGEF2	85	ARHGEF2	ARHGEF2	0.191795	0.349347	1.59996	-0.191795	0.202552	12.9171	0 .	41 x 5	1 q22	Rho/Rac guanine nucleotide exchange factor 2
SNRK	86	SNRK	SNRK	0.196381	0.355988	1.59538	-0.196381	0.218028	13.9515	0 .	45 x 3	3 p22	SNF related kinase
SRPRA	87	SRPRA	SRPRA	0.484994	0.492835	1.59445	-0.484994	0.137849	8.69165	0 .	44 x 2	11 q24	SRP receptor subunit alpha
CSGALNACT2	88	CSGALNACT2	CSGALNACT2	0.197798	0.347878	1.59396	-0.197798	0.151524	9.57322	0 .	45 x 1	10 q11	chondroitin sulfate N-acetylgalactosaminyltransferase 2
TRAM1	89	TRAM1	TRAM1	0.486253	0.496499	1.59319	-0.486253	0.143169	9.03394	0 .	45 x 1	8 q13	translocation associated membrane protein 1
SHANK3	90	SHANK3	SHANK3	0.216868	0.377573	1.57489	-0.216868	0.248125	15.9956	0 .	45 x 2	22 q13	SH3 and multiple ankyrin repeat domains 3
GRAMD1A	91	GRAMD1A	GRAMD1A	0.221874	0.374799	1.56989	-0.221874	0.220081	14.0895	0 .	45 x 1	19 q13	GRAM domain containing 1A
TNPO1	92	TNPO1	TNPO1	0.509857	0.507473	1.56958	-0.509857	0.170005	10.7736	0 .	45 x 1	5 q13	transportin 1
UTRN	93	UTRN	UTRN	0.224821	0.370912	1.56694	-0.224821	0.155899	9.85638	0 .	45 x 1	6 q24	utrophin
CD27	94	CD27	CD27	0.0425936	0.176673	1.56684	-0.0425936	0.323143	21.3243	0 .	40 x 4	12 p13	CD27 molecule
FCRL5	95	FCRL5	FCRL5	0.0450973	0.185117	1.56434	-0.0450973	0.399533	27.2176	0 .	41 x 3	1 q23	Fc receptor like 5
SLAMF7	96	SLAMF7	SLAMF7	0.0495186	0.190639	1.55992	-0.0495186	0.329929	21.8262	0 .	41 x 4	1 q23	SLAM family member 7
TAGAP	97	TAGAP	TAGAP	0.053577	0.193125	1.55586	-0.053577	0.252594	16.3032	0 .	40 x 5	6 q25	T cell activation RhoGTPase activating protein
DELE1	98	DELE1	DELE1	0.392443	0.462459	1.55347	-0.392443	0.205185	13.0924	0 .	44 x 1	5 q31	DAP3 binding cell death enhancer 1
CNPY3	99	CNPY3	CNPY3	0.245176	0.386969	1.54658	-0.245176	0.185869	11.8134	0 .	45 x 1	6 p21	canopy FGF signaling regulator 3
IRF4	100	IRF4	IRF4	0.0766309	0.239466	1.53281	-0.0766309	0.351464	23.4446	0 .	41 x 3	6 p25	interferon regulatory factor 4
SDF2L1	101	SDF2L1	SDF2L1	0.262049	0.39281	1.52971	-0.262049	0.286843	18.6991	0 .	42 x 2	22 q11	stromal cell derived factor 2 like 1
PRDX4	102	PRDX4	PRDX4	0.262916	0.393762	1.52884	-0.262916	0.284894	18.5608	0 .	42 x 2	X p22	peroxiredoxin 4
WDR6	103	WDR6	WDR6	0.265197	0.407211	1.52656	-0.265197	0.240183	15.4517	0 .	44 x 1	3 p21	WD repeat domain 6
CCDC50	104	CCDC50	CCDC50	0.266578	0.401198	1.52518	-0.266578	0.174537	11.0697	0 .	45 x 1	3 q28	coiled-coil domain containing 50
POU2AF1	105	POU2AF1	POU2AF1	0.0851773	0.248928	1.52426	-0.0851773	0.420643	28.9555	0 .	42 x 2	11 q23	POU class 2 homeobox associating factor 1
ARAP1	106	ARAP1	ARAP1	0.423263	0.481665	1.52265	-0.423263	0.147092	9.28691	0 .	45 x 1	11 q13	ArfGAP with RhoGAP domain, ankyrin repeat and PH domain 1
OS9	107	OS9	OS9	0.882998	0.536334	1.5149	-0.882998	0.170453	10.8028	0 .	41 x 3	12 q13	OS9 endoplasmic reticulum lectin
PRKAR2B	108	PRKAR2B	PRKAR2B	0.1033	0.26543	1.50614	-0.1033	0.213202	13.6278	0 .	40 x 5	7 q22	protein kinase cAMP-dependent type II regulatory subunit beta
JAK3	109	JAK3	JAK3	0.109812	0.272339	1.49963	-0.109812	0.239935	15.4348	0 .	40 x 4	19 p13	Janus kinase 3
ARHGAP9	110	ARHGAP9	ARHGAP9	0.11252	0.277619	1.49692	-0.11252	0.250683	16.1715	0 .	40 x 4	12 q13	Rho GTPase activating protein 9
KDELR2	111	KDELR2	KDELR2	0.705182	0.526052	1.49204	-0.705182	0.126038	7.93431	1.33226762955019e-15 .	41 x 1	7 p22	KDEL endoplasmic reticulum protein retention receptor 2
CSF2RB	112	CSF2RB	CSF2RB	0.117571	0.280423	1.49187	-0.117571	0.220797	14.1377	0 .	42 x 5	22 q12	colony stimulating factor 2 receptor beta common subunit
HSP90B1	113	HSP90B1	HSP90B1	0.300715	0.418295	1.49104	-0.300715	0.223576	14.3249	0 .	44 x 2	12 q23	heat shock protein 90 beta family member 1
CHST15	114	CHST15	CHST15	0.120578	0.282555	1.48886	-0.120578	0.226064	14.4929	0 .	41 x 5	10 q26	carbohydrate sulfotransferase 15
ARHGAP4	115	ARHGAP4	ARHGAP4	0.120799	0.287421	1.48864	-0.120799	0.23145	14.8575	0 .	40 x 4	X q28	Rho GTPase activating protein 4
NAIP	116	NAIP	NAIP	0.126772	0.293423	1.48267	-0.126772	0.186562	11.859	0 .	43 x 5	CHR_HSCHR5_1_CTG1_1 q13	NLR family apoptosis inhibitory protein
HMCN1	117	HMCN1	HMCN1	0.127805	0.297276	1.48163	-0.127805	0.206804	13.2003	0 .	45 x 1	1 q25	hemicentin 1
IFNAR2	118	IFNAR2	IFNAR2	0.134588	0.298708	1.47485	-0.134588	0.226086	14.4943	0 .	40 x 4	21 q22	interferon alpha and beta receptor subunit 2
THEMIS2	119	THEMIS2	THEMIS2	0.136214	0.304181	1.47322	-0.136214	0.316012	20.8009	0 .	42 x 2	1 p35	thymocyte selection associated family member 2
GMFG	120	GMFG	GMFG	0.138708	0.303889	1.47073	-0.138708	0.203111	12.9543	0 .	45 x 1	19 q13	glia maturation factor gamma
SFMBT2	121	SFMBT2	SFMBT2	0.141304	0.302351	1.46813	-0.141304	0.182056	11.5626	0 .	42 x 5	10 p14	Scm like with four mbt domains 2
ST6GAL1	122	ST6GAL1	ST6GAL1	0.141734	0.308793	1.4677	-0.141734	0.289264	18.8713	0 .	43 x 3	3 q27	ST6 beta-galactoside alpha-2,6-sialyltransferase 1
VOPP1	123	VOPP1	VOPP1	0.325325	0.440482	1.46643	-0.325325	0.262291	16.9744	0 .	44 x 1	7 p11	VOPP1 WW domain binding protein
SCARF1	124	SCARF1	SCARF1	0.143007	0.304192	1.46643	-0.143007	0.197853	12.6051	0 .	43 x 5	CHR_HSCHR17_1_CTG2 p13	scavenger receptor class F member 1
FKBP11	125	FKBP11	FKBP11	0.144914	0.305391	1.46452	-0.144914	0.273384	17.749	0 .	41 x 3	12 q13	FKBP prolyl isomerase 11
RILPL2	126	RILPL2	RILPL2	0.147569	0.308184	1.46187	-0.147569	0.196114	12.4899	0 .	40 x 5	12 q24	Rab interacting lysosomal protein like 2
AHRR	127	AHRR	AHRR	0.148582	0.314729	1.46086	-0.148582	0.264758	17.146	0 .	42 x 4	5 p15	aryl-hydrocarbon receptor repressor
UBE2J1	128	UBE2J1	UBE2J1	0.153005	0.314001	1.45643	-0.153005	0.281168	18.2971	0 .	41 x 3	6 q15	ubiquitin conjugating enzyme E2 J1
MLKL	129	MLKL	MLKL	0.154645	0.313551	1.45479	-0.154645	0.225901	14.4818	0 .	40 x 4	16 q23	mixed lineage kinase domain like pseudokinase
AARS	130	AARS		0.16107	0.320073	1.44837	-0.16107	0.187694	11.9336	0 .	40 x 5
APBB2	131	APBB2	APBB2	0.164781	0.324831	1.44466	-0.164781	0.181348	11.5161	0 .	45 x 1	4 p13	amyloid beta precursor protein binding family B member 2
ETS1	132	ETS1	ETS1	0.16773	0.33489	1.44171	-0.16773	0.186083	11.8275	0 .	45 x 3	11 q24	ETS proto-oncogene 1, transcription factor
IKZF1	133	IKZF1	IKZF1	0.168353	0.334774	1.44108	-0.168353	0.273763	17.7756	0 .	41 x 3	7 p12	IKAROS family zinc finger 1
SDF4	134	SDF4	SDF4	0.756641	0.530858	1.44058	-0.756641	0.1269	7.98948	8.88178419700125e-16 .	41 x 1	1 p36	stromal cell derived factor 4
PLEKHG2	135	PLEKHG2	PLEKHG2	0.17616	0.340819	1.43328	-0.17616	0.25013	16.1334	0 .	44 x 3	19 q13	pleckstrin homology and RhoGEF domain containing G2
SLC39A7	136	SLC39A7	SLC39A7	0.371267	0.452124	1.42049	-0.371267	0.196052	12.4858	0 .	43 x 2	CHR_HSCHR6_MHC_DBB_CTG1 p21	solute carrier family 39 member 7
ZRANB2	137	ZRANB2	ZRANB2	0.665899	0.528272	1.41354	-0.665899	0.120038	7.551	2.67563748934663e-14 .	45 x 1	1 p31	zinc finger RANBP2-type containing 2
KLHL5	138	KLHL5	KLHL5	0.200225	0.353397	1.40921	-0.200225	0.227201	14.5697	0 .	44 x 1	4 p14	kelch like family member 5
ARMCX3	139	ARMCX3	ARMCX3	0.212764	0.364872	1.39667	-0.212764	0.206037	13.1492	0 .	45 x 1	X q22	armadillo repeat containing X-linked 3
ERN1	140	ERN1	ERN1	0.214737	0.361127	1.3947	-0.214737	0.218916	14.0111	0 .	41 x 4	17 q23	endoplasmic reticulum to nucleus signaling 1
SIGIRR	141	SIGIRR	SIGIRR	0.23565	0.380906	1.37379	-0.23565	0.201367	12.8384	0 .	41 x 4	11 p15	single Ig and TIR domain containing
LENG8	142	LENG8	LENG8	1.02948	0.535551	1.36841	-1.02948	0.181275	11.5113	0 .	41 x 1	CHR_HSCHR19_4_CTG3_1 q13	leukocyte receptor cluster member 8
KLHL6	143	KLHL6	KLHL6	0.0574145	0.202985	1.32888	-0.0574145	0.340309	22.6013	0 .	41 x 4	3 q27	kelch like family member 6
ADAM19	144	ADAM19	ADAM19	0.0605853	0.206618	1.32571	-0.0605853	0.227347	14.5796	0 .	41 x 5	5 q33	ADAM metallopeptidase domain 19
ALDH1L2	145	ALDH1L2	ALDH1L2	0.0614398	0.205717	1.32485	-0.0614398	0.222577	14.2575	0 .	40 x 5	12 q23	aldehyde dehydrogenase 1 family member L2
RGS1	146	RGS1	RGS1	0.0656497	0.216195	1.32064	-0.0656497	0.216773	13.8672	0 .	40 x 5	1 q31	regulator of G protein signaling 1
DOCK2	147	DOCK2	DOCK2	0.0957915	0.25527	1.2905	-0.0957915	0.208131	13.2888	0 .	41 x 5	5 q35	dedicator of cytokinesis 2
FMNL1	148	FMNL1	FMNL1	0.0992136	0.261982	1.28708	-0.0992136	0.175784	11.1513	0 .	40 x 5	17 q21	formin like 1
FUT8	149	FUT8	FUT8	0.144066	0.306894	1.24223	-0.144066	0.225701	14.4684	0 .	44 x 3	14 q23	fucosyltransferase 8
SEC24D	150	SEC24D	SEC24D	0.158857	0.318556	1.22744	-0.158857	0.218407	13.977	0 .	40 x 4	4 q26	SEC24 homolog D, COPII coat complex component
CYTIP	151	CYTIP	CYTIP	0.0592983	0.205059	1.03931	-0.0592983	0.266353	17.2571	0 .	40 x 4	2 q24	cytohesin 1 interacting protein

## Sheet: G
	Rank	ID	Symbol	mean expression	SD	max delta e	min delta e	correlation	->t.score	->p.value	Metagene	Chromosome	Description
TTN	1	TTN	TTN	0.378496	0.750621	3.87	-0.378496	0.884169	118.194	0 .	55 x 8	2 q31	titin
CKM	2	CKM	CKM	0.508327	0.913539	3.83548	-0.508327	0.8857	119.141	0 .	55 x 8	19 q13	creatine kinase, M-type
DES	3	DES	DES	0.469571	0.862095	3.67356	-0.469571	0.87985	115.616	0 .	55 x 8	2 q35	desmin
MYH1	4	MYH1	MYH1	0.148664	0.435692	3.58901	-0.148664	0.785235	79.1959	0 .	55 x 8	17 p13	myosin heavy chain 1
TNNC2	5	TNNC2	TNNC2	0.436532	0.833209	3.5708	-0.436532	0.879147	115.208	0 .	55 x 8	20 q13	troponin C2, fast skeletal type
TCAP	6	TCAP	TCAP	0.443292	0.825107	3.48853	-0.443292	0.875285	113.029	0 .	55 x 8	17 q12	titin-cap
MB	7	MB	MB	0.324788	0.692988	3.41288	-0.324788	0.872892	111.725	0 .	55 x 8	22 q12	myoglobin
ATP2A1	8	ATP2A1	ATP2A1	0.372773	0.765548	3.41142	-0.372773	0.889049	121.275	0 .	55 x 8	16 p11	ATPase sarcoplasmic/endoplasmic reticulum Ca2+ transporting 1
MYL1	9	MYL1	MYL1	0.357766	0.751848	3.33111	-0.357766	0.8879	120.532	0 .	55 x 8	2 q34	myosin light chain 1
TPM2	10	TPM2	TPM2	0.856999	0.943654	3.28614	-0.856999	0.802018	83.8541	0 .	55 x 7	9 p13	tropomyosin 2
MYH2	11	MYH2	MYH2	0.274419	0.633008	3.28093	-0.274419	0.845136	98.7348	0 .	55 x 8	17 p13	myosin heavy chain 2
MYLPF	12	MYLPF	MYLPF	0.312465	0.683645	3.24288	-0.312465	0.873456	112.029	0 .	55 x 8	16 p11	myosin light chain, phosphorylatable, fast skeletal muscle
TNNC1	13	TNNC1	TNNC1	0.0856415	0.299474	3.2102	-0.0856415	0.561967	42.4282	0 .	55 x 8	3 p21	troponin C1, slow skeletal and cardiac type
KLHL41	14	KLHL41	KLHL41	0.261249	0.616075	3.20449	-0.261249	0.87263	111.585	0 .	55 x 8	2 q31	kelch like family member 41
ENO3	15	ENO3	ENO3	0.292836	0.629205	3.1729	-0.292836	0.848253	100.027	0 .	55 x 8	17 p13	enolase 3
TNNT3	16	TNNT3	TNNT3	0.390653	0.753839	3.13571	-0.390653	0.869044	109.699	0 .	55 x 8	11 p15	troponin T3, fast skeletal type
IL32	17	IL32	IL32	0.519926	0.744486	3.09099	-0.519926	0.767445	74.7557	0 .	55 x 8	16 p13	interleukin 32
TPM1	18	TPM1	TPM1	1.38652	0.808832	2.99551	-1.38652	0.706508	62.3444	0 .	55 x 8	15 q22	tropomyosin 1
SAA2	19	SAA2	SAA2	0.218516	0.501474	2.95954	-0.218516	0.736347	67.9642	0 .	55 x 8	11 p15	serum amyloid A2
TNNT1	20	TNNT1	TNNT1	0.0671293	0.264044	2.9286	-0.0671293	0.562562	42.4938	0 .	55 x 9	19 q13	troponin T1, slow skeletal type
CMYA5	21	CMYA5	CMYA5	0.204901	0.490313	2.88614	-0.204901	0.80168	83.7551	0 .	55 x 8	5 q14	cardiomyopathy associated 5
ACTC1	22	ACTC1	ACTC1	0.274523	0.625731	2.86097	-0.274523	0.864471	107.396	0 .	55 x 8	15 q14	actin alpha cardiac muscle 1
NRAP	23	NRAP	NRAP	0.196729	0.515492	2.84779	-0.196729	0.858967	104.764	0 .	55 x 8	10 q25	nebulin related anchoring protein
COX6A2	24	COX6A2	COX6A2	0.17235	0.477517	2.82338	-0.17235	0.837139	95.5763	0 .	55 x 8	16 p11	cytochrome c oxidase subunit 6A2
SLC25A4	25	SLC25A4	SLC25A4	0.359298	0.596293	2.81876	-0.359298	0.771041	75.6166	0 .	55 x 8	4 q35	solute carrier family 25 member 4
STAC3	26	STAC3	STAC3	0.248924	0.555202	2.7956	-0.248924	0.829871	92.8844	0 .	55 x 8	12 q13	SH3 and cysteine rich domain 3
SAA1	27	SAA1	SAA1	0.210104	0.480336	2.78563	-0.210104	0.731851	67.0674	0 .	55 x 8	11 p15	serum amyloid A1
SLN	28	SLN	SLN	0.054387	0.219763	2.77883	-0.054387	0.475261	33.7332	0 .	54 x 10	11 q22	sarcolipin
CRYAB	29	CRYAB	CRYAB	0.779437	0.748281	2.74692	-0.779437	0.662268	55.1987	0 .	55 x 8	11 q23	crystallin alpha B
TNNI1	30	TNNI1	TNNI1	0.0447686	0.21383	2.72782	-0.0447686	0.518935	37.9118	0 .	55 x 10	1 q32	troponin I1, slow skeletal type
CSRP3	31	CSRP3	CSRP3	0.17474	0.477377	2.71563	-0.17474	0.825326	91.2795	0 .	55 x 8	11 p15	cysteine and glycine rich protein 3
BIN1	32	BIN1	BIN1	0.340406	0.56306	2.70412	-0.340406	0.715651	63.9871	0 .	55 x 8	2 q14	bridging integrator 1
CHGB	33	CHGB	CHGB	0.107936	0.362336	2.66465	-0.107936	0.751186	71.0683	0 .	55 x 8	20 p12	chromogranin B
MYH4	34	MYH4	MYH4	0.0996224	0.34625	2.60843	-0.0996224	0.754654	71.8282	0 .	55 x 8	17 p13	myosin heavy chain 4
CASQ1	35	CASQ1	CASQ1	0.163171	0.447519	2.54488	-0.163171	0.812221	86.9517	0 .	55 x 8	1 q23	calsequestrin 1
COX7A1	36	COX7A1	COX7A1	0.234533	0.476523	2.53806	-0.234533	0.716153	64.0793	0 .	55 x 8	19 q13	cytochrome c oxidase subunit 7A1
EEF1A2	37	EEF1A2	EEF1A2	0.185512	0.469667	2.52254	-0.185512	0.814066	87.5357	0 .	55 x 8	20 q13	eukaryotic translation elongation factor 1 alpha 2
PDLIM3	38	PDLIM3	PDLIM3	0.201855	0.460148	2.50619	-0.201855	0.752022	71.2503	0 .	55 x 8	4 q35	PDZ and LIM domain 3
PYGM	39	PYGM	PYGM	0.136334	0.400185	2.50272	-0.136334	0.797083	82.4313	0 .	55 x 8	11 q13	glycogen phosphorylase, muscle associated
ACTN2	40	ACTN2	ACTN2	0.147425	0.421833	2.49163	-0.147425	0.81912	89.1773	0 .	55 x 8	1 q43	actinin alpha 2
MYBPC1	41	MYBPC1	MYBPC1	0.148826	0.43175	2.49023	-0.148826	0.832472	93.8296	0 .	55 x 8	12 q23	myosin binding protein C, slow type
ANK1	42	ANK1	ANK1	0.133626	0.369967	2.43132	-0.133626	0.716093	64.0684	0 .	55 x 8	8 p11	ankyrin 1
NEB	43	NEB	NEB	0.218921	0.464831	2.42014	-0.218921	0.718133	64.4446	0 .	55 x 8	2 q23	nebulin
SMPX	44	SMPX	SMPX	0.108623	0.346236	2.37628	-0.108623	0.757822	72.5346	0 .	55 x 8	X p22	small muscle protein X-linked
TRDN	45	TRDN	TRDN	0.152672	0.430745	2.33223	-0.152672	0.815725	88.068	0 .	55 x 8	6 q22	triadin
SPTB	46	SPTB	SPTB	0.091275	0.290236	2.30662	-0.091275	0.62027	49.3835	0 .	55 x 8	14 q23	spectrin beta, erythrocytic
SOD2	47	SOD2	SOD2	0.653418	0.572087	2.29102	-0.653418	0.270187	17.525	0 .	55 x 5	6 q25	superoxide dismutase 2
HSPB7	48	HSPB7	HSPB7	0.110509	0.333025	2.28739	-0.110509	0.724122	65.5694	0 .	55 x 8	1 p36	heat shock protein family B (small) member 7
PKIG	49	PKIG	PKIG	0.201012	0.369886	2.28389	-0.201012	0.343999	22.879	0 .	53 x 8	20 q13	cAMP-dependent protein kinase inhibitor gamma
ACTN3	50	ACTN3	ACTN3	0.049582	0.216284	2.253	-0.049582	0.602782	47.1781	0 .	55 x 10	11 q13	actinin alpha 3 (gene/pseudogene)
ATP1B1	51	ATP1B1	ATP1B1	0.388805	0.530248	2.25025	-0.388805	0.406602	27.7935	0 .	55 x 9	1 q24	ATPase Na+/K+ transporting subunit beta 1
AK1	52	AK1	AK1	0.459095	0.587742	2.24896	-0.459095	0.659153	54.7388	0 .	55 x 8	9 q34	adenylate kinase 1
HSPB6	53	HSPB6	HSPB6	0.246399	0.475083	2.23851	-0.246399	0.673137	56.8444	0 .	55 x 7	19 q13	heat shock protein family B (small) member 6
MYOT	54	MYOT	MYOT	0.0903409	0.300902	2.21224	-0.0903409	0.731331	66.965	0 .	55 x 8	5 q31	myotilin
PKIA	55	PKIA	PKIA	0.1056	0.294217	2.19698	-0.1056	0.527037	38.7289	0 .	55 x 9	8 q21	cAMP-dependent protein kinase inhibitor alpha
SYNPO2	56	SYNPO2	SYNPO2	0.321372	0.48256	2.16353	-0.321372	0.347978	23.1799	0 .	55 x 6	4 q26	synaptopodin 2
CKMT2	57	CKMT2	CKMT2	0.0790796	0.271165	2.11815	-0.0790796	0.649491	53.3434	0 .	55 x 8	5 q14	creatine kinase, mitochondrial 2
DDIT4L	58	DDIT4L	DDIT4L	0.0829058	0.262093	2.11432	-0.0829058	0.595567	46.3001	0 .	55 x 9	4 q24	DNA damage inducible transcript 4 like
FHL3	59	FHL3	FHL3	0.1893	0.365974	2.11329	-0.1893	0.405003	27.6627	0 .	55 x 9	1 p34	four and a half LIM domains 3
PDE4DIP	60	PDE4DIP	PDE4DIP	0.194932	0.393046	2.10765	-0.194932	0.560791	42.2986	0 .	55 x 8	1 q21	phosphodiesterase 4D interacting protein
SH3BGR	61	SH3BGR	SH3BGR	0.116332	0.317973	2.08089	-0.116332	0.621332	49.5212	0 .	55 x 8	21 q22	SH3 domain binding glutamate rich protein
LDB3	62	LDB3	LDB3	0.12143	0.317791	2.07579	-0.12143	0.550417	41.1713	0 .	55 x 8	10 q23	LIM domain binding 3
DDN	63	DDN	DDN	0.0412738	0.191474	2.03817	-0.0412738	0.567394	43.031	0 .	55 x 10	12 q13	dendrin
SMTNL2	64	SMTNL2	SMTNL2	0.05056	0.206655	2.02888	-0.05056	0.581064	44.587	0 .	55 x 10	17 p13	smoothelin like 2
ATP1A2	65	ATP1A2	ATP1A2	0.274713	0.483737	2.02787	-0.274713	0.514975	37.5175	0 .	55 x 8	1 q23	ATPase Na+/K+ transporting subunit alpha 2
SMYD1	66	SMYD1	SMYD1	0.0543178	0.221753	2.02512	-0.0543178	0.63897	51.8747	0 .	55 x 9	2 p11	SET and MYND domain containing 1
DHRS7C	67	DHRS7C	DHRS7C	0.0602116	0.242535	2.01923	-0.0602116	0.665222	55.6396	0 .	55 x 9	17 p13	dehydrogenase/reductase 7C
MYOZ1	68	MYOZ1	MYOZ1	0.0621406	0.246549	2.0173	-0.0621406	0.702544	61.6518	0 .	55 x 8	10 q22	myozenin 1
FLOT1	69	FLOT1	FLOT1	0.389801	0.481043	2.00809	-0.389801	0.263807	17.0798	0 .	55 x 5	CHR_HSCHR6_MHC_COX_CTG1 p21	flotillin 1
PVALB	70	PVALB	PVALB	0.0799924	0.294916	1.99945	-0.0799924	0.7253	65.7943	0 .	55 x 8	22 q12	parvalbumin
MAP3K20	71	MAP3K20	MAP3K20	0.199368	0.363806	1.99786	-0.199368	0.305365	20.0266	0 .	53 x 7	2 q31	mitogen-activated protein kinase kinase kinase 20
PTP4A3	72	PTP4A3	PTP4A3	0.305034	0.48553	1.99755	-0.305034	0.498283	35.8907	0 .	55 x 8	CHR_HSCHR8_5_CTG7 q24	protein tyrosine phosphatase 4A3
COQ8A	73	COQ8A	COQ8A	0.203197	0.37507	1.99403	-0.203197	0.3903	26.474	0 .	55 x 9	1 q42	coenzyme Q8A
FXYD1	74	FXYD1	FXYD1	0.211472	0.39729	1.98575	-0.211472	0.458036	32.1782	0 .	55 x 7	19 q13	FXYD domain containing ion transport regulator 1
MUSTN1	75	MUSTN1	MUSTN1	0.216798	0.419393	1.98043	-0.216798	0.526802	38.705	0 .	55 x 8	3 p21	musculoskeletal, embryonic nuclear protein 1
NDRG2	76	NDRG2	NDRG2	0.729997	0.614375	1.97805	-0.729997	0.328492	21.7196	0 .	55 x 8	14 q11	NDRG family member 2
PFKM	77	PFKM	PFKM	0.331383	0.474604	1.9712	-0.331383	0.498647	35.9256	0 .	55 x 8	12 q13	phosphofructokinase, muscle
SYNM	78	SYNM	SYNM	0.113966	0.303783	1.96548	-0.113966	0.464971	32.7986	0 .	55 x 9	15 q26	synemin
TMOD1	79	TMOD1	TMOD1	0.115992	0.312687	1.96345	-0.115992	0.56516	42.7818	0 .	55 x 8	9 q22	tropomodulin 1
SVIL	80	SVIL	SVIL	0.3515	0.459595	1.95109	-0.3515	0.237658	15.2795	0 .	53 x 9	10 p11	supervillin
SCN1B	81	SCN1B	SCN1B	0.147022	0.344184	1.93242	-0.147022	0.538903	39.9522	0 .	55 x 8	19 q13	sodium voltage-gated channel beta subunit 1
NFE2L1	82	NFE2L1	NFE2L1	0.4874	0.533547	1.9105	-0.4874	0.378934	25.5715	0 .	55 x 8	17 q21	nuclear factor, erythroid 2 like 1
OBSCN	83	OBSCN	OBSCN	0.302238	0.442717	1.89499	-0.302238	0.337743	22.4088	0 .	55 x 9	1 q42	obscurin, cytoskeletal calmodulin and titin-interacting RhoGEF
PDLIM5	84	PDLIM5	PDLIM5	0.594738	0.530486	1.89017	-0.594738	0.290758	18.9777	0 .	55 x 9	4 q22	PDZ and LIM domain 5
HRC	85	HRC	HRC	0.0644342	0.234325	1.88148	-0.0644342	0.538866	39.9483	0 .	55 x 10	19 q13	histidine rich calcium binding protein
SRL	86	SRL	SRL	0.0677626	0.239646	1.87815	-0.0677626	0.579826	44.4438	0 .	55 x 9	16 p13	sarcalumenin
CORO6	87	CORO6	CORO6	0.0717746	0.244261	1.87414	-0.0717746	0.518099	37.8282	0 .	55 x 10	17 q11	coronin 6
PADI2	88	PADI2	PADI2	0.0747706	0.255734	1.87114	-0.0747706	0.549172	41.038	0 .	55 x 9	1 p36	peptidyl arginine deiminase 2
PPP1R1A	89	PPP1R1A	PPP1R1A	0.0818623	0.269554	1.86405	-0.0818623	0.569682	43.2877	0 .	55 x 9	12 q13	protein phosphatase 1 regulatory inhibitor subunit 1A
TMEM38A	90	TMEM38A	TMEM38A	0.0929203	0.277551	1.85299	-0.0929203	0.552635	41.41	0 .	55 x 9	19 p13	transmembrane protein 38A
ANKRD23	91	ANKRD23	ANKRD23	0.099456	0.3092	1.84645	-0.099456	0.670748	56.4771	0 .	55 x 8	2 q11	ankyrin repeat domain 23
RYR1	92	RYR1	RYR1	0.103269	0.290288	1.84264	-0.103269	0.540604	40.1303	0 .	55 x 9	19 q13	ryanodine receptor 1
DMPK	93	DMPK	DMPK	0.357929	0.472857	1.8393	-0.357929	0.316274	20.82	0 .	54 x 7	19 q13	DM1 protein kinase
PCNT	94	PCNT	PCNT	0.243585	0.394947	1.83586	-0.243585	0.294794	19.266	0 .	55 x 10	21 q22	pericentrin
HSPB2	95	HSPB2	HSPB2	0.11596	0.292876	1.82995	-0.11596	0.444264	30.9682	0 .	53 x 8	11 q23	heat shock protein family B (small) member 2
KIF1C	96	KIF1C	KIF1C	0.76481	0.545246	1.80014	-0.76481	0.231446	14.8572	0 .	55 x 10	17 p13	kinesin family member 1C
PDLIM7	97	PDLIM7	PDLIM7	0.306297	0.439925	1.77314	-0.306297	0.27619	17.9461	0 .	53 x 7	5 q35	PDZ and LIM domain 7
GPX3	98	GPX3	GPX3	0.326561	0.476925	1.75288	-0.326561	0.292996	19.1375	0 .	55 x 5	5 q33	glutathione peroxidase 3
HJV	99	HJV	HJV	0.0395981	0.183856	1.75216	-0.0395981	0.561357	42.3609	0 .	55 x 10	1 q21	hemojuvelin BMP co-receptor
SGCA	100	SGCA	SGCA	0.0463414	0.197423	1.74542	-0.0463414	0.552553	41.4012	0 .	55 x 10	17 q21	sarcoglycan alpha
APOBEC2	101	APOBEC2	APOBEC2	0.0512416	0.210056	1.74052	-0.0512416	0.606148	47.5939	0 .	55 x 10	6 p21	apolipoprotein B mRNA editing enzyme catalytic subunit 2
DUSP13	102	DUSP13	DUSP13	0.053501	0.210829	1.73826	-0.053501	0.499866	36.0426	0 .	55 x 10	10 q22	dual specificity phosphatase 13
ZNF106	103	ZNF106	ZNF106	0.235492	0.384866	1.71042	-0.235492	0.281813	18.3426	0 .	54 x 10	15 q15	zinc finger protein 106
SELENOW	104	SELENOW	SELENOW	0.525506	0.518156	1.67172	-0.525506	0.229897	14.7522	0 .	55 x 10	19 q13	selenoprotein W
SHISA4	105	SHISA4	SHISA4	0.123777	0.310634	1.66798	-0.123777	0.489137	35.0222	0 .	55 x 8	1 q32	shisa family member 4
SEMA6C	106	SEMA6C	SEMA6C	0.133309	0.307457	1.65845	-0.133309	0.358791	24.0048	0 .	55 x 10	1 q21	semaphorin 6C
SDHA	107	SDHA	SDHA	0.545015	0.531852	1.65221	-0.545015	0.267396	17.3299	0 .	55 x 10	5 p15	succinate dehydrogenase complex flavoprotein subunit A
NIPSNAP2	108	NIPSNAP2	NIPSNAP2	0.294393	0.420511	1.65152	-0.294393	0.259269	16.7646	0 .	55 x 10	7 p11	nipsnap homolog 2
ANXA11	109	ANXA11	ANXA11	0.848695	0.594503	1.63621	-0.848695	0.2594	16.7737	0 .	55 x 8	10 q22	annexin A11
NDUFB10	110	NDUFB10	NDUFB10	0.575157	0.523006	1.62207	-0.575157	0.265045	17.166	0 .	55 x 10	16 p13	NADH:ubiquinone oxidoreductase subunit B10
TBX15	111	TBX15	TBX15	0.174347	0.349207	1.61741	-0.174347	0.350047	23.3369	0 .	54 x 6	1 p12	T-box transcription factor 15
TRIM54	112	TRIM54	TRIM54	0.041364	0.183598	1.56807	-0.041364	0.564437	42.7015	0 .	55 x 10	2 p23	tripartite motif containing 54
GNAS	113	GNAS	GNAS	1.27808	0.540264	1.55513	-1.27808	0.227345	14.5794	0 .	55 x 5	20 q13	GNAS complex locus
FLNC	114	FLNC	FLNC	0.0689425	0.233559	1.5405	-0.0689425	0.441556	30.7335	0 .	54 x 10	7 q32	filamin C
BRI3	115	BRI3	BRI3	0.958993	0.546185	1.52591	-0.958993	0.164414	10.4093	0 .	55 x 5	7 q21	brain protein I3
ATP2A2	116	ATP2A2	ATP2A2	0.720253	0.537436	1.47697	-0.720253	0.213823	13.6694	0 .	55 x 10	12 q24	ATPase sarcoplasmic/endoplasmic reticulum Ca2+ transporting 2

## Sheet: H
	Rank	ID	Symbol	mean expression	SD	max delta e	min delta e	correlation	->t.score	->p.value	Metagene	Chromosome	Description
CYP4Z1	1	CYP4Z1	CYP4Z1	0.148813	0.441571	4.12785	-0.148813	0.707099	62.4486	0 .	47 x 19	1 p33	cytochrome P450 family 4 subfamily Z member 1
PIP	2	PIP	PIP	0.0578053	0.259385	3.57978	-0.0578053	0.62528	50.0368	0 .	47 x 19	7 q34	prolactin induced protein
HPD	3	HPD	HPD	0.0349174	0.212574	3.33238	-0.0349174	0.638489	51.8087	0 .	47 x 20	12 q24	4-hydroxyphenylpyruvate dioxygenase
SCGB2A2	4	SCGB2A2	SCGB2A2	0.0182861	0.137772	2.68976	-0.0182861	0.499668	36.0236	0 .	47 x 20	11 q12	secretoglobin family 2A member 2
GLYATL2	5	GLYATL2	GLYATL2	0.0164328	0.138377	2.06301	-0.0164328	0.664807	55.5775	0 .	47 x 20	11 q12	glycine-N-acyltransferase like 2
SPINK8	6	SPINK8	SPINK8	0.0172481	0.127503	2.06219	-0.0172481	0.560121	42.2249	0 .	47 x 20	3 p21	serine peptidase inhibitor, Kazal type 8 (putative)
SCGB1D2	7	SCGB1D2	SCGB1D2	0.0111739	0.103491	1.93474	-0.0111739	0.420475	28.9414	0 .	47 x 20	11 q12	secretoglobin family 1D member 2
ABCC11	8	ABCC11	ABCC11	0.0104914	0.0999018	1.78127	-0.0104914	0.553847	41.5409	0 .	47 x 20	16 q12	ATP binding cassette subfamily C member 11
TNMD	9	TNMD	TNMD	0.0661658	0.219876	1.72559	-0.0661658	0.261934	16.9496	0 .	46 x 19	X q22	tenomodulin
ENHO	10	ENHO	ENHO	0.0699569	0.22632	1.7218	-0.0699569	0.287383	18.7375	0 .	46 x 20	9 p13	energy homeostasis associated
IDS	11	IDS	IDS	0.549655	0.520167	1.64757	-0.549655	0.356798	23.8519	0 .	46 x 20	X q28	iduronate 2-sulfatase
KIAA1324	12	KIAA1324	KIAA1324	0.0191386	0.120242	1.5903	-0.0191386	0.39767	27.0667	0 .	47 x 20	1 p13	KIAA1324
SCN7A	13	SCN7A	SCN7A	0.0405792	0.171118	1.56886	-0.0405792	0.187327	11.9094	0 .	47 x 20	2 q24	sodium voltage-gated channel alpha subunit 7
TTC36	14	TTC36	TTC36	0.0126727	0.0978524	1.37362	-0.0126727	0.397548	27.0568	0 .	47 x 20	11 q23	tetratricopeptide repeat domain 36
NRXN1	15	NRXN1	NRXN1	0.0234518	0.132561	1.36284	-0.0234518	0.201564	12.8515	0 .	46 x 20	2 p16	neurexin 1
TPK1	16	TPK1	TPK1	0.0296825	0.144028	1.35661	-0.0296825	0.153976	9.73183	0 .	46 x 20	7 q35	thiamin pyrophosphokinase 1
DOK6	17	DOK6	DOK6	0.0331616	0.151828	1.35313	-0.0331616	0.150332	9.49612	0 .	46 x 21	18 q22	docking protein 6
CDH19	18	CDH19	CDH19	0.0391746	0.167115	1.34712	-0.0391746	0.177826	11.2851	0 .	45 x 20	18 q22	cadherin 19
SEMA6D	19	SEMA6D	SEMA6D	0.0410212	0.166058	1.34527	-0.0410212	0.172773	10.9544	0 .	48 x 19	15 q21	semaphorin 6D
KAZALD1	20	KAZALD1	KAZALD1	0.0471817	0.180174	1.33911	-0.0471817	0.150934	9.53505	0 .	47 x 21	10 q24	Kazal type serine peptidase inhibitor domain 1
PDP1	21	PDP1	PDP1	0.0540661	0.191402	1.33223	-0.0540661	0.19822	12.6294	0 .	46 x 21	8 q22	pyruvate dehyrogenase phosphatase catalytic subunit 1
PRTFDC1	22	PRTFDC1	PRTFDC1	0.0589831	0.201001	1.32731	-0.0589831	0.179022	11.3635	0 .	45 x 20	10 p12	phosphoribosyl transferase domain containing 1
ALPL	23	ALPL	ALPL	0.0649961	0.214364	1.3213	-0.0649961	0.261803	16.9404	0 .	48 x 18	1 p36	alkaline phosphatase, biomineralization associated
TAT	24	TAT	TAT	0.00396843	0.0565014	1.09464	-0.00396843	0.404691	27.6372	0 .	47 x 20	16 q22	tyrosine aminotransferase
VCAM1	25	VCAM1	VCAM1	0.035605	0.157079	1.06301	-0.035605	0.147743	9.32891	0 .	48 x 20	1 p21	vascular cell adhesion molecule 1
CRISPLD1	26	CRISPLD1	CRISPLD1	0.0387288	0.163467	1.05988	-0.0387288	0.173075	10.9741	0 .	46 x 20	8 q21	cysteine rich secretory protein LCCL domain containing 1
ZNF559	27	ZNF559	ZNF559	0.0392013	0.162959	1.05941	-0.0392013	0.164678	10.4265	0 .	45 x 20	19 p13	zinc finger protein 559
PDZD4	28	PDZD4	PDZD4	0.0434513	0.1724	1.05516	-0.0434513	0.162025	10.254	0 .	47 x 18	X q28	PDZ domain containing 4
